# Supplementary material for: Digital Gene Expression Analysis of Populus simonii × P. nigra Pollen Germination and Tube Growth
Source: Front Plant Sci. 2016 Jun 15;7:825. doi: 10.3389/fpls.2016.00825 (PMC4908133; doi:10.3389/fpls.2016.00825)
Supplement: Supplementary Table S3 — Summary of sense or antisense-strand transcripts (these genes are all unigenes). [file Table3.xls]

## Sheet: MP.AntiSenseGeneExpression
Gene	GeneExpression(-)	TPM(Gene,-)	Description	GO Component	GO Function	GO Process	Mapped-Tag	Nth-Tag-from-3'-end-of-Gene	Tag-Copy-Number	TMP(tag)
1065618	9	2	jgi|Poptr1_1|1065618|estExt_Genewise1Plus.C_LG_I0450|CDS chrom=LG_I strand=+ start=1151979 end=1154812 cdsStart=1152113 cdsEnd=1154812 sfCount=3 sfStarts=1151979,1154183,1154594, sfEnds=1152233,1154508,1154812,	-	-	-	CATGCTCTCAACAACATCTAC	1	9	2
1066008	2	0.44	jgi|Poptr1_1|1066008|estExt_Genewise1Plus.C_LG_I1228|CDS chrom=LG_I strand=- start=3660402 end=3665107 cdsStart=3660908 cdsEnd=3665080 sfCount=8 sfStarts=3660402,3662016,3662765,3663652,3663794,3664289,3664669,3665050, sfEnds=3661123,3662615,3662938,3663703,3663861,3664347,3664812,3665107,	-	-	-	CATGTCGATGTTGTTGAACAT	10	2	0.44
1066145	2	0.44	jgi|Poptr1_1|1066145|estExt_Genewise1Plus.C_LG_I1434|CDS chrom=LG_I strand=- start=4153624 end=4161286 cdsStart=4153857 cdsEnd=4161181 sfCount=12 sfStarts=4153624,4154480,4154986,4155956,4157538,4159354,4160065,4160362,4160745,4160943,4161102,4161179, sfEnds=4153997,4154773,4155559,4156638,4157761,4159834,4160111,4160449,4160860,4161071,4161108,4161286,	-	-	-	CATGTGTTTCTTTCACAGAAG	12	2	0.44
1066348	2	0.44	jgi|Poptr1_1|1066348|estExt_Genewise1Plus.C_LG_I1772|CDS chrom=LG_I strand=- start=5243072 end=5248315 cdsStart=5243166 cdsEnd=5248315 sfCount=21 sfStarts=5243072,5243460,5243655,5243825,5244123,5244298,5244647,5244768,5245392,5245531,5245696,5245836,5245988,5246139,5246339,5246508,5246651,5246868,5247017,5247555,5248198, sfEnds=5243332,5243553,5243735,5243873,5244208,5244525,5244685,5244857,5245…	-	-	-	CATGAATACAACGCAGGGACT	5	2	0.44
1066420	10	2.22	jgi|Poptr1_1|1066420|estExt_Genewise1Plus.C_LG_I1905|CDS chrom=LG_I strand=+ start=5771865 end=5774915 cdsStart=5772012 cdsEnd=5774688 sfCount=11 sfStarts=5771865,5772519,5772760,5772928,5773434,5773715,5773868,5774008,5774293,5774617,5774849, sfEnds=5772133,5772586,5772830,5773170,5773597,5773770,5773920,5774128,5774390,5774732,5774915,	-	-	-	CATGACACACGGGATAAACCA	2	10	2.22
1067509	2	0.44	jgi|Poptr1_1|1067509|estExt_Genewise1Plus.C_LG_I3780|CDS chrom=LG_I strand=+ start=13130682 end=13136531 cdsStart=13130682 cdsEnd=13136121 sfCount=11 sfStarts=13130682,13131206,13132159,13132611,13133135,13133304,13133908,13134151,13134992,13135759,13135942, sfEnds=13130786,13131427,13132353,13132712,13133212,13133385,13134067,13134453,13135664,13135824,13136531,	-	-	-	CATGCAAAGTTTTTTCCGATC	6	2	0.44
1067679	2	0.44	jgi|Poptr1_1|1067679|estExt_Genewise1Plus.C_LG_I4058|CDS chrom=LG_I strand=- start=14504034 end=14514051 cdsStart=14504223 cdsEnd=14514051 sfCount=15 sfStarts=14504034,14505162,14505515,14506352,14507613,14507870,14508671,14509010,14510205,14510720,14511027,14511529,14511775,14512324,14513660, sfEnds=14504390,14505234,14505597,14506390,14507690,14508025,14508736,14509090,14510267,14510827,1451111…	-	-	-	CATGTCCAATCAAAAGTATTG	2	2	0.44
1067740	3	0.67	jgi|Poptr1_1|1067740|estExt_Genewise1Plus.C_LG_I4180|CDS chrom=LG_I strand=+ start=15437315 end=15439881 cdsStart=15437364 cdsEnd=15439881 sfCount=7 sfStarts=15437315,15437944,15438770,15438900,15439200,15439424,15439580, sfEnds=15437427,15438199,15438822,15438967,15439289,15439493,15439881,	-	-	-	CATGCATGGTCCATACAATCT	1	3	0.67
1068795	2	0.44	jgi|Poptr1_1|1068795|estExt_Genewise1Plus.C_LG_I6016|CDS chrom=LG_I strand=- start=21499634 end=21510436 cdsStart=21499953 cdsEnd=21510436 sfCount=20 sfStarts=21499634,21500638,21500774,21501382,21501512,21501639,21503754,21503968,21505490,21506046,21506240,21506527,21507547,21507720,21507963,21508134,21508324,21508504,21509133,21510269, sfEnds=21500003,21500689,21500835,21501428,21501554,2150176…	-	-	-	CATGAATATAAACAAGATCTT	12	2	0.44
1068852	5	1.11	jgi|Poptr1_1|1068852|estExt_Genewise1Plus.C_LG_I6113|CDS chrom=LG_I strand=- start=21771888 end=21777443 cdsStart=21772181 cdsEnd=21777443 sfCount=8 sfStarts=21771888,21773179,21774669,21775123,21775652,21776454,21776804,21777120, sfEnds=21772757,21773541,21774946,21775473,21775921,21776522,21776947,21777443,	-	-	-	CATGCTTTGCATCCTGGTCAC	11	3	0.67	CATGTCCATCACCGTATCCTC	8	2	0.44
1068992	2	0.44	jgi|Poptr1_1|1068992|estExt_Genewise1Plus.C_LG_I6328|CDS chrom=LG_I strand=+ start=22528166 end=22530844 cdsStart=22528185 cdsEnd=22530630 sfCount=4 sfStarts=22528166,22528688,22529831,22530565, sfEnds=22528568,22528789,22530109,22530844,	-	-	-	CATGTTCACTGAATACTTGCT	1	2	0.44
1069632	39	8.65	jgi|Poptr1_1|1069632|estExt_Genewise1Plus.C_LG_I7531|CDS chrom=LG_I strand=- start=26647099 end=26650316 cdsStart=26647428 cdsEnd=26650316 sfCount=4 sfStarts=26647099,26648216,26648399,26649779, sfEnds=26648099,26648311,26648886,26650316,	-	-	-	CATGAGCAATCACATGCATGC	5	10	2.22	CATGCATGCCAAGCCCCTTAG	6	4	0.89	CATGCTGCACTAACTTGCTGT	3	17	3.77	CATGAGCAATTACATGCATGC	5	8	1.77
1069825	3	0.67	jgi|Poptr1_1|1069825|estExt_Genewise1Plus.C_LG_I7891|CDS chrom=LG_I strand=+ start=27817099 end=27819769 cdsStart=27817099 cdsEnd=27819769 sfCount=3 sfStarts=27817099,27818060,27818651, sfEnds=27817366,27818301,27819769,	-	-	-	CATGTGAAAATAACATCTGCT	5	3	0.67
1069914	4	0.89	jgi|Poptr1_1|1069914|estExt_Genewise1Plus.C_LG_I8079|CDS chrom=LG_I strand=- start=28752503 end=28756888 cdsStart=28752786 cdsEnd=28756798 sfCount=6 sfStarts=28752503,28753666,28754226,28755436,28755786,28756528, sfEnds=28753166,28753921,28755070,28755711,28755931,28756888,	-	-	-	CATGTTTATAACGTCCTGCTC	8	4	0.89
1070120	3	0.67	jgi|Poptr1_1|1070120|estExt_Genewise1Plus.C_LG_I8483|CDS chrom=LG_I strand=+ start=30203856 end=30207053 cdsStart=30203856 cdsEnd=30206572 sfCount=9 sfStarts=30203856,30204767,30205296,30205582,30205794,30206056,30206308,30206852,30207042, sfEnds=30203934,30204918,30205504,30205675,30205960,30206226,30206743,30206870,30207053,	-	-	-	CATGAGATGTTGCAGAAGTTG	1	3	0.67
1070357	12	2.66	jgi|Poptr1_1|1070357|estExt_Genewise1Plus.C_LG_I9020|CDS chrom=LG_I strand=+ start=33181993 end=33183621 cdsStart=33181993 cdsEnd=33183567 sfCount=2 sfStarts=33181993,33182614, sfEnds=33182436,33183621,	-	-	-	CATGCCGAATGCATCAGTCAT	6	12	2.66
1071903	5	1.11	jgi|Poptr1_1|1071903|estExt_Genewise1Plus.C_LG_II1626|CDS chrom=LG_II strand=- start=8583500 end=8590684 cdsStart=8583690 cdsEnd=8590684 sfCount=11 sfStarts=8583500,8583845,8584095,8585281,8585905,8586885,8587822,8589229,8589563,8590120,8590401, sfEnds=8583763,8584013,8584328,8585559,8586181,8587183,8587995,8589438,8589626,8590266,8590684,	-	-	-	CATGTGGTTCTGGGGCCAATT	8	3	0.67	CATGGCTTTAAACTTGTTTGG	11	2	0.44
1072536	4	0.89	jgi|Poptr1_1|1072536|estExt_Genewise1Plus.C_LG_II2817|CDS chrom=LG_II strand=- start=15077519 end=15080915 cdsStart=15077519 cdsEnd=15080620 sfCount=7 sfStarts=15077519,15077985,15078199,15078418,15078629,15080382,15080500, sfEnds=15077878,15078083,15078336,15078548,15078775,15080414,15080915,	-	-	-	CATGCAATGGTTCGACAAGAA	2	2	0.44	CATGCCACATTCCGGGGTACA	3	2	0.44
1072757	7	1.55	jgi|Poptr1_1|1072757|estExt_Genewise1Plus.C_LG_II3194|CDS chrom=LG_II strand=+ start=18278590 end=18282985 cdsStart=18278655 cdsEnd=18282898 sfCount=2 sfStarts=18278590,18282276, sfEnds=18279744,18282985,	-	-	-	CATGAAGAATTTCATGGATTT	1	7	1.55
1073308	8	1.77	jgi|Poptr1_1|1073308|estExt_Genewise1Plus.C_LG_III0104|CDS chrom=LG_III strand=- start=1112777 end=1118409 cdsStart=1113090 cdsEnd=1114172 sfCount=3 sfStarts=1112777,1118273,1118399, sfEnds=1114182,1118304,1118409,	-	-	-	CATGCAGCTTCTCTTTTTGGC	5	2	0.44	CATGTAGGGACGGCAACCTTT	6	6	1.33
1073670	2	0.44	jgi|Poptr1_1|1073670|estExt_Genewise1Plus.C_LG_III0818|CDS chrom=LG_III strand=+ start=8342118 end=8348911 cdsStart=8342118 cdsEnd=8348612 sfCount=10 sfStarts=8342118,8342630,8343372,8344236,8346621,8347017,8347955,8348117,8348280,8348556, sfEnds=8342551,8342759,8343566,8344393,8346711,8347082,8348037,8348180,8348348,8348911,	-	-	-	CATGATCAATCATGACATTAT	2	2	0.44
1074335	17	3.77	jgi|Poptr1_1|1074335|estExt_Genewise1Plus.C_LG_III1929|CDS chrom=LG_III strand=+ start=14397966 end=14402409 cdsStart=14397966 cdsEnd=14402080 sfCount=5 sfStarts=14397966,14399002,14399977,14401315,14401640, sfEnds=14398031,14399184,14400273,14401548,14402409,	-	-	-	CATGATTAGAAAGATTGTAAG	4	2	0.44	CATGTATATCTGGTGTTATCT	1	15	3.33
1074415	13	2.88	jgi|Poptr1_1|1074415|estExt_Genewise1Plus.C_LG_III2057|CDS chrom=LG_III strand=+ start=15194746 end=15197431 cdsStart=15195159 cdsEnd=15197119 sfCount=2 sfStarts=15194746,15197103, sfEnds=15195528,15197431,	-	-	-	CATGGAGACAGTAGAAACAAT	1	13	2.88
1074572	2	0.44	jgi|Poptr1_1|1074572|estExt_Genewise1Plus.C_LG_III2309|CDS chrom=LG_III strand=- start=16827145 end=16828684 cdsStart=16827356 cdsEnd=16828684 sfCount=1 sfStarts=16827145, sfEnds=16828684,	-	-	-	CATGACCAGAATGTTGTATCA	2	2	0.44
1077368	5	1.11	jgi|Poptr1_1|1077368|estExt_Genewise1Plus.C_LG_V0402|CDS chrom=LG_V strand=- start=1124544 end=1126831 cdsStart=1124883 cdsEnd=1126831 sfCount=4 sfStarts=1124544,1125278,1125470,1126202, sfEnds=1125045,1125345,1125562,1126831,	-	-	-	CATGTTCTCCCCAGATTATTA	2	5	1.11
1077781	4	0.89	jgi|Poptr1_1|1077781|estExt_Genewise1Plus.C_LG_V1237|CDS chrom=LG_V strand=+ start=3368926 end=3373293 cdsStart=3368926 cdsEnd=3373012 sfCount=8 sfStarts=3368926,3369490,3370725,3371013,3371514,3371706,3372676,3372864, sfEnds=3369166,3370245,3370936,3371126,3371572,3371734,3372765,3373293,	-	-	-	CATGGACATTCCCTGCAGTTG	1	4	0.89
1078810	2	0.44	jgi|Poptr1_1|1078810|estExt_Genewise1Plus.C_LG_V3390|CDS chrom=LG_V strand=+ start=13264357 end=13266138 cdsStart=13264577 cdsEnd=13266138 sfCount=6 sfStarts=13264357,13264870,13265063,13265510,13265719,13265987, sfEnds=13264756,13264960,13265289,13265585,13265844,13266138,	-	-	-	CATGCCTCATTTATGGTACTA	3	2	0.44
1078935	9	2	jgi|Poptr1_1|1078935|estExt_Genewise1Plus.C_LG_V3618|CDS chrom=LG_V strand=- start=13803042 end=13807441 cdsStart=13803436 cdsEnd=13807441 sfCount=9 sfStarts=13803042,13804069,13804985,13805202,13805580,13805945,13806549,13806695,13807045, sfEnds=13803879,13804153,13805086,13805413,13805735,13806094,13806608,13806822,13807441,	-	-	-	CATGCTAGTTAAGTATCTCCT	5	4	0.89	CATGGTAGATCGTTCTAGCTT	3	3	0.67	CATGTTCTTCCTTGCTCCCTC	1	2	0.44
1079103	4	0.89	jgi|Poptr1_1|1079103|estExt_Genewise1Plus.C_LG_V3918|CDS chrom=LG_V strand=- start=14645950 end=14649819 cdsStart=14646243 cdsEnd=14647280 sfCount=2 sfStarts=14645950,14649574, sfEnds=14647362,14649819,	-	-	-	CATGTTGAATTTTGAGTCCGG	5	4	0.89
1080847	3	0.67	jgi|Poptr1_1|1080847|estExt_Genewise1Plus.C_LG_VI1396|CDS chrom=LG_VI strand=+ start=8440228 end=8441861 cdsStart=8440505 cdsEnd=8441861 sfCount=3 sfStarts=8440228,8440443,8441524, sfEnds=8440314,8440661,8441861,	-	-	-	CATGGTGAATGATTGCTTCTA	2	3	0.67
1080900	95	21.07	jgi|Poptr1_1|1080900|estExt_Genewise1Plus.C_LG_VI1481|CDS chrom=LG_VI strand=- start=9322887 end=9334726 cdsStart=9323051 cdsEnd=9334726 sfCount=12 sfStarts=9322887,9323366,9323581,9323945,9327565,9329685,9330471,9331134,9331395,9331821,9333603,9333767, sfEnds=9323233,9323509,9323697,9324033,9327648,9329772,9330539,9331286,9331487,9331902,9333670,9334726,	-	-	-	CATGGAAAGTGGGCAAGACTT	10	44	9.76	CATGGGCCACGTCAGCATATG	11	20	4.44	CATGTAGAGGTCGTGTGATAT	13	27	5.99	CATGGAAAGTTGGCAAGACTT	10	2	0.44	CATGGGCCACGTCAGCATATT	11	2	0.44
1081155	23	5.1	jgi|Poptr1_1|1081155|estExt_Genewise1Plus.C_LG_VI1960|CDS chrom=LG_VI strand=+ start=12897658 end=12904558 cdsStart=12897658 cdsEnd=12904211 sfCount=10 sfStarts=12897658,12897934,12898167,12898345,12898608,12900276,12900427,12901639,12902294,12903691, sfEnds=12897852,12897993,12898238,12898520,12898768,12900334,12900473,12901779,12902385,12904558,	-	-	-	CATGCCCATTCAGTGCTGCCA	10	17	3.77	CATGGAACTAAAGGAGTTGTA	1	3	0.67	CATGTACAAAATGATAGAGAT	3	3	0.67
1081399	14	3.1	jgi|Poptr1_1|1081399|estExt_Genewise1Plus.C_LG_VI2350|CDS chrom=LG_VI strand=+ start=15251971 end=15257657 cdsStart=15251971 cdsEnd=15257370 sfCount=7 sfStarts=15251971,15252940,15253379,15254054,15254395,15255123,15256441, sfEnds=15251997,15253031,15253632,15254290,15254549,15255599,15257657,	-	-	-	CATGAGAAAAAAGGAACCCCA	13	2	0.44	CATGTGGGATTCCATAATCTG	10	5	1.11	CATGCCGTACTTTGTAACCAT	3	5	1.11	CATGGTGAACGCTTCTTTGCA	12	2	0.44
1081736	14	3.1	jgi|Poptr1_1|1081736|estExt_Genewise1Plus.C_LG_VII0037|CDS chrom=LG_VII strand=+ start=71038 end=75093 cdsStart=71038 cdsEnd=74804 sfCount=3 sfStarts=71038,72948,73998, sfEnds=71639,73380,75093,	-	-	-	CATGTGGCTTGATTTTTGTCG	7	11	2.44	CATGATGAGGAACATGAGGGA	2	3	0.67
1081949	3	0.67	jgi|Poptr1_1|1081949|estExt_Genewise1Plus.C_LG_VII0425|CDS chrom=LG_VII strand=- start=877242 end=878800 cdsStart=877242 cdsEnd=878800 sfCount=4 sfStarts=877242,877942,878231,878552, sfEnds=877678,878101,878410,878800,	-	-	-	CATGTAGTATGCTGCCGGTAG	2	3	0.67
1082094	53	11.75	jgi|Poptr1_1|1082094|estExt_Genewise1Plus.C_LG_VII0653|CDS chrom=LG_VII strand=+ start=1381182 end=1384771 cdsStart=1381966 cdsEnd=1384771 sfCount=8 sfStarts=1381182,1381881,1382651,1383049,1383282,1384158,1384409,1384634, sfEnds=1381268,1382059,1382904,1383175,1383555,1384290,1384495,1384771,	-	-	-	CATGCAAGTATTCCATTCCCC	5	4	0.89	CATGGAGGGATCCCATTGTTG	7	6	1.33	CATGGTATGATCAACAGGTTT	2	30	6.65	CATGTAACAAGACTCTGCTGT	1	11	2.44	CATGTAATATGTCATGGAGGG	6	2	0.44
1083145	5	1.11	jgi|Poptr1_1|1083145|estExt_Genewise1Plus.C_LG_VII2651|CDS chrom=LG_VII strand=- start=8660927 end=8663501 cdsStart=8660927 cdsEnd=8663477 sfCount=11 sfStarts=8660927,8661168,8661396,8661573,8661763,8661983,8662253,8662391,8662530,8663204,8663369, sfEnds=8661067,8661295,8661463,8661667,8661825,8662150,8662310,8662433,8662604,8663287,8663501,	-	-	-	CATGGTGATTTTAAAGCTCCC	1	5	1.11
1083254	2	0.44	jgi|Poptr1_1|1083254|estExt_Genewise1Plus.C_LG_VII2812|CDS chrom=LG_VII strand=+ start=9509918 end=9512212 cdsStart=9509918 cdsEnd=9510781 sfCount=2 sfStarts=9509918,9512153, sfEnds=9510844,9512212,	-	-	-	CATGGAGAGTTGGAAGAAGAC	4	2	0.44
1083392	2	0.44	jgi|Poptr1_1|1083392|estExt_Genewise1Plus.C_LG_VII3038|CDS chrom=LG_VII strand=- start=10291677 end=10294113 cdsStart=10291885 cdsEnd=10294113 sfCount=2 sfStarts=10291677,10293553, sfEnds=10292358,10294113,	-	-	-	CATGAGCTGCTTCTGCTTGGC	1	2	0.44
1083573	3	0.67	jgi|Poptr1_1|1083573|estExt_Genewise1Plus.C_LG_VII3310|CDS chrom=LG_VII strand=- start=10910048 end=10913037 cdsStart=10910400 cdsEnd=10912238 sfCount=5 sfStarts=10910048,10911170,10911704,10911885,10912836, sfEnds=10911078,10911299,10911791,10912282,10913037,	-	-	-	CATGTTGTGTTTGCGTTGGCA	5	3	0.67
1083784	2	0.44	jgi|Poptr1_1|1083784|estExt_Genewise1Plus.C_LG_VII3613|CDS chrom=LG_VII strand=- start=11635067 end=11636454 cdsStart=11635297 cdsEnd=11636403 sfCount=1 sfStarts=11635067, sfEnds=11636454,	-	-	-	CATGATCCTTCCAATTCAATC	1	2	0.44
1083857	6	1.33	jgi|Poptr1_1|1083857|estExt_Genewise1Plus.C_LG_VII3710|CDS chrom=LG_VII strand=+ start=11810412 end=11819239 cdsStart=11810659 cdsEnd=11818873 sfCount=13 sfStarts=11810412,11810565,11810780,11811001,11811454,11814406,11814766,11815135,11815413,11816733,11817926,11818224,11818622, sfEnds=11810494,11810688,11810877,11811114,11811514,11814555,11814876,11815302,11815526,11816789,11818187,11818537,118…	-	-	-	CATGCTCAACAGTGCCAGAAA	3	2	0.44	CATGCTTGATAAACAATAAGC	7	4	0.89
1083980	6	1.33	jgi|Poptr1_1|1083980|estExt_Genewise1Plus.C_LG_VII3864|CDS chrom=LG_VII strand=- start=12271363 end=12274082 cdsStart=12271484 cdsEnd=12274082 sfCount=3 sfStarts=12271363,12273162,12273841, sfEnds=12272140,12273468,12274082,	-	-	-	CATGCCATCCTGAGAGTGATG	8	3	0.67	CATGGTGGGTAAAGAGGGGAG	9	3	0.67
1084021	7	1.55	jgi|Poptr1_1|1084021|estExt_Genewise1Plus.C_LG_VII3943|CDS chrom=LG_VII strand=+ start=12594455 end=12598081 cdsStart=12594455 cdsEnd=12598081 sfCount=7 sfStarts=12594455,12594602,12594978,12595132,12596265,12597174,12597713, sfEnds=12594502,12594779,12595054,12595638,12596804,12597386,12598081,	-	-	-	CATGGATCTTGGCAGATGGTT	2	5	1.11	CATGTTATCACCTTGTTGGTC	6	2	0.44
1084113	9	2	jgi|Poptr1_1|1084113|estExt_Genewise1Plus.C_LG_VIII0088|CDS chrom=LG_VIII strand=- start=390968 end=394232 cdsStart=391404 cdsEnd=394232 sfCount=4 sfStarts=390968,392266,392474,393575, sfEnds=392171,392376,392850,394232,	-	-	-	CATGAAGCTCACGTTTACATT	1	2	0.44	CATGGGCAATAACTTGCATTC	3	4	0.89	CATGTTCAGCAGCAGCAACAG	6	3	0.67
1084600	8	1.77	jgi|Poptr1_1|1084600|estExt_Genewise1Plus.C_LG_VIII0861|CDS chrom=LG_VIII strand=+ start=3817922 end=3820912 cdsStart=3818004 cdsEnd=3820706 sfCount=3 sfStarts=3817922,3818650,3820344, sfEnds=3818263,3818803,3820912,	-	-	-	CATGCTTCAATTTCAATAGTA	1	8	1.77
1085031	2	0.44	jgi|Poptr1_1|1085031|estExt_Genewise1Plus.C_LG_VIII1566|CDS chrom=LG_VIII strand=+ start=7566449 end=7567498 cdsStart=7566449 cdsEnd=7567498 sfCount=1 sfStarts=7566449, sfEnds=7567498,	-	-	-	CATGCTCCACCATTTTACCAG	1	2	0.44
1085278	7	1.55	jgi|Poptr1_1|1085278|estExt_Genewise1Plus.C_LG_VIII1913|CDS chrom=LG_VIII strand=+ start=9783906 end=9790638 cdsStart=9783906 cdsEnd=9790172 sfCount=8 sfStarts=9783906,9784435,9785056,9785693,9787451,9789104,9789275,9790116, sfEnds=9784111,9784534,9785112,9785804,9787530,9789165,9789371,9790638,	-	-	-	CATGTTATAATCTTCTGCCTT	2	5	1.11	CATGTTCATCTTCAAGGATGA	1	2	0.44
1085510	2	0.44	jgi|Poptr1_1|1085510|estExt_Genewise1Plus.C_LG_VIII2263|CDS chrom=LG_VIII strand=- start=11503326 end=11505507 cdsStart=11503326 cdsEnd=11505269 sfCount=2 sfStarts=11503326,11505044, sfEnds=11503684,11505507,	-	-	-	CATGAAATCCCTCCAATAAAT	1	2	0.44
1085664	2	0.44	jgi|Poptr1_1|1085664|estExt_Genewise1Plus.C_LG_VIII2617|CDS chrom=LG_VIII strand=+ start=13253712 end=13254921 cdsStart=13253785 cdsEnd=13254921 sfCount=1 sfStarts=13253712, sfEnds=13254921,	-	-	-	CATGTCACCAAGATAGTTTCT	3	2	0.44
1085904	5	1.11	jgi|Poptr1_1|1085904|estExt_Genewise1Plus.C_LG_IX0087|CDS chrom=LG_IX strand=+ start=142917 end=147830 cdsStart=142942 cdsEnd=147587 sfCount=5 sfStarts=142917,143299,145339,146590,147143, sfEnds=143020,143865,146282,146777,147830,	-	-	-	CATGACGAAAAAACAGAAGTA	2	5	1.11
1087083	2	0.44	jgi|Poptr1_1|1087083|estExt_Genewise1Plus.C_LG_IX2101|CDS chrom=LG_IX strand=- start=3965917 end=3970401 cdsStart=3966344 cdsEnd=3970398 sfCount=7 sfStarts=3965917,3966989,3967349,3967660,3968224,3969240,3969976, sfEnds=3966599,3967216,3967505,3967764,3968465,3969400,3970401,	-	-	-	CATGCTTCAAAGACTTAAACT	3	2	0.44
1087283	4	0.89	jgi|Poptr1_1|1087283|estExt_Genewise1Plus.C_LG_IX2366|CDS chrom=LG_IX strand=+ start=4474291 end=4479294 cdsStart=4474376 cdsEnd=4478895 sfCount=6 sfStarts=4474291,4475437,4475967,4477334,4478434,4478778, sfEnds=4474603,4475642,4476249,4477441,4478675,4479294,	-	-	-	CATGCCTGAGATGGTCCTCTT	5	2	0.44	CATGTAGTTCCTTTGTAACAG	3	2	0.44
1087465	4	0.89	jgi|Poptr1_1|1087465|estExt_Genewise1Plus.C_LG_IX2669|CDS chrom=LG_IX strand=- start=5152504 end=5154369 cdsStart=5152644 cdsEnd=5154279 sfCount=3 sfStarts=5152504,5153714,5154154, sfEnds=5153465,5154061,5154369,	-	-	-	CATGCTCACATTTCCTGTAAG	1	2	0.44	CATGGGTCCAGCAAGCTGAAA	2	2	0.44
1087868	3	0.67	jgi|Poptr1_1|1087868|estExt_Genewise1Plus.C_LG_IX3287|CDS chrom=LG_IX strand=+ start=6804645 end=6811010 cdsStart=6804796 cdsEnd=6810397 sfCount=13 sfStarts=6804645,6806594,6807408,6807595,6807776,6808456,6808682,6808934,6809160,6809371,6809540,6809797,6810334, sfEnds=6804878,6806660,6807481,6807679,6807831,6808510,6808729,6809017,6809276,6809454,6809665,6809894,6811010,	-	-	-	CATGATACTTCTCATACTTCT	7	3	0.67
1087870	2	0.44	jgi|Poptr1_1|1087870|estExt_Genewise1Plus.C_LG_IX3297|CDS chrom=LG_IX strand=- start=6850121 end=6861426 cdsStart=6850397 cdsEnd=6861426 sfCount=19 sfStarts=6850121,6850720,6851328,6852624,6853119,6853562,6853939,6854159,6855450,6855732,6856793,6857245,6857592,6857884,6858486,6859467,6860019,6860951,6861211, sfEnds=6850632,6850798,6851565,6852871,6853229,6853660,6854041,6854268,6855500,6855849,68…	-	-	-	CATGTTCCAAGTAGAAAGTTA	2	2	0.44
1088910	4	0.89	jgi|Poptr1_1|1088910|estExt_Genewise1Plus.C_LG_IX4985|CDS chrom=LG_IX strand=+ start=12003966 end=12007529 cdsStart=12004128 cdsEnd=12007529 sfCount=4 sfStarts=12003966,12005549,12006069,12006985, sfEnds=12004707,12005624,12006184,12007529,	-	-	-	CATGAGGACTATCCTTGGGAG	3	4	0.89
1089730	17	3.77	jgi|Poptr1_1|1089730|estExt_Genewise1Plus.C_LG_X1415|CDS chrom=LG_X strand=- start=6231813 end=6234470 cdsStart=6231975 cdsEnd=6234470 sfCount=2 sfStarts=6231813,6233595, sfEnds=6232448,6234470,	-	-	-	CATGAGGAGCTTCTTTATCTC	5	5	1.11	CATGCAGGTACACTCAACTTG	3	2	0.44	CATGCTTCAACCCGTCATCAG	4	4	0.89	CATGTCACAATCTGATCCAGG	6	4	0.89	CATGCCAAAGGGATCCGAAGG	9	2	0.44
1089780	11	2.44	jgi|Poptr1_1|1089780|estExt_Genewise1Plus.C_LG_X1493|CDS chrom=LG_X strand=- start=6464401 end=6465563 cdsStart=6464493 cdsEnd=6465239 sfCount=2 sfStarts=6464401,6465277, sfEnds=6465256,6465563,	-	-	-	CATGGGTGGTTTTGGTTTCAT	1	11	2.44
1090203	5	1.11	jgi|Poptr1_1|1090203|estExt_Genewise1Plus.C_LG_X2197|CDS chrom=LG_X strand=- start=9137123 end=9140943 cdsStart=9137276 cdsEnd=9140943 sfCount=7 sfStarts=9137123,9137647,9137913,9138308,9138650,9140034,9140635, sfEnds=9137490,9137704,9137962,9138535,9139121,9140159,9140943,	-	-	-	CATGAAGCTGCGCATTATGGG	6	5	1.11
1090329	2	0.44	jgi|Poptr1_1|1090329|estExt_Genewise1Plus.C_LG_X2389|CDS chrom=LG_X strand=+ start=9733726 end=9737664 cdsStart=9733774 cdsEnd=9737664 sfCount=7 sfStarts=9733726,9734235,9734637,9736025,9736718,9737144,9737488, sfEnds=9733944,9734313,9734936,9736182,9736834,9737323,9737664,	-	-	-	CATGAAGTTTTGCCGTGAGGT	2	2	0.44
1091034	2	0.44	jgi|Poptr1_1|1091034|estExt_Genewise1Plus.C_LG_X3576|CDS chrom=LG_X strand=- start=13207334 end=13215832 cdsStart=13207334 cdsEnd=13214440 sfCount=12 sfStarts=13207334,13207889,13208329,13208604,13208794,13209753,13210407,13210726,13210937,13211977,13214104,13215539, sfEnds=13207546,13208161,13208452,13208725,13208916,13209947,13210580,13210839,13211132,13212091,13214466,13215832,	-	-	-	CATGCCACTTTTGCCGTTCTT	4	2	0.44
1091896	3	0.67	jgi|Poptr1_1|1091896|estExt_Genewise1Plus.C_LG_X4979|CDS chrom=LG_X strand=+ start=17140421 end=17145436 cdsStart=17140421 cdsEnd=17145123 sfCount=4 sfStarts=17140421,17140892,17143160,17143780, sfEnds=17140795,17141007,17143403,17145436,	-	-	-	CATGACCTGCATGTCTAGCGC	5	3	0.67
1092013	4	0.89	jgi|Poptr1_1|1092013|estExt_Genewise1Plus.C_LG_X5160|CDS chrom=LG_X strand=- start=17540238 end=17544150 cdsStart=17540502 cdsEnd=17544150 sfCount=4 sfStarts=17540238,17541585,17542123,17543768, sfEnds=17540719,17541861,17542471,17544150,	-	-	-	CATGCTCCCTCTGTATTTCAA	5	2	0.44	CATGCTGCTGCTACTCCTCTT	1	2	0.44
1092095	27	5.99	jgi|Poptr1_1|1092095|estExt_Genewise1Plus.C_LG_X5317|CDS chrom=LG_X strand=+ start=17915961 end=17919444 cdsStart=17915961 cdsEnd=17917486 sfCount=4 sfStarts=17915961,17916896,17918175,17919215, sfEnds=17916425,17917487,17918315,17919444,	-	-	-	CATGGATACCAGGGTTAGGCT	4	5	1.11	CATGGGTGCAAATACGACTTT	6	17	3.77	CATGTTAGTGTAGGTAATGTT	3	5	1.11
1092486	2	0.44	jgi|Poptr1_1|1092486|estExt_Genewise1Plus.C_LG_X5875|CDS chrom=LG_X strand=+ start=19248118 end=19250212 cdsStart=19248135 cdsEnd=19250212 sfCount=5 sfStarts=19248118,19248353,19248792,19249291,19249688, sfEnds=19248331,19248542,19249052,19249413,19250212,	-	-	-	CATGTTCTCCAAGCTGACCAG	1	2	0.44
1092826	3	0.67	jgi|Poptr1_1|1092826|estExt_Genewise1Plus.C_LG_X6316|CDS chrom=LG_X strand=- start=20307934 end=20311719 cdsStart=20308302 cdsEnd=20311695 sfCount=4 sfStarts=20307934,20309167,20309382,20311050, sfEnds=20309069,20309277,20309758,20311719,	-	-	-	CATGGGTAATAACTTCCATTC	5	3	0.67
1093619	19	4.21	jgi|Poptr1_1|1093619|estExt_Genewise1Plus.C_LG_XI1472|CDS chrom=LG_XI strand=- start=5120572 end=5121988 cdsStart=5120628 cdsEnd=5121988 sfCount=3 sfStarts=5120572,5121135,5121719, sfEnds=5120988,5121328,5121988,	-	-	-	CATGGACCAGTCTGTTTTCAC	2	3	0.67	CATGTAATACTTTTGCACCCA	1	10	2.22	CATGTAATGTCTACATCTCGG	5	6	1.33
1093731	13	2.88	jgi|Poptr1_1|1093731|estExt_Genewise1Plus.C_LG_XI1664|CDS chrom=LG_XI strand=- start=6636953 end=6651113 cdsStart=6636953 cdsEnd=6651113 sfCount=9 sfStarts=6636953,6637210,6639198,6641001,6642112,6642417,6644680,6650208,6650707, sfEnds=6637158,6637843,6639284,6641069,6642222,6642579,6644768,6650610,6651113,	-	-	-	CATGATTCCTCTACCTCTCCC	6	3	0.67	CATGCCAGATGTAGCACCAGT	3	2	0.44	CATGCCGGGGATGGGTCTTGC	5	5	1.11	CATGGGAAGCCTTGTATGTTT	1	3	0.67
1093967	27	5.99	jgi|Poptr1_1|1093967|estExt_Genewise1Plus.C_LG_XI2105|CDS chrom=LG_XI strand=- start=8983654 end=8989058 cdsStart=8984039 cdsEnd=8989058 sfCount=11 sfStarts=8983654,8984430,8984713,8984972,8985225,8986041,8987543,8987772,8988373,8988715,8988959, sfEnds=8984299,8984612,8984870,8985104,8985415,8986497,8987690,8987915,8988444,8988847,8989058,	-	-	-	CATGCAGATGCTCAAAGAGAG	4	7	1.55	CATGGGGCGGCAGTGAATCCT	2	3	0.67	CATGGTGCATATATTGCAGGC	3	5	1.11	CATGGGGTGGCAGTGAATCCT	2	12	2.66
1094008	2	0.44	jgi|Poptr1_1|1094008|estExt_Genewise1Plus.C_LG_XI2162|CDS chrom=LG_XI strand=- start=9250138 end=9255762 cdsStart=9250314 cdsEnd=9255648 sfCount=11 sfStarts=9250138,9250507,9250727,9252128,9252265,9252419,9253050,9253453,9253925,9254116,9255462, sfEnds=9250418,9250604,9250895,9252180,9252320,9252582,9253319,9253523,9253992,9254263,9255762,	-	-	-	CATGGCGGATTCTTGTTGCTT	1	2	0.44
1094117	4	0.89	jgi|Poptr1_1|1094117|estExt_Genewise1Plus.C_LG_XI2363|CDS chrom=LG_XI strand=- start=10415287 end=10417188 cdsStart=10415404 cdsEnd=10417188 sfCount=4 sfStarts=10415287,10416302,10416768,10416982, sfEnds=10415568,10416600,10416900,10417188,	-	-	-	CATGCGAATCCTCGAGGGAAG	4	2	0.44	CATGGGATGATTCAAAGGTTT	5	2	0.44
1094681	2	0.44	jgi|Poptr1_1|1094681|estExt_Genewise1Plus.C_LG_XI3518|CDS chrom=LG_XI strand=+ start=13733990 end=13741392 cdsStart=13733990 cdsEnd=13740702 sfCount=5 sfStarts=13733990,13734596,13735426,13737725,13738601, sfEnds=13734041,13734738,13735482,13737785,13741392,	-	-	-	CATGAGGATCATTTGATAGTT	2	2	0.44
1094790	2	0.44	jgi|Poptr1_1|1094790|estExt_Genewise1Plus.C_LG_XI3739|CDS chrom=LG_XI strand=+ start=14266873 end=14269510 cdsStart=14266873 cdsEnd=14269229 sfCount=6 sfStarts=14266873,14267343,14267687,14267959,14268594,14268790, sfEnds=14267123,14267505,14267863,14268042,14268675,14269510,	-	-	-	CATGTCCTCATGGTGGAACAG	2	2	0.44
1095513	2	0.44	jgi|Poptr1_1|1095513|estExt_Genewise1Plus.C_LG_XII1177|CDS chrom=LG_XII strand=+ start=10989682 end=10994305 cdsStart=10989682 cdsEnd=10994305 sfCount=6 sfStarts=10989682,10990773,10991892,10992150,10993440,10994108, sfEnds=10990164,10990838,10992032,10992425,10993709,10994305,	-	-	-	CATGAAATACTCACACTCTTT	2	2	0.44
1096237	4	0.89	jgi|Poptr1_1|1096237|estExt_Genewise1Plus.C_LG_XIII0578|CDS chrom=LG_XIII strand=+ start=1444586 end=1447715 cdsStart=1444780 cdsEnd=1447318 sfCount=2 sfStarts=1444586,1446950, sfEnds=1445082,1447715,	-	-	-	CATGTTATTTATCCGTTTTAT	6	4	0.89
1096760	2	0.44	jgi|Poptr1_1|1096760|estExt_Genewise1Plus.C_LG_XIII1596|CDS chrom=LG_XIII strand=+ start=4185288 end=4191218 cdsStart=4185732 cdsEnd=4191218 sfCount=4 sfStarts=4185288,4189921,4190374,4190791, sfEnds=4185881,4190102,4190498,4191218,	-	-	-	CATGAGAAAGGACACCATGAA	5	2	0.44
1097575	3	0.67	jgi|Poptr1_1|1097575|estExt_Genewise1Plus.C_LG_XIII3160|CDS chrom=LG_XIII strand=- start=12095006 end=12096706 cdsStart=12095053 cdsEnd=12096706 sfCount=3 sfStarts=12095006,12095807,12096073, sfEnds=12095678,12095953,12096706,	-	-	-	CATGTCCAATTCTGAATATTT	3	3	0.67
1098216	73	16.19	jgi|Poptr1_1|1098216|estExt_Genewise1Plus.C_LG_XIV0727|CDS chrom=LG_XIV strand=- start=2230912 end=2233047 cdsStart=2231207 cdsEnd=2232715 sfCount=5 sfStarts=2230912,2231702,2231988,2232136,2232581, sfEnds=2231476,2231791,2232013,2232235,2233047,	-	-	-	CATGAAGAGCTGAGCGAAGTG	2	7	1.55	CATGAGCACACCTGAAGCATG	3	5	1.11	CATGAGTCCTCTCGGGCTTCC	6	13	2.88	CATGGCTGTAGGTTCCCTTTT	1	23	5.1	CATGTCTTGTGGTAACATTCT	4	25	5.54
1098462	4	0.89	jgi|Poptr1_1|1098462|estExt_Genewise1Plus.C_LG_XIV1103|CDS chrom=LG_XIV strand=+ start=3051534 end=3054280 cdsStart=3052580 cdsEnd=3054280 sfCount=3 sfStarts=3051534,3052526,3053031, sfEnds=3051766,3052604,3054280,	-	-	-	CATGAGAAGATCTGTTGGATA	1	2	0.44	CATGGTTTTTGTGGCAGGGCA	7	2	0.44
1098630	4	0.89	jgi|Poptr1_1|1098630|estExt_Genewise1Plus.C_LG_XIV1329|CDS chrom=LG_XIV strand=- start=3654032 end=3657296 cdsStart=3654382 cdsEnd=3657006 sfCount=3 sfStarts=3654032,3655214,3656390, sfEnds=3654562,3656122,3657296,	-	-	-	CATGTTGTGGTGTGGCATTTG	10	4	0.89
1098712	2	0.44	jgi|Poptr1_1|1098712|estExt_Genewise1Plus.C_LG_XIV1461|CDS chrom=LG_XIV strand=- start=4002997 end=4007036 cdsStart=4003103 cdsEnd=4007036 sfCount=8 sfStarts=4002997,4003331,4003499,4004429,4005920,4006190,4006427,4006635, sfEnds=4003235,4003416,4003677,4004630,4006102,4006330,4006543,4007036,	-	-	-	CATGCTTCTCTTTTTTCTCTT	5	2	0.44
1098845	4	0.89	jgi|Poptr1_1|1098845|estExt_Genewise1Plus.C_LG_XIV1666|CDS chrom=LG_XIV strand=- start=4728417 end=4733642 cdsStart=4728674 cdsEnd=4733642 sfCount=11 sfStarts=4728417,4729254,4729805,4730137,4730650,4730933,4731713,4732026,4732885,4733286,4733535, sfEnds=4728738,4729353,4730023,4730448,4730802,4731055,4731776,4732216,4733001,4733360,4733642,	-	-	-	CATGCATCAAAGATTCCTTGA	3	2	0.44	CATGCTCTTTTGAATATCATC	2	2	0.44
1098924	2	0.44	jgi|Poptr1_1|1098924|estExt_Genewise1Plus.C_LG_XIV1767|CDS chrom=LG_XIV strand=- start=4908179 end=4910845 cdsStart=4908503 cdsEnd=4910744 sfCount=4 sfStarts=4908179,4909596,4909921,4910565, sfEnds=4909079,4909831,4910121,4910845,	-	-	-	CATGTCTATTGCCTCTCCTTT	5	2	0.44
1099491	4	0.89	jgi|Poptr1_1|1099491|estExt_Genewise1Plus.C_LG_XIV2555|CDS chrom=LG_XIV strand=+ start=6940728 end=6942929 cdsStart=6940728 cdsEnd=6942812 sfCount=1 sfStarts=6940728, sfEnds=6942929,	-	-	-	CATGTATGAAAAGCTTCCTCA	4	2	0.44	CATGTCAAGGCCTTGGACACA	7	2	0.44
1100159	143	31.71	jgi|Poptr1_1|1100159|estExt_Genewise1Plus.C_LG_XIV3545|CDS chrom=LG_XIV strand=- start=10120919 end=10126467 cdsStart=10121066 cdsEnd=10126422 sfCount=9 sfStarts=10120919,10122675,10123111,10123816,10124868,10124990,10125768,10125985,10126232, sfEnds=10121130,10122762,10123272,10123907,10124871,10125091,10125841,10126013,10126467,	-	-	-	CATGAGCTCTTTGAAGTGTAC	1	6	1.33	CATGTCATTTTGAATTACACA	2	10	2.22	CATGTGCCCAAAAGGATCCTT	5	6	1.33	CATGCAATGTGGAGATGTCCT	7	119	26.39	CATGGCAAGATGATGATGAAC	6	2	0.44
1100725	43	9.54	jgi|Poptr1_1|1100725|estExt_Genewise1Plus.C_LG_XV0381|CDS chrom=LG_XV strand=+ start=877040 end=880053 cdsStart=877288 cdsEnd=880053 sfCount=3 sfStarts=877040,878528,879691, sfEnds=877536,878914,880053,	-	-	-	CATGACTATCCCTGACTTTCC	2	3	0.67	CATGTCAGTTTCCTGCCATGT	3	2	0.44	CATGTCCCCCGACCTCAAGGC	4	5	1.11	CATGTTTCGTTGAATAATGAG	1	33	7.32
1100867	5	1.11	jgi|Poptr1_1|1100867|estExt_Genewise1Plus.C_LG_XV0698|CDS chrom=LG_XV strand=- start=2648156 end=2656241 cdsStart=2648534 cdsEnd=2656241 sfCount=13 sfStarts=2648156,2649280,2649527,2649882,2650252,2652173,2652918,2653794,2654532,2654776,2655317,2655536,2655792, sfEnds=2648764,2649423,2649614,2649987,2650406,2652242,2653084,2653861,2654635,2654946,2655454,2655719,2656241,	-	-	-	CATGAAAAGATTCCTTCTTCT	3	5	1.11
1101561	3	0.67	jgi|Poptr1_1|1101561|estExt_Genewise1Plus.C_LG_XV1917|CDS chrom=LG_XV strand=- start=6679496 end=6709181 cdsStart=6679824 cdsEnd=6709181 sfCount=51 sfStarts=6679496,6680632,6680921,6681261,6681497,6681708,6682019,6682192,6682595,6684011,6684158,6684420,6685369,6686234,6686415,6687881,6689127,6689856,6690112,6690328,6690696,6691288,6691545,6691745,6694135,6694362,6694631,6694808,6695851,6696015,66…	-	-	-	CATGACAAGCTGGAAACTTTA	26	3	0.67
1102323	3	0.67	jgi|Poptr1_1|1102323|estExt_Genewise1Plus.C_LG_XV3157|CDS chrom=LG_XV strand=- start=9941122 end=9944774 cdsStart=9941512 cdsEnd=9943925 sfCount=4 sfStarts=9941122,9942920,9943337,9944560, sfEnds=9942206,9943216,9944292,9944774,	-	-	-	CATGCTTCATCCAGGAAGTAT	3	3	0.67
1103181	12	2.66	jgi|Poptr1_1|1103181|estExt_Genewise1Plus.C_LG_XVI1110|CDS chrom=LG_XVI strand=- start=3364914 end=3369112 cdsStart=3365268 cdsEnd=3369112 sfCount=11 sfStarts=3364914,3365618,3365939,3366392,3366828,3367150,3367777,3368093,3368302,3368776,3369035, sfEnds=3365510,3365704,3366031,3366517,3366986,3367227,3367836,3368166,3368341,3368898,3369112,	-	-	-	CATGACAGCTAACGCACTTCC	3	2	0.44	CATGATCTTGCAATTCTTGGG	2	10	2.22
1103396	2	0.44	jgi|Poptr1_1|1103396|estExt_Genewise1Plus.C_LG_XVI1399|CDS chrom=LG_XVI strand=+ start=4287059 end=4289277 cdsStart=4287059 cdsEnd=4288868 sfCount=2 sfStarts=4287059,4288596, sfEnds=4287973,4289277,	-	-	-	CATGATGTTTTCTGAGCACTG	1	2	0.44
1104748	4	0.89	jgi|Poptr1_1|1104748|estExt_Genewise1Plus.C_LG_XVI3901|CDS chrom=LG_XVI strand=- start=13586968 end=13594820 cdsStart=13586968 cdsEnd=13594750 sfCount=8 sfStarts=13586968,13587188,13587408,13588504,13591402,13593296,13593845,13594165, sfEnds=13587039,13587310,13587473,13588624,13591469,13593367,13594026,13594820,	-	-	-	CATGCCAACACACTTAAACTT	5	2	0.44	CATGATTTGATACAATCCTTT	1	2	0.44
1105040	2	0.44	jgi|Poptr1_1|1105040|estExt_Genewise1Plus.C_LG_XVII0657|CDS chrom=LG_XVII strand=+ start=2781014 end=2783021 cdsStart=2781068 cdsEnd=2782903 sfCount=4 sfStarts=2781014,2781059,2781232,2782724, sfEnds=2781032,2781106,2781351,2783021,	-	-	-	CATGTTACATCAAGTGCTGGT	1	2	0.44
1105042	2	0.44	jgi|Poptr1_1|1105042|estExt_Genewise1Plus.C_LG_XVII0659|CDS chrom=LG_XVII strand=- start=2800250 end=2805999 cdsStart=2800250 cdsEnd=2805999 sfCount=8 sfStarts=2800250,2801270,2802754,2803208,2803725,2804528,2805165,2805679, sfEnds=2800705,2801591,2803031,2803558,2803994,2804596,2805278,2805999,	-	-	-	CATGCTGAATTTGATTAGATG	4	2	0.44
1105187	20	4.44	jgi|Poptr1_1|1105187|estExt_Genewise1Plus.C_LG_XVII0985|CDS chrom=LG_XVII strand=+ start=4056863 end=4058446 cdsStart=4056909 cdsEnd=4058446 sfCount=4 sfStarts=4056863,4057216,4057465,4057824, sfEnds=4057083,4057265,4057696,4058446,	-	-	-	CATGAGCCTTGTACACAAATC	2	6	1.33	CATGGTTGGCAATATTTACAG	5	5	1.11	CATGTTACCAGTATAGAATTG	3	2	0.44	CATGTTTGTAATTCTTTCGAG	1	5	1.11	CATGTTTTTCCCTTCATTAGG	7	2	0.44
1106180	11	2.44	jgi|Poptr1_1|1106180|estExt_Genewise1Plus.C_LG_XVIII1280|CDS chrom=LG_XVIII strand=- start=6044606 end=6047094 cdsStart=6044840 cdsEnd=6046853 sfCount=3 sfStarts=6044606,6045847,6046715, sfEnds=6045111,6046134,6047094,	-	-	-	CATGTGCTCCAAAACCATATT	3	11	2.44
1106960	15	3.33	jgi|Poptr1_1|1106960|estExt_Genewise1Plus.C_LG_XVIII2520|CDS chrom=LG_XVIII strand=- start=10297923 end=10304249 cdsStart=10298206 cdsEnd=10303647 sfCount=15 sfStarts=10297923,10299370,10300387,10300840,10301014,10301262,10301451,10301652,10301821,10302305,10302592,10302856,10303251,10303437,10304101, sfEnds=10298338,10299563,10300475,10300930,10301142,10301318,10301543,10301717,10301907,10302374…	-	-	-	CATGAAGTCGTGAAAATGGAT	4	4	0.89	CATGCTGCTCTAGGTATTCTT	2	11	2.44
1107168	11	2.44	jgi|Poptr1_1|1107168|estExt_Genewise1Plus.C_LG_XVIII2865|CDS chrom=LG_XVIII strand=+ start=11263823 end=11264444 cdsStart=11263941 cdsEnd=11264288 sfCount=1 sfStarts=11263823, sfEnds=11264444,	-	-	-	CATGACGGAAGAACCCATCCG	3	6	1.33	CATGTCGCCACTGGAGAGACA	2	2	0.44	CATGACTCAACCTTCTCTGAT	1	3	0.67
1107198	2	0.44	jgi|Poptr1_1|1107198|estExt_Genewise1Plus.C_LG_XVIII2927|CDS chrom=LG_XVIII strand=+ start=11489682 end=11494174 cdsStart=11489682 cdsEnd=11493920 sfCount=11 sfStarts=11489682,11490701,11490955,11491460,11491619,11491908,11492444,11492704,11493131,11493311,11493517, sfEnds=11490013,11490820,11491051,11491495,11491806,11492010,11492625,11492781,11493233,11493404,11494174,	-	-	-	CATGAGCATTTGCAGTGTTTT	1	2	0.44
1108307	2	0.44	jgi|Poptr1_1|1108307|estExt_Genewise1Plus.C_LG_XIX1785|CDS chrom=LG_XIX strand=- start=8675845 end=8681043 cdsStart=8675845 cdsEnd=8681034 sfCount=12 sfStarts=8675845,8676417,8676692,8677657,8678158,8678473,8678615,8678947,8679602,8680343,8680823,8680972, sfEnds=8675913,8676588,8676813,8677722,8678259,8678525,8678672,8679045,8679645,8680433,8680849,8681043,	-	-	-	CATGCACACCTTGAGGCAAAT	3	2	0.44
1108877	2	0.44	jgi|Poptr1_1|1108877|estExt_Genewise1Plus.C_280062|CDS chrom=scaffold_28 strand=- start=200069 end=205043 cdsStart=200424 cdsEnd=205043 sfCount=9 sfStarts=200069,200746,201893,202468,203051,203228,203425,203634,204504, sfEnds=200625,201222,202125,202600,203139,203298,203497,203762,205043,	-	-	-	CATGAACTCTTTGGCTCAGAT	4	2	0.44
1108923	3	0.67	jgi|Poptr1_1|1108923|estExt_Genewise1Plus.C_280144|CDS chrom=scaffold_28 strand=- start=520554 end=522675 cdsStart=520830 cdsEnd=522664 sfCount=6 sfStarts=520554,521009,521545,521804,522132,522320, sfEnds=520910,521082,521716,521965,522239,522675,	-	-	-	CATGCCAGATCTCATCAACCA	3	3	0.67
1109477	9	2	jgi|Poptr1_1|1109477|estExt_Genewise1Plus.C_280968|CDS chrom=scaffold_28 strand=- start=2982694 end=2985461 cdsStart=2982994 cdsEnd=2985310 sfCount=3 sfStarts=2982694,2984808,2985005, sfEnds=2983456,2984926,2985461,	-	-	-	CATGCCCGCTCCCTCCGTCAG	6	4	0.89	CATGATGCTTGCTGACCATCA	2	5	1.11
1109951	7	1.55	jgi|Poptr1_1|1109951|estExt_Genewise1Plus.C_290498|CDS chrom=scaffold_29 strand=- start=3293869 end=3299773 cdsStart=3294154 cdsEnd=3299773 sfCount=7 sfStarts=3293869,3294629,3295397,3295754,3295919,3296561,3299698, sfEnds=3294543,3294976,3295666,3295828,3296073,3296953,3299773,	-	-	-	CATGATGTTCGAACTGGAGAT	5	5	1.11	CATGTGGCCGAAGGAGAACTG	3	2	0.44
1110090	8	1.77	jgi|Poptr1_1|1110090|estExt_Genewise1Plus.C_400242|CDS chrom=scaffold_40 strand=- start=730010 end=732610 cdsStart=730372 cdsEnd=732610 sfCount=2 sfStarts=730010,732245, sfEnds=731625,732610,	-	-	-	CATGCCTAAGAGTGATGCATA	1	4	0.89	CATGTATTTGAATTCGGCTTT	3	4	0.89
1110136	8	1.77	jgi|Poptr1_1|1110136|estExt_Genewise1Plus.C_400341|CDS chrom=scaffold_40 strand=- start=1056133 end=1058980 cdsStart=1056588 cdsEnd=1058696 sfCount=6 sfStarts=1056133,1057477,1057656,1057926,1058300,1058511, sfEnds=1056971,1057566,1057738,1058019,1058422,1058980,	-	-	-	CATGCTCGTACGCAGATTTGG	3	6	1.33	CATGTGCCTGTGTTCCACTAG	4	2	0.44
1110854	2	0.44	jgi|Poptr1_1|1110854|estExt_Genewise1Plus.C_410397|CDS chrom=scaffold_41 strand=+ start=1466646 end=1479567 cdsStart=1466646 cdsEnd=1479567 sfCount=9 sfStarts=1466646,1466853,1467211,1468352,1476571,1476792,1477241,1478402,1478888, sfEnds=1466763,1467070,1467755,1469092,1476704,1477009,1477769,1478518,1479567,	-	-	-	CATGAAACAATACCACCAATT	3	2	0.44
1111007	4	0.89	jgi|Poptr1_1|1111007|estExt_Genewise1Plus.C_410693|CDS chrom=scaffold_41 strand=+ start=2664052 end=2676482 cdsStart=2664052 cdsEnd=2676117 sfCount=14 sfStarts=2664052,2665489,2665994,2666849,2668352,2669256,2669460,2669877,2670661,2671780,2674244,2674589,2674856,2675166, sfEnds=2664546,2665593,2666104,2667031,2668478,2669317,2669546,2669963,2670774,2671908,2674306,2674750,2674974,2676482,	-	-	-	CATGGGGAGAATCATTGGTTG	11	2	0.44	CATGTGGTCTAGGAAGCGAAG	14	2	0.44
1111114	2	0.44	jgi|Poptr1_1|1111114|estExt_Genewise1Plus.C_440171|CDS chrom=scaffold_44 strand=+ start=802304 end=804021 cdsStart=802365 cdsEnd=803869 sfCount=4 sfStarts=802304,802724,802951,803501, sfEnds=802523,802845,803152,804021,	-	-	-	CATGTTAGGAGGGCAAAGGCT	3	2	0.44
1111289	2	0.44	jgi|Poptr1_1|1111289|estExt_Genewise1Plus.C_440546|CDS chrom=scaffold_44 strand=- start=2203298 end=2207866 cdsStart=2203797 cdsEnd=2207866 sfCount=8 sfStarts=2203298,2203766,2204449,2205700,2205967,2206202,2206864,2207715, sfEnds=2203665,2204016,2204933,2205856,2206104,2206787,2206904,2207866,	-	-	-	CATGGGACACGCTGCACAATA	12	2	0.44
1111401	3	0.67	jgi|Poptr1_1|1111401|estExt_Genewise1Plus.C_570006|CDS chrom=scaffold_57 strand=- start=18975 end=25147 cdsStart=19113 cdsEnd=24835 sfCount=12 sfStarts=18975,19539,20370,20693,21528,22574,23286,23553,23793,24569,24766,25132, sfEnds=19287,19604,20453,20779,21637,22607,23423,23624,23870,24683,25095,25147,	-	-	-	CATGGAAGGTAAAAAAATCAT	7	3	0.67
1111495	2	0.44	jgi|Poptr1_1|1111495|estExt_Genewise1Plus.C_570157|CDS chrom=scaffold_57 strand=- start=882271 end=883987 cdsStart=882517 cdsEnd=883921 sfCount=2 sfStarts=882271,883482, sfEnds=882859,883987,	-	-	-	CATGATGTTCGACGTTACAAA	4	2	0.44
1111550	89	19.74	jgi|Poptr1_1|1111550|estExt_Genewise1Plus.C_570225|CDS chrom=scaffold_57 strand=- start=1231932 end=1236053 cdsStart=1232109 cdsEnd=1236053 sfCount=13 sfStarts=1231932,1232034,1232236,1232419,1233815,1234071,1234275,1234518,1234647,1234847,1235174,1235562,1235809, sfEnds=1231998,1232117,1232310,1232674,1233876,1234166,1234374,1234567,1234748,1234924,1235440,1235661,1236053,	-	-	-	CATGACTTTGCTACTTCGGCG	12	2	0.44	CATGCGGTTCAAGGTCTCGGG	7	2	0.44	CATGCGTTTCAAAACCGTCAT	2	7	1.55	CATGCTTTGATGGAAGCAATT	11	46	10.2	CATGGAAACGGGCTTAGCACT	1	3	0.67	CATGTAATCTGCACTAGAGAT	3	15	3.33	CATGTTTGTGACTTGCATTAG	9	6	1.33	CATGGATCTTTGCTGTTGTCT	6	3	0.67	CATGTAATCTGCGCTAGAGAT	3	5	1.11
1113126	6	1.33	jgi|Poptr1_1|1113126|estExt_Genewise1Plus.C_820135|CDS chrom=scaffold_82 strand=+ start=1045482 end=1050132 cdsStart=1045482 cdsEnd=1049737 sfCount=6 sfStarts=1045482,1046823,1047059,1047458,1047687,1049042, sfEnds=1045857,1046960,1047328,1047594,1047833,1050132,	-	-	-	CATGAGGAGGCTCCCAAATAG	6	2	0.44	CATGATGAAAGACCTGTCTTC	3	2	0.44	CATGCCTATCCCAACTTTTTG	2	2	0.44
1114138	8	1.77	jgi|Poptr1_1|1114138|estExt_Genewise1Plus.C_1180205|CDS chrom=scaffold_118 strand=- start=761487 end=769898 cdsStart=761819 cdsEnd=769898 sfCount=10 sfStarts=761487,763014,763177,763424,765467,767258,768425,768551,769457,769822, sfEnds=761920,763088,763269,763480,765546,767349,768462,768644,769549,769898,	-	-	-	CATGTAACTCTTCATTGGGCC	2	6	1.33	CATGATCCACTAGCTGTTGTT	1	2	0.44
1114167	2	0.44	jgi|Poptr1_1|1114167|estExt_Genewise1Plus.C_1180246|CDS chrom=scaffold_118 strand=+ start=851706 end=853130 cdsStart=851706 cdsEnd=853130 sfCount=2 sfStarts=851706,852406, sfEnds=852354,853130,	-	-	-	CATGATCATCATCACAAACAT	3	2	0.44
1114184	3	0.67	jgi|Poptr1_1|1114184|estExt_Genewise1Plus.C_1180278|CDS chrom=scaffold_118 strand=- start=934392 end=940138 cdsStart=934679 cdsEnd=940138 sfCount=8 sfStarts=934392,935747,935964,936536,936918,937342,938396,940099, sfEnds=934983,935867,936150,936639,936990,937774,938743,940138,	-	-	-	CATGAGGGAGCTACCATCAGG	1	3	0.67
1114306	4	0.89	jgi|Poptr1_1|1114306|estExt_Genewise1Plus.C_1210040|CDS chrom=scaffold_121 strand=- start=245249 end=247413 cdsStart=245449 cdsEnd=247413 sfCount=2 sfStarts=245249,246270, sfEnds=246236,247413,	-	-	-	CATGAAACATCCCATTACCTA	2	4	0.89
1114658	4	0.89	jgi|Poptr1_1|1114658|estExt_Genewise1Plus.C_1230112|CDS chrom=scaffold_123 strand=+ start=291374 end=294910 cdsStart=291374 cdsEnd=294910 sfCount=4 sfStarts=291374,292256,292497,294269, sfEnds=291933,292401,292597,294910,	-	-	-	CATGTTGAGCAGCAGGAAGTT	8	4	0.89
1115910	5	1.11	jgi|Poptr1_1|1115910|estExt_Genewise1Plus.C_1340208|CDS chrom=scaffold_134 strand=- start=672967 end=681433 cdsStart=673143 cdsEnd=681433 sfCount=12 sfStarts=672967,674250,674402,674731,675040,675365,678769,679120,679310,679797,680068,681383, sfEnds=673302,674308,674562,674824,675227,675557,679003,679210,679364,679887,680126,681433,	-	-	-	CATGCCCACTTCTTTCAGCAG	5	5	1.11
1116555	11	2.44	jgi|Poptr1_1|1116555|estExt_Genewise1Plus.C_1450156|CDS chrom=scaffold_145 strand=- start=658002 end=660652 cdsStart=658002 cdsEnd=660652 sfCount=6 sfStarts=658002,658383,658678,659035,659524,660281, sfEnds=658280,658520,658945,659276,660042,660652,	-	-	-	CATGTAATATTCTGGAGGGAA	6	3	0.67	CATGTGCTTCATCGCTTCAAT	7	4	0.89	CATGTTGCAGCCAAGCTTCAT	9	2	0.44	CATGGAGTATTTGGGCATTTA	1	2	0.44
1117122	4	0.89	jgi|Poptr1_1|1117122|estExt_Genewise1Plus.C_1520174|CDS chrom=scaffold_152 strand=- start=487464 end=493563 cdsStart=487744 cdsEnd=493563 sfCount=15 sfStarts=487464,488795,489698,489854,490269,490792,491015,491250,492088,492302,492456,492679,492894,493061,493378, sfEnds=487769,488879,489772,489910,490385,490926,491134,491339,492213,492355,492536,492786,492965,493123,493563,	-	-	-	CATGTGAAGTCAGCCTTGAAT	3	4	0.89
1117139	11	2.44	jgi|Poptr1_1|1117139|estExt_Genewise1Plus.C_1520192|CDS chrom=scaffold_152 strand=+ start=563056 end=570202 cdsStart=563714 cdsEnd=569988 sfCount=10 sfStarts=563056,563679,564467,565066,565915,567005,568293,568839,569048,569913, sfEnds=563097,563905,564667,565177,566141,567143,568513,568960,569209,570202,	-	-	-	CATGCCCAGCAAAAACTACAT	3	4	0.89	CATGTAATGCTCAAGTGTAGA	9	2	0.44	CATGTGTCCTGTTCTTTATCT	1	5	1.11
1117177	4	0.89	jgi|Poptr1_1|1117177|estExt_Genewise1Plus.C_1550027|CDS chrom=scaffold_155 strand=- start=134816 end=138813 cdsStart=134816 cdsEnd=138607 sfCount=5 sfStarts=134816,136275,137000,137584,138561, sfEnds=135160,136419,137196,137965,138813,	-	-	-	CATGCCAGCAATGCCATTTGC	4	2	0.44	CATGGGATACAGTGCCACTGT	5	2	0.44
1117607	2	0.44	jgi|Poptr1_1|1117607|estExt_Genewise1Plus.C_1640105|CDS chrom=scaffold_164 strand=+ start=249603 end=252970 cdsStart=249603 cdsEnd=252822 sfCount=5 sfStarts=249603,250531,251165,251631,252014, sfEnds=249968,250666,251301,251754,252970,	-	-	-	CATGACTTCTAGTTTGGGTTC	1	2	0.44
1117741	2	0.44	jgi|Poptr1_1|1117741|estExt_Genewise1Plus.C_1660082|CDS chrom=scaffold_166 strand=- start=200409 end=206235 cdsStart=200598 cdsEnd=206208 sfCount=14 sfStarts=200409,200751,201363,201715,202154,203046,203538,204109,204255,204804,204986,205638,205926,206143, sfEnds=200633,200835,201448,201787,202282,203224,203621,204186,204313,204894,205130,205812,206046,206235,	-	-	-	CATGTTGTCAACTTTAGCAAT	5	2	0.44
1122718	17	3.77	jgi|Poptr1_1|1122718|GUN_e_gw1.VI.512.1|CDS chrom=LG_VI strand=+ start=14458529 end=14463121 cdsStart=14458529 cdsEnd=14463121 sfCount=16 sfStarts=14458529,14459488,14459674,14459911,14460161,14460366,14460612,14460931,14461231,14461485,14461676,14461857,14462197,14462442,14462642,14462882, sfEnds=14458629,14459554,14459795,14459961,14460280,14460485,14460747,14461101,14461386,14461591,14461766,1…	-	-	-	CATGGGAAGTAAGATCCTGCT	10	4	0.89	CATGGGCAAAGAACCAGTCTT	5	10	2.22	CATGACACCATGGAAGGGGCC	1	3	0.67
171548	2	0.44	jgi|Poptr1_1|171548|gw1.I.148.1|CDS chrom=LG_I strand=- start=13008937 end=13011773 cdsStart=13008937 cdsEnd=13011773 sfCount=6 sfStarts=13011733,13011486,13010835,13009996,13009775,13008937, sfEnds=13011773,13011618,13010938,13010140,13009905,13009345,	-	GO:0005554	-	CATGATTAGCTTCCTCCGCAG	1	2	0.44
172109	2	0.44	jgi|Poptr1_1|172109|gw1.I.709.1|CDS chrom=LG_I strand=+ start=16134465 end=16141185 cdsStart=16134465 cdsEnd=16141185 sfCount=22 sfStarts=16134465,16134778,16135110,16135418,16135646,16135828,16136010,16136262,16136460,16136758,16136894,16137094,16137342,16137619,16137919,16138244,16139025,16139194,16139390,16140373,16140563,16141013, sfEnds=16134686,16134980,16135334,16135554,16135743,16135925,1…	-	-	-	CATGAGCACAGAGATAGAAGT	3	2	0.44
172135	2	0.44	jgi|Poptr1_1|172135|gw1.I.735.1|CDS chrom=LG_I strand=+ start=16223278 end=16225332 cdsStart=16223278 cdsEnd=16225332 sfCount=4 sfStarts=16223278,16224180,16224462,16225033, sfEnds=16223337,16224364,16224624,16225332,	-	-	-	CATGATCCTTCGACAGCCACA	3	2	0.44
172219	3	0.67	jgi|Poptr1_1|172219|gw1.I.819.1|CDS chrom=LG_I strand=+ start=16520389 end=16524437 cdsStart=16520389 cdsEnd=16524437 sfCount=8 sfStarts=16520389,16521489,16522179,16522731,16522930,16523236,16524132,16524267, sfEnds=16520523,16521605,16522273,16522824,16523061,16523340,16524182,16524437,	-	GO:0016636;GO:0050897//cobalt ion binding	GO:0010024//phytochromobilin biosynthetic process	CATGAAGAGATTTACACTTCT	7	3	0.67
172231	2	0.44	jgi|Poptr1_1|172231|gw1.I.831.1|CDS chrom=LG_I strand=+ start=16562148 end=16564199 cdsStart=16562148 cdsEnd=16564199 sfCount=5 sfStarts=16562148,16562414,16563135,16563575,16563751, sfEnds=16562325,16562595,16563488,16563668,16564199,	-	-	-	CATGACCTCTGTTTATTGGTT	1	2	0.44
172282	13	2.88	jgi|Poptr1_1|172282|gw1.I.882.1|CDS chrom=LG_I strand=- start=16693119 end=16695302 cdsStart=16693119 cdsEnd=16695302 sfCount=5 sfStarts=16695016,16694640,16694472,16693818,16693119, sfEnds=16695302,16694829,16694536,16694028,16693364,	-	-	-	CATGTAATCATAAACTCGATC	1	11	2.44	CATGTTCAGTTTTGTTAATAC	2	2	0.44
172496	3	0.67	jgi|Poptr1_1|172496|gw1.I.1096.1|CDS chrom=LG_I strand=- start=17149769 end=17153609 cdsStart=17149769 cdsEnd=17153609 sfCount=11 sfStarts=17153577,17153396,17153191,17153041,17152183,17151080,17150879,17150661,17150379,17150251,17149769, sfEnds=17153609,17153485,17153277,17153109,17152263,17151151,17150939,17150763,17150474,17150297,17149857,	-	-	-	CATGGCAATGGTAGTTTGGAC	3	3	0.67
172507	3	0.67	jgi|Poptr1_1|172507|gw1.I.1107.1|CDS chrom=LG_I strand=- start=17214790 end=17215791 cdsStart=17214790 cdsEnd=17215791 sfCount=1 sfStarts=17214790, sfEnds=17215791,	GO:0016020//membrane	GO:0008324//cation transmembrane transporter activity	GO:0006812//cation transport	CATGGCAAGACAATACTAACT	1	3	0.67
173884	53	11.75	jgi|Poptr1_1|173884|gw1.I.2484.1|CDS chrom=LG_I strand=+ start=21739600 end=21740650 cdsStart=21739600 cdsEnd=21740650 sfCount=4 sfStarts=21739600,21739755,21740400,21740583, sfEnds=21739655,21739843,21740498,21740650,	-	GO:0005489//electron transporter activity	GO:0006118//electron transport;GO:0045454//cell redox homeostasis	CATGCAACGCTGATTGTATTT	2	49	10.87	CATGCCTGTGGTTTTGTCACA	1	4	0.89
174509	2	0.44	jgi|Poptr1_1|174509|gw1.I.3109.1|CDS chrom=LG_I strand=- start=24081580 end=24083758 cdsStart=24081580 cdsEnd=24083758 sfCount=4 sfStarts=24083624,24083416,24083118,24081580, sfEnds=24083758,24083480,24083319,24081927,	GO:0005634//nucleus	GO:0003676//nucleic acid binding;GO:0008270//zinc ion binding	-	CATGTGCTTCAGACACATGAA	2	2	0.44
174621	22	4.88	jgi|Poptr1_1|174621|gw1.I.3221.1|CDS chrom=LG_I strand=- start=24465969 end=24467825 cdsStart=24465969 cdsEnd=24467825 sfCount=1 sfStarts=24465969, sfEnds=24467825,	GO:0000145//exocyst	-	GO:0006887//exocytosis	CATGAGCTCTGCGCCTTGTGG	2	2	0.44	CATGGATCTCCCATCATTTGA	4	3	0.67	CATGGCCTAAACAACCCAGGA	3	3	0.67	CATGTTGCTTCCCTTTTGCAT	8	4	0.89	CATGTTTTGCCACCTTTTCTT	11	4	0.89	CATGTTTTGCCACTTTTTCTT	11	6	1.33
174788	4	0.89	jgi|Poptr1_1|174788|gw1.I.3388.1|CDS chrom=LG_I strand=+ start=25073945 end=25094372 cdsStart=25073945 cdsEnd=25094372 sfCount=24 sfStarts=25073945,25074171,25074488,25080552,25080718,25082189,25082516,25082824,25083673,25083963,25084211,25084585,25085468,25086421,25086626,25087074,25087757,25088460,25088815,25090420,25090521,25091789,25092900,25094081, sfEnds=25074034,25074293,25074645,25080626,…	-	-	-	CATGCCTATAACTTTTCGTAT	3	4	0.89
174794	14	3.1	jgi|Poptr1_1|174794|gw1.I.3394.1|CDS chrom=LG_I strand=+ start=25096606 end=25100171 cdsStart=25096606 cdsEnd=25100171 sfCount=8 sfStarts=25096606,25096851,25098530,25098822,25099170,25099377,25099728,25099989, sfEnds=25096730,25096907,25098620,25098982,25099297,25099514,25099820,25100171,	-	-	-	CATGATCATGCTGGCAAGGAT	1	10	2.22	CATGCTGGCAAGGATTGTCAG	2	4	0.89
174878	2	0.44	jgi|Poptr1_1|174878|gw1.I.3478.1|CDS chrom=LG_I strand=- start=25341599 end=25345015 cdsStart=25341599 cdsEnd=25345015 sfCount=7 sfStarts=25344909,25344134,25343143,25342943,25342184,25341924,25341599, sfEnds=25345015,25344212,25343295,25343045,25342351,25342129,25341826,	GO:0005622//intracellular	GO:0003677//DNA binding	GO:0006355//regulation of transcription, DNA-dependent	CATGGAACTTCTCCAAAGTTT	6	2	0.44
175329	2	0.44	jgi|Poptr1_1|175329|gw1.I.3929.1|CDS chrom=LG_I strand=- start=26653169 end=26654093 cdsStart=26653169 cdsEnd=26654093 sfCount=2 sfStarts=26653568,26653169, sfEnds=26654093,26653347,	-	-	-	CATGTTGCTTTGCCCTGATAA	8	2	0.44
175522	2	0.44	jgi|Poptr1_1|175522|gw1.I.4122.1|CDS chrom=LG_I strand=+ start=27252745 end=27256386 cdsStart=27252745 cdsEnd=27256386 sfCount=6 sfStarts=27252745,27253287,27253618,27253942,27254111,27256291, sfEnds=27252889,27253436,27253736,27254026,27254157,27256386,	-	GO:0005524//ATP binding;GO:0016301//kinase activity;GO:0016772//transferase activity, transferring phosphorus-containing groups;GO:0004020//adenylylsulfate kinase activity	GO:0000103//sulfate assimilation	CATGCCTGACATTGTCGCCAT	3	2	0.44
176203	2	0.44	jgi|Poptr1_1|176203|gw1.I.4803.1|CDS chrom=LG_I strand=+ start=30007589 end=30008587 cdsStart=30007589 cdsEnd=30008587 sfCount=2 sfStarts=30007589,30008546, sfEnds=30007774,30008587,	-	-	-	CATGAGAATCATCAACCTTTC	1	2	0.44
176238	82	18.19	jgi|Poptr1_1|176238|gw1.I.4838.1|CDS chrom=LG_I strand=+ start=30103390 end=30106094 cdsStart=30103390 cdsEnd=30106094 sfCount=6 sfStarts=30103390,30103982,30104210,30104865,30105215,30105480, sfEnds=30103833,30104083,30104769,30105132,30105397,30106094,	-	-	-	CATGTAAGGCGAATCCTCGAG	7	82	18.19
176327	2	0.44	jgi|Poptr1_1|176327|gw1.I.4927.1|CDS chrom=LG_I strand=- start=30528970 end=30534619 cdsStart=30528970 cdsEnd=30534619 sfCount=9 sfStarts=30534566,30533845,30533707,30533447,30531151,30530882,30530151,30529932,30528970, sfEnds=30534619,30533930,30533752,30533624,30531226,30530933,30530294,30530051,30529071,	GO:0005634//nucleus	GO:0003677//DNA binding;GO:0003700//transcription factor activity	GO:0006355//regulation of transcription, DNA-dependent	CATGCTTGCAAACATTACGCC	5	2	0.44
176553	2	0.44	jgi|Poptr1_1|176553|gw1.I.5153.1|CDS chrom=LG_I strand=- start=31541569 end=31545267 cdsStart=31541569 cdsEnd=31545267 sfCount=5 sfStarts=31545224,31544906,31544655,31544452,31541569, sfEnds=31545267,31545122,31544813,31544571,31541676,	GO:0016020//membrane	GO:0005554	-	CATGCCGTACCACATGCAGAT	3	2	0.44
177212	2	0.44	jgi|Poptr1_1|177212|gw1.I.5812.1|CDS chrom=LG_I strand=+ start=34437589 end=34439771 cdsStart=34437589 cdsEnd=34439771 sfCount=5 sfStarts=34437589,34438252,34438461,34438783,34439681, sfEnds=34437743,34438365,34438616,34438862,34439771,	GO:0005622//intracellular;GO:0005840//ribosome;GO:0005737//cytoplasm;GO:0016020//membrane	GO:0003735//structural constituent of ribosome;GO:0008565//protein transporter activity	GO:0006412//translation;GO:0006886//intracellular protein transport	CATGCATTAAGATGATTCCAG	4	2	0.44
177604	29	6.43	jgi|Poptr1_1|177604|gw1.I.6204.1|CDS chrom=LG_I strand=+ start=35270253 end=35273415 cdsStart=35270253 cdsEnd=35273415 sfCount=10 sfStarts=35270253,35270501,35270656,35270791,35271079,35271382,35271790,35271984,35272979,35273317, sfEnds=35270414,35270568,35270684,35270987,35271291,35271519,35271906,35272037,35273095,35273415,	GO:0016021//integral to membrane	GO:0008324//cation transmembrane transporter activity	GO:0006812//cation transport	CATGTCTCAGTGCATATATTG	6	19	4.21	CATGTTCGATAAAATTGAGCC	5	10	2.22
177701	2	0.44	jgi|Poptr1_1|177701|gw1.I.6301.1|CDS chrom=LG_I strand=- start=35477219 end=35480839 cdsStart=35477219 cdsEnd=35480839 sfCount=5 sfStarts=35480390,35479153,35478150,35477897,35477219, sfEnds=35480839,35479341,35478979,35478058,35477765,	-	GO:0004289;GO:0003677//DNA binding	GO:0006508//proteolysis	CATGTCTGTGAACTTGGGTTT	3	2	0.44
177749	6	1.33	jgi|Poptr1_1|177749|gw1.I.6349.1|CDS chrom=LG_I strand=+ start=112932 end=113951 cdsStart=112932 cdsEnd=113951 sfCount=1 sfStarts=112932, sfEnds=113951,	GO:0000151//ubiquitin ligase complex	GO:0004842//ubiquitin-protein ligase activity;GO:0008270//zinc ion binding	GO:0016567//protein ubiquitination	CATGGAAAGGAAAAACTTCTC	1	4	0.89	CATGGCATTTCCCTTGCCTTG	4	2	0.44
177956	4	0.89	jgi|Poptr1_1|177956|gw1.I.6556.1|CDS chrom=LG_I strand=+ start=535520 end=539786 cdsStart=535520 cdsEnd=539786 sfCount=6 sfStarts=535520,536262,536960,537810,538175,539325, sfEnds=536170,536345,537202,537977,538288,539786,	-	GO:0005524//ATP binding;GO:0008026//ATP-dependent helicase activity;GO:0003676//nucleic acid binding;GO:0004386//helicase activity	-	CATGCCGCTGCACCGGCGTGG	6	2	0.44	CATGTGCAACACGAGGAATAT	1	2	0.44
178044	4	0.89	jgi|Poptr1_1|178044|gw1.I.6644.1|CDS chrom=LG_I strand=+ start=689031 end=690559 cdsStart=689031 cdsEnd=690559 sfCount=5 sfStarts=689031,689437,689722,689999,690244, sfEnds=689233,689629,689915,690157,690559,	-	GO:0005554	-	CATGTATCAGGAACCCCAGGG	1	2	0.44	CATGTTCCTATTGAGAGAATC	5	2	0.44
178241	64	14.19	jgi|Poptr1_1|178241|gw1.I.6841.1|CDS chrom=LG_I strand=+ start=1386364 end=1387218 cdsStart=1386364 cdsEnd=1387218 sfCount=2 sfStarts=1386364,1387079, sfEnds=1386949,1387218,	-	-	GO:0007155//cell adhesion	CATGCCCACTCAACACATTCT	1	30	6.65	CATGTTCCCATTTTCCACCAC	2	34	7.54
178669	3	0.67	jgi|Poptr1_1|178669|gw1.I.7269.1|CDS chrom=LG_I strand=+ start=2726398 end=2727528 cdsStart=2726398 cdsEnd=2727528 sfCount=1 sfStarts=2726398, sfEnds=2727528,	GO:0005952//cAMP-dependent protein kinase complex;GO:0005956//protein kinase CK2 complex	GO:0004672//protein kinase activity;GO:0005524//ATP binding;GO:0004713//protein tyrosine kinase activity;GO:0004674//protein serine/threonine kinase activity;GO:0004682//protein kinase CK2 activity;GO:0004691//cAMP-dependent protein kinase activity;GO:0008603//cAMP-dependent protein kinase regulator activity;GO:0008605//protein kinase CK2 regulator activity	GO:0006468//protein amino acid phosphorylation	CATGGCTCCTTTGCCGAGGAC	3	3	0.67
179193	2	0.44	jgi|Poptr1_1|179193|gw1.I.7793.1|CDS chrom=LG_I strand=- start=4288821 end=4295975 cdsStart=4288821 cdsEnd=4295975 sfCount=13 sfStarts=4295794,4295603,4294802,4293542,4293292,4293130,4292853,4291736,4290625,4290030,4289668,4289128,4288821, sfEnds=4295975,4295679,4295077,4293605,4293438,4293164,4292926,4292649,4290921,4290509,4289816,4289417,4288955,	-	GO:0005524//ATP binding;GO:0016887//ATPase activity;GO:0000166//nucleotide binding;GO:0017111//nucleoside-triphosphatase activity	-	CATGGCGCAACCAGTTGCCTT	4	2	0.44
179430	6	1.33	jgi|Poptr1_1|179430|gw1.I.8030.1|CDS chrom=LG_I strand=- start=5064111 end=5068000 cdsStart=5064111 cdsEnd=5068000 sfCount=5 sfStarts=5067965,5066816,5065746,5064435,5064111, sfEnds=5068000,5066998,5066042,5064668,5064344,	-	GO:0046872//metal ion binding	-	CATGCACGTTTGGCAGTATTT	3	6	1.33
180923	4	0.89	jgi|Poptr1_1|180923|gw1.I.9523.1|CDS chrom=LG_I strand=+ start=9542357 end=9549832 cdsStart=9542357 cdsEnd=9549832 sfCount=24 sfStarts=9542357,9543186,9543413,9543593,9543790,9544045,9544508,9544630,9544812,9545225,9545586,9546003,9546260,9546444,9546684,9546902,9547125,9547769,9548157,9548333,9548635,9548970,9549224,9549578, sfEnds=9542697,9543306,9543501,9543677,9543949,9544121,9544561,9544720,…	-	GO:0005524//ATP binding;GO:0016887//ATPase activity;GO:0000166//nucleotide binding;GO:0017111//nucleoside-triphosphatase activity	-	CATGTGAACCCTGATGACTTG	8	4	0.89
195162	2	0.44	jgi|Poptr1_1|195162|gw1.IV.251.1|CDS chrom=LG_IV strand=+ start=13440314 end=13444048 cdsStart=13440314 cdsEnd=13444048 sfCount=10 sfStarts=13440314,13440672,13441633,13441849,13442187,13442977,13443256,13443443,13443653,13443962, sfEnds=13440406,13440807,13441771,13442061,13442325,13443127,13443365,13443607,13443722,13444048,	-	-	-	CATGGCCAAATTTAAGGCCTT	5	2	0.44
197160	3	0.67	jgi|Poptr1_1|197160|gw1.IV.2249.1|CDS chrom=LG_IV strand=+ start=2047372 end=2048259 cdsStart=2047372 cdsEnd=2048259 sfCount=1 sfStarts=2047372, sfEnds=2048259,	GO:0016020//membrane	GO:0008565//protein transporter activity	GO:0006886//intracellular protein transport	CATGTCTCTCTTGAATTTCTG	3	3	0.67
198513	3	0.67	jgi|Poptr1_1|198513|gw1.IV.3602.1|CDS chrom=LG_IV strand=+ start=6823569 end=6826436 cdsStart=6823569 cdsEnd=6826436 sfCount=5 sfStarts=6823569,6824547,6824774,6825314,6826262, sfEnds=6823784,6824690,6824842,6825501,6826436,	-	GO:0003676//nucleic acid binding	-	CATGATAACTTTCCAATTCCT	1	3	0.67
198631	11	2.44	jgi|Poptr1_1|198631|gw1.IV.3720.1|CDS chrom=LG_IV strand=- start=7209830 end=7217966 cdsStart=7209830 cdsEnd=7217966 sfCount=13 sfStarts=7217737,7216082,7215809,7215305,7214545,7214033,7213098,7212463,7211953,7211577,7211176,7210637,7209830, sfEnds=7217966,7216306,7215872,7215644,7214840,7214113,7213196,7212684,7212141,7211652,7211470,7210758,7210053,	GO:0016020//membrane	GO:0005267//potassium channel activity;GO:0005249//voltage-gated potassium channel activity;GO:0005216//ion channel activity	GO:0006813//potassium ion transport;GO:0006811//ion transport	CATGACAGACAAAATAAAGTT	7	2	0.44	CATGGGTGGAAAGGGAAAATT	3	4	0.89	CATGTCTACTTCAAGAATTTT	1	3	0.67	CATGAGAGGCATAATGAAATT	4	2	0.44
198973	2	0.44	jgi|Poptr1_1|198973|gw1.IV.4062.1|CDS chrom=LG_IV strand=- start=8412181 end=8412515 cdsStart=8412181 cdsEnd=8412515 sfCount=1 sfStarts=8412181, sfEnds=8412515,	-	-	-	CATGCATAGAAGATGAACAAG	1	2	0.44
199105	357	79.17	jgi|Poptr1_1|199105|gw1.IV.4194.1|CDS chrom=LG_IV strand=+ start=8847438 end=8848508 cdsStart=8847438 cdsEnd=8848508 sfCount=1 sfStarts=8847438, sfEnds=8848508,	-	GO:0004014//adenosylmethionine decarboxylase activity	GO:0006597//spermine biosynthetic process;GO:0008295//spermidine biosynthetic process	CATGCACATTTCCAGCGTGTA	2	65	14.42	CATGCCATTTCTGAGTTGAGT	3	252	55.89	CATGGATTGTGGAAATTGCAC	1	27	5.99	CATGCCATTTCTGAGATGAGT	3	2	0.44	CATGCCATTTCTGAGTTGAGC	3	2	0.44	CATGCCATTTCTGAGTTGATT	3	5	1.11	CATGCCATTTCTGCGTTGAGT	3	2	0.44	CATGCCATTTCTGGGTTGAGT	3	2	0.44
199756	2	0.44	jgi|Poptr1_1|199756|gw1.IX.221.1|CDS chrom=LG_IX strand=- start=280556 end=283541 cdsStart=280556 cdsEnd=283541 sfCount=7 sfStarts=283361,282155,281641,281444,281209,280790,280556, sfEnds=283541,282944,281849,281557,281264,280896,280701,	-	-	GO:0006464//protein modification process	CATGTCCAGCCCAGTATTATT	2	2	0.44
199985	3	0.67	jgi|Poptr1_1|199985|gw1.IX.450.1|CDS chrom=LG_IX strand=- start=674897 end=681324 cdsStart=674897 cdsEnd=681324 sfCount=5 sfStarts=680803,679014,678828,678399,674897, sfEnds=681324,680652,678913,678548,675010,	-	-	-	CATGTCTACAAAGAATGCCTG	4	3	0.67
199993	3	0.67	jgi|Poptr1_1|199993|gw1.IX.458.1|CDS chrom=LG_IX strand=- start=697064 end=697924 cdsStart=697064 cdsEnd=697924 sfCount=1 sfStarts=697064, sfEnds=697924,	-	-	-	CATGGCAAAGCAATCCTCCCT	2	3	0.67
201228	3	0.67	jgi|Poptr1_1|201228|gw1.IX.1693.1|CDS chrom=LG_IX strand=- start=2919603 end=2922822 cdsStart=2919603 cdsEnd=2922822 sfCount=11 sfStarts=2922563,2922342,2921990,2921803,2921593,2921412,2921204,2920996,2920381,2919773,2919603, sfEnds=2922822,2922441,2922256,2921880,2921694,2921461,2921303,2921088,2920501,2920134,2919674,	GO:0005622//intracellular	GO:0005215//transporter activity	GO:0006810//transport	CATGCGCGACATCATGTTCTT	2	3	0.67
201239	3	0.67	jgi|Poptr1_1|201239|gw1.IX.1704.1|CDS chrom=LG_IX strand=- start=2943928 end=2945712 cdsStart=2943928 cdsEnd=2945712 sfCount=2 sfStarts=2944690,2943928, sfEnds=2945712,2944275,	-	GO:0000166//nucleotide binding;GO:0017111//nucleoside-triphosphatase activity;GO:0005524//ATP binding	-	CATGTGAATGTGCACATCCAT	2	3	0.67
201380	10	2.22	jgi|Poptr1_1|201380|gw1.IX.1845.1|CDS chrom=LG_IX strand=- start=3186930 end=3190194 cdsStart=3186930 cdsEnd=3190194 sfCount=8 sfStarts=3189603,3188580,3188387,3188236,3188075,3187819,3187557,3186930, sfEnds=3190194,3189128,3188473,3188306,3188151,3187963,3187718,3187163,	-	GO:0004672//protein kinase activity;GO:0005524//ATP binding;GO:0004713//protein tyrosine kinase activity;GO:0004674//protein serine/threonine kinase activity	GO:0006468//protein amino acid phosphorylation	CATGAGTATAGTTGTCTGAAG	6	2	0.44	CATGGGGATTGTAATTGCCCT	3	4	0.89	CATGACACCGAAGGAGAAAAC	4	2	0.44	CATGGTCGGATGACCCTTACC	8	2	0.44
201690	6	1.33	jgi|Poptr1_1|201690|gw1.IX.2155.1|CDS chrom=LG_IX strand=- start=3905206 end=3907354 cdsStart=3905206 cdsEnd=3907354 sfCount=7 sfStarts=3906813,3906222,3905995,3905712,3905544,3905364,3905206, sfEnds=3907354,3906685,3906130,3905783,3905612,3905435,3905278,	-	-	-	CATGAGTTATGTCCTCGGACG	2	2	0.44	CATGCTTGTAAGGTTCAAAGC	1	4	0.89
201766	2	0.44	jgi|Poptr1_1|201766|gw1.IX.2231.1|CDS chrom=LG_IX strand=- start=4048038 end=4050435 cdsStart=4048038 cdsEnd=4050435 sfCount=5 sfStarts=4050322,4049627,4048513,4048293,4048038, sfEnds=4050435,4049677,4048611,4048436,4048166,	GO:0000151//ubiquitin ligase complex	GO:0004842//ubiquitin-protein ligase activity;GO:0008270//zinc ion binding	GO:0016567//protein ubiquitination	CATGAGAAGTGCTGACCTTGG	8	2	0.44
202093	42	9.31	jgi|Poptr1_1|202093|gw1.IX.2558.1|CDS chrom=LG_IX strand=+ start=4754508 end=4756873 cdsStart=4754508 cdsEnd=4756873 sfCount=5 sfStarts=4754508,4755082,4755333,4755546,4756580, sfEnds=4754733,4755245,4755431,4756334,4756873,	-	GO:0004553//hydrolase activity, hydrolyzing O-glycosyl compounds	GO:0005975//carbohydrate metabolic process	CATGCGCAAATTGGCATTCCC	6	4	0.89	CATGGCATCAGGAACTGAATA	8	38	8.43
202159	3	0.67	jgi|Poptr1_1|202159|gw1.IX.2624.1|CDS chrom=LG_IX strand=- start=4930960 end=4933449 cdsStart=4930960 cdsEnd=4933449 sfCount=7 sfStarts=4933407,4933031,4932698,4932251,4931968,4931570,4930960, sfEnds=4933449,4933264,4932791,4932465,4932110,4931797,4931382,	GO:0016020//membrane	GO:0005279	GO:0006865//amino acid transport	CATGGCCCATGCAAGAGATAG	15	3	0.67
202620	3	0.67	jgi|Poptr1_1|202620|gw1.IX.3085.1|CDS chrom=LG_IX strand=+ start=6035831 end=6037528 cdsStart=6035831 cdsEnd=6037528 sfCount=1 sfStarts=6035831, sfEnds=6037528,	-	GO:0005524//ATP binding;GO:0016887//ATPase activity;GO:0000166//nucleotide binding;GO:0017111//nucleoside-triphosphatase activity;GO:0031177//phosphopantetheine binding	-	CATGTAAGAGGAGATATTATA	3	3	0.67
202910	2	0.44	jgi|Poptr1_1|202910|gw1.IX.3375.1|CDS chrom=LG_IX strand=+ start=6843236 end=6849351 cdsStart=6843236 cdsEnd=6849351 sfCount=8 sfStarts=6843236,6843645,6843824,6844133,6845912,6847402,6848861,6849268, sfEnds=6843486,6843764,6843915,6844287,6846054,6847551,6849115,6849351,	-	GO:0016491//oxidoreductase activity;GO:0046592//polyamine oxidase activity	GO:0006118//electron transport	CATGTGCTGCCAGAAGGTGTA	3	2	0.44
203284	2	0.44	jgi|Poptr1_1|203284|gw1.IX.3749.1|CDS chrom=LG_IX strand=- start=7680527 end=7682542 cdsStart=7680527 cdsEnd=7682542 sfCount=6 sfStarts=7682474,7682304,7681420,7681231,7681067,7680527, sfEnds=7682542,7682360,7681487,7681337,7681137,7680646,	-	GO:0003684//damaged DNA binding;GO:0005524//ATP binding	GO:0006298//mismatch repair	CATGCAAGTCAATTGTTATGA	2	2	0.44
203735	2	0.44	jgi|Poptr1_1|203735|gw1.IX.4200.1|CDS chrom=LG_IX strand=+ start=8634171 end=8636131 cdsStart=8634171 cdsEnd=8636131 sfCount=5 sfStarts=8634171,8634441,8635157,8635429,8636023, sfEnds=8634349,8634604,8635320,8635688,8636131,	GO:0016020//membrane	GO:0005215//transporter activity	GO:0006810//transport	CATGTAACCATATGCAAGAAA	7	2	0.44
203919	2	0.44	jgi|Poptr1_1|203919|gw1.IX.4384.1|CDS chrom=LG_IX strand=- start=9141911 end=9144605 cdsStart=9141911 cdsEnd=9144605 sfCount=7 sfStarts=9144513,9144040,9142921,9142724,9142246,9142124,9141911, sfEnds=9144605,9144170,9143071,9142833,9142329,9142172,9142003,	GO:0000151//ubiquitin ligase complex	GO:0003676//nucleic acid binding;GO:0004842//ubiquitin-protein ligase activity;GO:0008270//zinc ion binding	GO:0016567//protein ubiquitination	CATGCTGGACACCTCCCTTCT	4	2	0.44
204045	4	0.89	jgi|Poptr1_1|204045|gw1.IX.4510.1|CDS chrom=LG_IX strand=+ start=9516059 end=9518101 cdsStart=9516059 cdsEnd=9518101 sfCount=4 sfStarts=9516059,9516949,9517231,9517802, sfEnds=9516109,9517133,9517393,9518101,	-	-	-	CATGATCCTTCAACATCCACA	3	2	0.44	CATGTCGAGGCTTGGAAGAAG	1	2	0.44
204897	2	0.44	jgi|Poptr1_1|204897|gw1.V.298.1|CDS chrom=LG_V strand=+ start=12957720 end=12968462 cdsStart=12957720 cdsEnd=12968462 sfCount=21 sfStarts=12957720,12958355,12958809,12959559,12959946,12960165,12961218,12961910,12962180,12962417,12963855,12964787,12964986,12965465,12965677,12966040,12966564,12966745,12967092,12967662,12968226, sfEnds=12958127,12958506,12958903,12959753,12960073,12960323,12961322,1…	-	-	-	CATGCTGTATTGATACGAGTC	2	2	0.44
205458	2	0.44	jgi|Poptr1_1|205458|gw1.V.859.1|CDS chrom=LG_V strand=- start=14462038 end=14467034 cdsStart=14462038 cdsEnd=14467034 sfCount=18 sfStarts=14466917,14466629,14466106,14465894,14465736,14465552,14465365,14465128,14464463,14464284,14464051,14463776,14463533,14463099,14462888,14462494,14462296,14462038, sfEnds=14467034,14466786,14466278,14466014,14465810,14465646,14465440,14465235,14464591,14464352,1…	-	GO:0005515//protein binding	-	CATGAGAGAAACGTTTTCCAC	2	2	0.44
205634	2	0.44	jgi|Poptr1_1|205634|gw1.V.1035.1|CDS chrom=LG_V strand=- start=15026678 end=15029575 cdsStart=15026678 cdsEnd=15029575 sfCount=4 sfStarts=15029480,15027912,15027552,15026678, sfEnds=15029575,15027973,15027658,15026784,	-	-	-	CATGGCTGTTTGAATGCTGGA	1	2	0.44
205724	5	1.11	jgi|Poptr1_1|205724|gw1.V.1125.1|CDS chrom=LG_V strand=- start=15265063 end=15268541 cdsStart=15265063 cdsEnd=15268541 sfCount=8 sfStarts=15268397,15268061,15267936,15267439,15266977,15266011,15265752,15265063, sfEnds=15268541,15268297,15268034,15267660,15267103,15266333,15265896,15265290,	-	-	-	CATGACAATTTGTTTGAGCTT	6	2	0.44	CATGTCCTCGAGAGCTTAGGG	3	3	0.67
206835	55	12.2	jgi|Poptr1_1|206835|gw1.V.2236.1|CDS chrom=LG_V strand=+ start=17712138 end=17714277 cdsStart=17712138 cdsEnd=17714277 sfCount=5 sfStarts=17712138,17712642,17713162,17713525,17713930, sfEnds=17712283,17712922,17713436,17713723,17714277,	-	GO:0003854//3-beta-hydroxy-delta5-steroid dehydrogenase activity;GO:0000252//C-3 sterol dehydrogenase (C-4 sterol decarboxylase) activity;GO:0000253//3-keto sterol reductase activity;GO:0004448//isocitrate dehydrogenase activity;GO:0004495;GO:0008875;GO:0016229//steroid dehydrogenase activity;GO:0016616//oxidoreductase activity, acting on the CH-OH group of donors, NAD or NADP as acceptor;GO:0018…	GO:0006694//steroid biosynthetic process	CATGGCTATTGAGGTCATCAG	7	5	1.11	CATGGTCATCAATAGGCAAGT	6	34	7.54	CATGGAGAAGTAGGCCAGAAA	8	16	3.55
207220	5	1.11	jgi|Poptr1_1|207220|gw1.V.2621.1|CDS chrom=LG_V strand=+ start=697402 end=699421 cdsStart=697402 cdsEnd=699421 sfCount=3 sfStarts=697402,697775,698660, sfEnds=697693,698184,699421,	-	-	-	CATGCATTTTGTTAAGACGTT	1	5	1.11
207335	9	2	jgi|Poptr1_1|207335|gw1.V.2736.1|CDS chrom=LG_V strand=+ start=1044442 end=1050847 cdsStart=1044442 cdsEnd=1050847 sfCount=12 sfStarts=1044442,1044717,1045511,1045723,1046575,1046890,1048619,1048808,1049508,1050381,1050496,1050753, sfEnds=1044627,1044805,1045584,1045819,1046742,1047116,1048733,1049195,1050053,1050438,1050664,1050847,	-	-	-	CATGGGGTAGAGGTACCTTCT	1	2	0.44	CATGCTGGGAAGCATATGATA	5	7	1.55
207831	19	4.21	jgi|Poptr1_1|207831|gw1.V.3232.1|CDS chrom=LG_V strand=+ start=2352462 end=2355385 cdsStart=2352462 cdsEnd=2355385 sfCount=3 sfStarts=2352462,2354792,2355070, sfEnds=2352596,2354958,2355385,	-	-	-	CATGCCTTGCTCTTCGCACAG	2	19	4.21
207868	16	3.55	jgi|Poptr1_1|207868|gw1.V.3269.1|CDS chrom=LG_V strand=- start=2456129 end=2456899 cdsStart=2456129 cdsEnd=2456899 sfCount=1 sfStarts=2456129, sfEnds=2456899,	GO:0000151//ubiquitin ligase complex	GO:0004842//ubiquitin-protein ligase activity;GO:0008270//zinc ion binding	GO:0016567//protein ubiquitination	CATGAAACACATGTTTACAAG	2	4	0.89	CATGAATTATGCATCTTCAAC	1	4	0.89	CATGTTTACAAGGCATTCCCT	3	8	1.77
207980	2	0.44	jgi|Poptr1_1|207980|gw1.V.3381.1|CDS chrom=LG_V strand=+ start=2738018 end=2742542 cdsStart=2738018 cdsEnd=2742542 sfCount=8 sfStarts=2738018,2739533,2739906,2740423,2740626,2741394,2742106,2742432, sfEnds=2738277,2739773,2739986,2740530,2740745,2741591,2742192,2742542,	-	GO:0005524//ATP binding;GO:0008026//ATP-dependent helicase activity;GO:0003676//nucleic acid binding;GO:0004386//helicase activity;GO:0004003//ATP-dependent DNA helicase activity;GO:0004004//ATP-dependent RNA helicase activity;GO:0008094//DNA-dependent ATPase activity;GO:0008186//RNA-dependent ATPase activity;GO:0015462//protein-transmembrane transporting ATPase activity;GO:0015616//DNA transloca…	-	CATGTCGCCATGCATTGATGA	1	2	0.44
208407	7	1.55	jgi|Poptr1_1|208407|gw1.V.3808.1|CDS chrom=LG_V strand=+ start=4155378 end=4156400 cdsStart=4155378 cdsEnd=4156400 sfCount=1 sfStarts=4155378, sfEnds=4156400,	-	-	-	CATGAGATAAATGGTTTTCAC	1	3	0.67	CATGAGCAATGACTGATTCAA	2	4	0.89
208603	7	1.55	jgi|Poptr1_1|208603|gw1.V.4004.1|CDS chrom=LG_V strand=+ start=5018284 end=5020296 cdsStart=5018284 cdsEnd=5020296 sfCount=6 sfStarts=5018284,5018502,5019174,5019385,5019892,5020210, sfEnds=5018403,5018639,5019272,5019688,5020115,5020296,	-	GO:0004629//phospholipase C activity	GO:0007165//signal transduction;GO:0007242//intracellular signaling cascade	CATGAACCTGCTTTCATCCCA	2	4	0.89	CATGCTAATTAGTGGAGCTGA	1	3	0.67
208842	2	0.44	jgi|Poptr1_1|208842|gw1.V.4243.1|CDS chrom=LG_V strand=- start=5912124 end=5912342 cdsStart=5912124 cdsEnd=5912342 sfCount=1 sfStarts=5912124, sfEnds=5912342,	-	-	-	CATGAGAACTCTCTGGCCTTT	1	2	0.44
208891	2	0.44	jgi|Poptr1_1|208891|gw1.V.4292.1|CDS chrom=LG_V strand=+ start=6097038 end=6101783 cdsStart=6097038 cdsEnd=6101783 sfCount=10 sfStarts=6097038,6097453,6098448,6099263,6100123,6100518,6101132,6101308,6101463,6101736, sfEnds=6097216,6097582,6098642,6099420,6100213,6100583,6101214,6101371,6101531,6101783,	GO:0005952//cAMP-dependent protein kinase complex;GO:0005956//protein kinase CK2 complex	GO:0004672//protein kinase activity;GO:0005524//ATP binding;GO:0004713//protein tyrosine kinase activity;GO:0004674//protein serine/threonine kinase activity;GO:0004682//protein kinase CK2 activity;GO:0004691//cAMP-dependent protein kinase activity;GO:0008603//cAMP-dependent protein kinase regulator activity;GO:0008605//protein kinase CK2 regulator activity	GO:0006468//protein amino acid phosphorylation	CATGACGTTATGAGGCTTCAC	5	2	0.44
209085	2	0.44	jgi|Poptr1_1|209085|gw1.V.4486.1|CDS chrom=LG_V strand=+ start=6808174 end=6812358 cdsStart=6808174 cdsEnd=6812358 sfCount=10 sfStarts=6808174,6808663,6808963,6810441,6810721,6811040,6811254,6811842,6811979,6812276, sfEnds=6808253,6808744,6808995,6810561,6810813,6811159,6811430,6811897,6812090,6812358,	-	-	-	CATGTGATTTTGCACTTCCGT	3	2	0.44
209290	5	1.11	jgi|Poptr1_1|209290|gw1.V.4691.1|CDS chrom=LG_V strand=- start=8449694 end=8452924 cdsStart=8449694 cdsEnd=8452924 sfCount=4 sfStarts=8452671,8451957,8451806,8449694, sfEnds=8452924,8452314,8451939,8449831,	-	-	-	CATGTTGGGATGCGGCGACAT	2	5	1.11
209469	8	1.77	jgi|Poptr1_1|209469|gw1.V.4870.1|CDS chrom=LG_V strand=+ start=9509882 end=9511048 cdsStart=9509882 cdsEnd=9511048 sfCount=3 sfStarts=9509882,9510181,9510654, sfEnds=9510078,9510311,9511048,	-	GO:0005489//electron transporter activity	GO:0006118//electron transport	CATGATGCATAGAAGAGCAAA	7	5	1.11	CATGTGCCGCCTCCAAGTAAA	2	3	0.67
209797	6	1.33	jgi|Poptr1_1|209797|gw1.V.5198.1|CDS chrom=LG_V strand=- start=11181305 end=11181480 cdsStart=11181305 cdsEnd=11181480 sfCount=1 sfStarts=11181305, sfEnds=11181480,	-	-	-	CATGTTCTCTTCCACATTGAC	1	3	0.67	CATGTTCTCTTTCACATTGAC	1	3	0.67
209993	8	1.77	jgi|Poptr1_1|209993|gw1.V.5394.1|CDS chrom=LG_V strand=+ start=11818690 end=11825603 cdsStart=11818690 cdsEnd=11825603 sfCount=19 sfStarts=11818690,11819075,11819261,11819506,11819686,11819858,11820426,11820889,11821190,11821354,11821584,11821993,11822278,11823158,11823658,11823855,11824239,11824654,11825496, sfEnds=11818782,11819170,11819373,11819572,11819778,11820001,11820520,11820994,11821274,…	GO:0009341//beta-galactosidase complex	GO:0005529//sugar binding;GO:0004565//beta-galactosidase activity	GO:0005975//carbohydrate metabolic process	CATGAAAAGCTGCTTCAACAT	19	4	0.89	CATGTTTACTATTCTCGATAC	20	4	0.89
215917	3	0.67	jgi|Poptr1_1|215917|gw1.VII.222.1|CDS chrom=LG_VII strand=+ start=12663109 end=12665177 cdsStart=12663109 cdsEnd=12665177 sfCount=3 sfStarts=12663109,12663898,12664591, sfEnds=12663787,12664506,12665177,	-	GO:0004672//protein kinase activity;GO:0005524//ATP binding;GO:0004713//protein tyrosine kinase activity;GO:0004674//protein serine/threonine kinase activity	GO:0006468//protein amino acid phosphorylation	CATGTGCTCATGAAACTCTTC	7	3	0.67
216020	2	0.44	jgi|Poptr1_1|216020|gw1.VII.325.1|CDS chrom=LG_VII strand=- start=96424 end=98618 cdsStart=96424 cdsEnd=98618 sfCount=7 sfStarts=98490,98296,98103,97858,97239,97093,96424, sfEnds=98618,98388,98198,97936,97285,97152,96459,	GO:0009349//riboflavin synthase complex	GO:0004746//riboflavin synthase activity	GO:0009231//riboflavin biosynthetic process	CATGGAACCCCTGACTTTAAA	3	2	0.44
216388	2	0.44	jgi|Poptr1_1|216388|gw1.VII.693.1|CDS chrom=LG_VII strand=+ start=874382 end=875302 cdsStart=874382 cdsEnd=875302 sfCount=2 sfStarts=874382,875216, sfEnds=874789,875302,	-	-	-	CATGAATCTTCAGCAGCCTAT	1	2	0.44
216542	28	6.21	jgi|Poptr1_1|216542|gw1.VII.847.1|CDS chrom=LG_VII strand=+ start=1224198 end=1226751 cdsStart=1224198 cdsEnd=1226751 sfCount=8 sfStarts=1224198,1225042,1225256,1225549,1225787,1225999,1226276,1226626, sfEnds=1224719,1225165,1225399,1225701,1225902,1226166,1226509,1226751,	-	-	-	CATGCATATTTTTCACCTGTT	7	6	1.33	CATGGCATACCTTGACAATCT	5	7	1.55	CATGGCTTCTCTCAGTTCGTC	1	12	2.66	CATGGGTTTTCAAGAACTTCT	2	3	0.67
216568	2	0.44	jgi|Poptr1_1|216568|gw1.VII.873.1|CDS chrom=LG_VII strand=+ start=1270197 end=1282577 cdsStart=1270197 cdsEnd=1282577 sfCount=25 sfStarts=1270197,1271202,1271349,1272053,1272521,1272843,1273264,1273989,1275198,1275674,1276375,1276912,1277248,1277471,1277924,1279011,1279552,1279779,1280048,1280216,1280725,1280870,1281284,1281834,1282461, sfEnds=1270730,1271267,1271492,1272261,1272689,1272953,12733…	-	GO:0004812//aminoacyl-tRNA ligase activity;GO:0005524//ATP binding;GO:0004822//isoleucine-tRNA ligase activity	GO:0006418//tRNA aminoacylation for protein translation;GO:0006428//isoleucyl-tRNA aminoacylation	CATGTGGTGGCATCAAGGTAG	2	2	0.44
216941	9	2	jgi|Poptr1_1|216941|gw1.VII.1246.1|CDS chrom=LG_VII strand=- start=2030967 end=2032103 cdsStart=2030967 cdsEnd=2032103 sfCount=1 sfStarts=2030967, sfEnds=2032103,	-	-	-	CATGCAAACCCGCATGGATGA	1	2	0.44	CATGGATGAAAACTCGACGTG	2	2	0.44	CATGGCCAAAAAGAAGGAGCG	3	5	1.11
217187	3	0.67	jgi|Poptr1_1|217187|gw1.VII.1492.1|CDS chrom=LG_VII strand=- start=2935190 end=2936323 cdsStart=2935190 cdsEnd=2936323 sfCount=2 sfStarts=2936130,2935190, sfEnds=2936323,2936015,	-	GO:0005554	-	CATGAGTCGTCTATCTTTAAG	2	3	0.67
217317	19	4.21	jgi|Poptr1_1|217317|gw1.VII.1622.1|CDS chrom=LG_VII strand=+ start=3263396 end=3265768 cdsStart=3263396 cdsEnd=3265768 sfCount=3 sfStarts=3263396,3263779,3265060, sfEnds=3263696,3264283,3265768,	-	-	-	CATGCATTTTGTTGAGACGTT	1	9	2	CATGCCCGTTTCTAGCTGCAG	5	3	0.67	CATGCTCCTGCAGAATGACTG	2	3	0.67	CATGGAATGCATCAAACCCAT	6	4	0.89
217346	18	3.99	jgi|Poptr1_1|217346|gw1.VII.1651.1|CDS chrom=LG_VII strand=+ start=3347403 end=3353939 cdsStart=3347403 cdsEnd=3353939 sfCount=13 sfStarts=3347403,3347666,3348542,3349169,3349356,3349676,3350714,3350907,3351784,3351973,3352402,3352577,3353769, sfEnds=3347561,3347798,3348712,3349247,3349469,3349742,3350819,3350965,3351890,3352097,3352484,3352666,3353939,	-	GO:0003938//IMP dehydrogenase activity	-	CATGCAGCAGCAGACCCATCT	3	11	2.44	CATGTAATGCATCGAGGACTG	5	2	0.44	CATGGCTGACAGCACCATTGA	1	5	1.11
217548	3	0.67	jgi|Poptr1_1|217548|gw1.VII.1853.1|CDS chrom=LG_VII strand=+ start=3962996 end=3965656 cdsStart=3962996 cdsEnd=3965656 sfCount=6 sfStarts=3962996,3963297,3964828,3965121,3965315,3965554, sfEnds=3963127,3963372,3965022,3965210,3965447,3965656,	-	-	GO:0006118//electron transport	CATGAGAAGACTCAACAAGAT	3	3	0.67
217687	2	0.44	jgi|Poptr1_1|217687|gw1.VII.1992.1|CDS chrom=LG_VII strand=- start=4553017 end=4559115 cdsStart=4553017 cdsEnd=4559115 sfCount=7 sfStarts=4558989,4558190,4556929,4556707,4555912,4553731,4553017, sfEnds=4559115,4558275,4557075,4556815,4556035,4554001,4553121,	GO:0000151//ubiquitin ligase complex	GO:0004842//ubiquitin-protein ligase activity;GO:0008270//zinc ion binding	GO:0016567//protein ubiquitination	CATGTAGTACAGTCTGTCCAG	2	2	0.44
217929	18	3.99	jgi|Poptr1_1|217929|gw1.VII.2234.1|CDS chrom=LG_VII strand=+ start=5312292 end=5313837 cdsStart=5312292 cdsEnd=5313837 sfCount=3 sfStarts=5312292,5312815,5313106, sfEnds=5312451,5313047,5313837,	-	-	-	CATGCTTTGGATACAGTCTGC	3	9	2	CATGGGAGACACATAAGGTTT	1	9	2
218106	2	0.44	jgi|Poptr1_1|218106|gw1.VII.2411.1|CDS chrom=LG_VII strand=- start=5993707 end=5993994 cdsStart=5993707 cdsEnd=5993994 sfCount=1 sfStarts=5993707, sfEnds=5993994,	GO:0000151//ubiquitin ligase complex	GO:0004842//ubiquitin-protein ligase activity;GO:0008270//zinc ion binding	GO:0016567//protein ubiquitination	CATGTTTACATGGCATCCCTT	3	2	0.44
218644	38	8.43	jgi|Poptr1_1|218644|gw1.VII.2949.1|CDS chrom=LG_VII strand=- start=8756043 end=8757940 cdsStart=8756043 cdsEnd=8757940 sfCount=6 sfStarts=8757821,8757578,8757008,8756593,8756266,8756043, sfEnds=8757940,8757715,8757106,8756896,8756489,8756129,	-	GO:0004629//phospholipase C activity	GO:0007165//signal transduction;GO:0007242//intracellular signaling cascade	CATGAATACTTATTGAATGCC	6	38	8.43
218778	5	1.11	jgi|Poptr1_1|218778|gw1.VII.3083.1|CDS chrom=LG_VII strand=- start=9473088 end=9475432 cdsStart=9473088 cdsEnd=9475432 sfCount=8 sfStarts=9475368,9475202,9474859,9474562,9474353,9473748,9473547,9473088, sfEnds=9475432,9475289,9474921,9474725,9474428,9473807,9473672,9473240,	-	GO:0004672//protein kinase activity;GO:0005524//ATP binding;GO:0004713//protein tyrosine kinase activity;GO:0004674//protein serine/threonine kinase activity	GO:0006468//protein amino acid phosphorylation	CATGCTGTGCAAGTAAGCTAG	4	5	1.11
219180	24	5.32	jgi|Poptr1_1|219180|gw1.VII.3485.1|CDS chrom=LG_VII strand=+ start=10688483 end=10694714 cdsStart=10688483 cdsEnd=10694714 sfCount=16 sfStarts=10688483,10688973,10689835,10690297,10690511,10691372,10691545,10691726,10691954,10692530,10693091,10693397,10694014,10694168,10694374,10694615, sfEnds=10688587,10689140,10689922,10690443,10690655,10691453,10691637,10691789,10692097,10692717,10693276,10693…	-	GO:0015036//disulfide oxidoreductase activity;GO:0016491//oxidoreductase activity;GO:0016627//oxidoreductase activity, acting on the CH-CH group of donors;GO:0050660//FAD binding;GO:0008177//succinate dehydrogenase (ubiquinone) activity	GO:0006118//electron transport;GO:0006099//tricarboxylic acid cycle	CATGCACAACGATATGCCTGC	12	6	1.33	CATGCCCAGTTCTATCAGCAG	11	2	0.44	CATGCTTTATCAATCAAATGA	4	3	0.67	CATGGTAATTTGTGGGGATTC	6	3	0.67	CATGTATTGTATGGCATCCTG	13	4	0.89	CATGTTATAATGCACAGTTGG	7	3	0.67	CATGCTTTATCAATCAAATAA	4	3	0.67
219528	13	2.88	jgi|Poptr1_1|219528|gw1.VII.3833.1|CDS chrom=LG_VII strand=- start=11490551 end=11492787 cdsStart=11490551 cdsEnd=11492787 sfCount=7 sfStarts=11492722,11492154,11491904,11491052,11490914,11490760,11490551, sfEnds=11492787,11492285,11491963,11491128,11490970,11490826,11490667,	-	-	-	CATGCCGGAGTTTTTCAGTCT	3	2	0.44	CATGTTGCAACAAAGAAAAAT	4	11	2.44
219665	10	2.22	jgi|Poptr1_1|219665|gw1.VII.3970.1|CDS chrom=LG_VII strand=+ start=11758506 end=11761806 cdsStart=11758506 cdsEnd=11761806 sfCount=7 sfStarts=11758506,11760171,11760549,11760781,11760978,11761315,11761651, sfEnds=11758833,11760428,11760703,11760860,11761113,11761464,11761806,	-	GO:0004672//protein kinase activity;GO:0005524//ATP binding;GO:0004713//protein tyrosine kinase activity;GO:0004674//protein serine/threonine kinase activity	GO:0006468//protein amino acid phosphorylation	CATGCTTCATTTCAATGGGAT	3	3	0.67	CATGGCATGCTTCATTTCAAT	2	3	0.67	CATGTGGTAAAAATTCAAGGA	6	4	0.89
225829	2	0.44	jgi|Poptr1_1|225829|gw1.X.526.1|CDS chrom=LG_X strand=+ start=13550137 end=13552273 cdsStart=13550137 cdsEnd=13552273 sfCount=1 sfStarts=13550137, sfEnds=13552273,	-	GO:0004672//protein kinase activity;GO:0005524//ATP binding;GO:0004713//protein tyrosine kinase activity;GO:0004674//protein serine/threonine kinase activity	GO:0006468//protein amino acid phosphorylation	CATGTACTCATAAACGAGTAT	5	2	0.44
225847	4	0.89	jgi|Poptr1_1|225847|gw1.X.544.1|CDS chrom=LG_X strand=- start=13637618 end=13639320 cdsStart=13637618 cdsEnd=13639320 sfCount=2 sfStarts=13638771,13637618, sfEnds=13639320,13638235,	-	GO:0003824//catalytic activity;GO:0004467//long-chain-fatty-acid-CoA ligase activity	GO:0008152//metabolic process	CATGCACCAAACGGGGCAGAG	3	4	0.89
225861	2	0.44	jgi|Poptr1_1|225861|gw1.X.558.1|CDS chrom=LG_X strand=- start=13659161 end=13661401 cdsStart=13659161 cdsEnd=13661401 sfCount=2 sfStarts=13661299,13659161, sfEnds=13661401,13659462,	-	GO:0005525//GTP binding	GO:0006886//intracellular protein transport	CATGGGGCGAATCTCTGCAGC	2	2	0.44
226120	2	0.44	jgi|Poptr1_1|226120|gw1.X.817.1|CDS chrom=LG_X strand=- start=14574473 end=14583629 cdsStart=14574473 cdsEnd=14583629 sfCount=18 sfStarts=14582906,14582553,14582351,14582039,14581799,14580556,14579247,14578749,14578218,14577958,14577753,14576983,14576766,14575846,14575367,14574964,14574802,14574473, sfEnds=14583629,14582641,14582458,14582146,14581889,14580611,14579309,14578793,14578253,14578013,1…	-	GO:0004672//protein kinase activity;GO:0005524//ATP binding;GO:0004713//protein tyrosine kinase activity;GO:0004674//protein serine/threonine kinase activity	GO:0006468//protein amino acid phosphorylation	CATGAACTACAAAAGTCCCAT	1	2	0.44
226155	5	1.11	jgi|Poptr1_1|226155|gw1.X.852.1|CDS chrom=LG_X strand=- start=14709960 end=14710844 cdsStart=14709960 cdsEnd=14710844 sfCount=1 sfStarts=14709960, sfEnds=14710844,	-	GO:0016491//oxidoreductase activity	GO:0008152//metabolic process	CATGGACATAATTCAAACAGA	1	5	1.11
226184	5	1.11	jgi|Poptr1_1|226184|gw1.X.881.1|CDS chrom=LG_X strand=+ start=14782217 end=14784321 cdsStart=14782217 cdsEnd=14784321 sfCount=6 sfStarts=14782217,14782314,14783554,14783740,14783956,14784225, sfEnds=14782265,14782615,14783647,14783864,14784053,14784321,	-	-	-	CATGTTATGGGTCCTGGTGAT	1	2	0.44	CATGGACTCGGAAGAAGCTAG	3	3	0.67
226326	8	1.77	jgi|Poptr1_1|226326|gw1.X.1023.1|CDS chrom=LG_X strand=+ start=15162145 end=15166523 cdsStart=15162145 cdsEnd=15166523 sfCount=8 sfStarts=15162145,15163381,15163523,15163704,15164757,15165437,15166001,15166268, sfEnds=15162379,15163448,15163657,15163856,15165046,15165641,15166158,15166523,	-	-	-	CATGTCCATCTCATATCGCAG	6	5	1.11	CATGTGCCGATCTAACAGCAA	1	3	0.67
226668	22	4.88	jgi|Poptr1_1|226668|gw1.X.1365.1|CDS chrom=LG_X strand=+ start=15991348 end=15993430 cdsStart=15991348 cdsEnd=15993430 sfCount=2 sfStarts=15991348,15992559, sfEnds=15991769,15993430,	GO:0005952//cAMP-dependent protein kinase complex;GO:0005956//protein kinase CK2 complex	GO:0004672//protein kinase activity;GO:0005524//ATP binding;GO:0004713//protein tyrosine kinase activity;GO:0004674//protein serine/threonine kinase activity;GO:0004682//protein kinase CK2 activity;GO:0004691//cAMP-dependent protein kinase activity;GO:0008603//cAMP-dependent protein kinase regulator activity;GO:0008605//protein kinase CK2 regulator activity	GO:0006468//protein amino acid phosphorylation	CATGACAATGCAGTAGAACTT	7	3	0.67	CATGATATGTCCTTCGTCTCT	5	3	0.67	CATGCTGACCTGTGGATTCTC	1	16	3.55
227216	3	0.67	jgi|Poptr1_1|227216|gw1.X.1913.1|CDS chrom=LG_X strand=+ start=17274397 end=17277486 cdsStart=17274397 cdsEnd=17277486 sfCount=2 sfStarts=17274397,17277356, sfEnds=17274571,17277486,	GO:0005634//nucleus	GO:0003677//DNA binding	-	CATGCTTTGCGTGAGCTGCAA	1	3	0.67
227426	2	0.44	jgi|Poptr1_1|227426|gw1.X.2123.1|CDS chrom=LG_X strand=+ start=17768562 end=17773341 cdsStart=17768562 cdsEnd=17773341 sfCount=12 sfStarts=17768562,17768781,17768946,17769284,17770038,17770271,17770907,17771105,17771280,17771949,17772380,17772844, sfEnds=17768662,17768851,17769070,17769328,17770140,17770380,17771016,17771220,17771711,17772076,17772719,17773341,	-	GO:0005515//protein binding	-	CATGGCCTAATCATTCGGATT	1	2	0.44
227836	4	0.89	jgi|Poptr1_1|227836|gw1.X.2533.1|CDS chrom=LG_X strand=+ start=18800219 end=18803439 cdsStart=18800219 cdsEnd=18803439 sfCount=6 sfStarts=18800219,18800396,18801021,18801766,18802765,18802997, sfEnds=18800275,18800713,18801252,18801878,18802930,18803439,	-	-	-	CATGCTTGCTCTGCTCGTTCT	6	2	0.44	CATGAGAAGAAACACCTAGAT	7	2	0.44
227846	2	0.44	jgi|Poptr1_1|227846|gw1.X.2543.1|CDS chrom=LG_X strand=+ start=18830387 end=18830809 cdsStart=18830387 cdsEnd=18830809 sfCount=1 sfStarts=18830387, sfEnds=18830809,	-	GO:0005525//GTP binding	-	CATGTCCCTCACAGCAAATCG	1	2	0.44
228193	3	0.67	jgi|Poptr1_1|228193|gw1.X.2890.1|CDS chrom=LG_X strand=+ start=19569865 end=19573383 cdsStart=19569865 cdsEnd=19573383 sfCount=6 sfStarts=19569865,19570309,19570698,19572104,19572689,19572980, sfEnds=19570018,19570586,19570892,19572607,19572806,19573383,	-	-	-	CATGTGTTTCTAATAGGTTTT	3	3	0.67
228473	2	0.44	jgi|Poptr1_1|228473|gw1.X.3170.1|CDS chrom=LG_X strand=- start=20254953 end=20255645 cdsStart=20254953 cdsEnd=20255645 sfCount=2 sfStarts=20255493,20254953, sfEnds=20255645,20255129,	-	-	-	CATGCTCTCTGCTGCATCATA	1	2	0.44
229016	16	3.55	jgi|Poptr1_1|229016|gw1.X.3713.1|CDS chrom=LG_X strand=+ start=464464 end=466960 cdsStart=464464 cdsEnd=466960 sfCount=4 sfStarts=464464,464732,465815,466658, sfEnds=464622,465748,466591,466960,	-	-	-	CATGTGTCACTGAATCTTGCA	1	14	3.1	CATGTGTCACTGAATCTTTCA	1	2	0.44
230092	2	0.44	jgi|Poptr1_1|230092|gw1.X.4789.1|CDS chrom=LG_X strand=+ start=5772811 end=5774804 cdsStart=5772811 cdsEnd=5774804 sfCount=6 sfStarts=5772811,5772947,5774108,5774418,5774609,5774766, sfEnds=5772850,5772987,5774338,5774520,5774676,5774804,	GO:0005622//intracellular;GO:0005840//ribosome;GO:0015934//large ribosomal subunit	GO:0003735//structural constituent of ribosome	GO:0006412//translation	CATGTAAGGATTAATTCTTCC	1	2	0.44
230554	3	0.67	jgi|Poptr1_1|230554|gw1.X.5251.1|CDS chrom=LG_X strand=+ start=7135051 end=7141122 cdsStart=7135051 cdsEnd=7141122 sfCount=7 sfStarts=7135051,7135261,7135798,7135983,7136960,7138264,7140992, sfEnds=7135184,7135576,7135893,7136051,7137088,7138363,7141122,	-	GO:0004749//ribose phosphate diphosphokinase activity	GO:0009116//nucleoside metabolic process;GO:0009165//nucleotide biosynthetic process	CATGCACCATCATCAGGAAAA	5	3	0.67
230571	3	0.67	jgi|Poptr1_1|230571|gw1.X.5268.1|CDS chrom=LG_X strand=- start=7192651 end=7195960 cdsStart=7192651 cdsEnd=7195960 sfCount=8 sfStarts=7195682,7195474,7195262,7195026,7194833,7194092,7193579,7192651, sfEnds=7195960,7195568,7195365,7195126,7194936,7194529,7193710,7192804,	-	GO:0003824//catalytic activity	-	CATGTTGAAGTGATCAAATCC	2	3	0.67
231287	2	0.44	jgi|Poptr1_1|231287|gw1.X.5984.1|CDS chrom=LG_X strand=- start=9786961 end=9793927 cdsStart=9786961 cdsEnd=9793927 sfCount=21 sfStarts=9793751,9793582,9793155,9793011,9792824,9792636,9791788,9791392,9791229,9791058,9790781,9790187,9790004,9788892,9788426,9788222,9787722,9787589,9787412,9787159,9786961, sfEnds=9793927,9793654,9793376,9793057,9792922,9792710,9791876,9791532,9791299,9791137,9790930,…	GO:0016020//membrane	GO:0005247//voltage-gated chloride channel activity	GO:0006821//chloride transport	CATGATTAAAGGTAAAAGTTT	3	2	0.44
231542	2	0.44	jgi|Poptr1_1|231542|gw1.X.6239.1|CDS chrom=LG_X strand=+ start=10566495 end=10567289 cdsStart=10566495 cdsEnd=10567289 sfCount=1 sfStarts=10566495, sfEnds=10567289,	-	GO:0016491//oxidoreductase activity	GO:0008152//metabolic process	CATGTGGGGAAATGCAATAGA	1	2	0.44
231595	25	5.54	jgi|Poptr1_1|231595|gw1.X.6292.1|CDS chrom=LG_X strand=+ start=10704167 end=10706006 cdsStart=10704167 cdsEnd=10706006 sfCount=7 sfStarts=10704167,10704645,10704934,10705128,10705365,10705672,10705820, sfEnds=10704286,10704801,10705041,10705252,10705493,10705739,10706006,	-	GO:0016787//hydrolase activity;GO:0003993//acid phosphatase activity	-	CATGCCCATTCACGTACATAT	3	25	5.54
231714	5	1.11	jgi|Poptr1_1|231714|gw1.X.6411.1|CDS chrom=LG_X strand=+ start=10995362 end=11006080 cdsStart=10995362 cdsEnd=11006080 sfCount=13 sfStarts=10995362,10995470,10995721,10995884,10996138,10997501,10998684,10999705,11000990,11001824,11003187,11003872,11005313, sfEnds=10995386,10995647,10995793,10996001,10996211,10997637,10998747,10999770,11001059,11001928,11003328,11003968,11006080,	-	-	-	CATGAGCAGTAGATCATCTTG	2	5	1.11
231748	2	0.44	jgi|Poptr1_1|231748|gw1.X.6445.1|CDS chrom=LG_X strand=+ start=11072434 end=11072880 cdsStart=11072434 cdsEnd=11072880 sfCount=1 sfStarts=11072434, sfEnds=11072880,	GO:0009288//flagellin-based flagellum	GO:0005509//calcium ion binding	GO:0001539//ciliary or flagellar motility	CATGACCCAGGTTTGCCATGA	1	2	0.44
232754	2	0.44	jgi|Poptr1_1|232754|gw1.XI.734.1|CDS chrom=LG_XI strand=- start=13859152 end=13862355 cdsStart=13859152 cdsEnd=13862355 sfCount=8 sfStarts=13862282,13862019,13861335,13861097,13860620,13860257,13859927,13859152, sfEnds=13862355,13862104,13861441,13861252,13860706,13860354,13860014,13859250,	-	-	-	CATGTAAAGTCACCGGAAAAT	7	2	0.44
232836	3	0.67	jgi|Poptr1_1|232836|gw1.XI.816.1|CDS chrom=LG_XI strand=+ start=14003154 end=14005222 cdsStart=14003154 cdsEnd=14005222 sfCount=6 sfStarts=14003154,14003563,14003772,14004347,14004762,14005029, sfEnds=14003242,14003676,14004002,14004632,14004911,14005222,	-	GO:0008270//zinc ion binding;GO:0016491//oxidoreductase activity;GO:0046029//mannitol dehydrogenase activity	-	CATGCTTGTTCTTACTCCAGA	6	3	0.67
233020	5	1.11	jgi|Poptr1_1|233020|gw1.XI.1000.1|CDS chrom=LG_XI strand=+ start=14587940 end=14592167 cdsStart=14587940 cdsEnd=14592167 sfCount=11 sfStarts=14587940,14588097,14588703,14589263,14589832,14590320,14590818,14591220,14591472,14591701,14592114, sfEnds=14588020,14588606,14588927,14589424,14590200,14590646,14590913,14591352,14591575,14591898,14592167,	GO:0005634//nucleus	GO:0003677//DNA binding	-	CATGAGATGCTTCACTCCAAA	8	3	0.67	CATGTGCCAACCAATCAACAG	5	2	0.44
234558	16	3.55	jgi|Poptr1_1|234558|gw1.XI.2538.1|CDS chrom=LG_XI strand=+ start=4742463 end=4748050 cdsStart=4742463 cdsEnd=4748050 sfCount=10 sfStarts=4742463,4743434,4743637,4743799,4743971,4744979,4745118,4745248,4745859,4747920, sfEnds=4742556,4743528,4743708,4743878,4744055,4745026,4745183,4745385,4745952,4748050,	GO:0005634//nucleus;GO:0005737//cytoplasm;GO:0030529//ribonucleoprotein complex	GO:0003676//nucleic acid binding;GO:0003723//RNA binding	GO:0006396//RNA processing;GO:0006405//RNA export from nucleus	CATGATGCTCACTTGAATCAT	2	3	0.67	CATGCCATTTCTCCAATCCTG	5	2	0.44	CATGCTTCTCCACATCTCCTG	3	7	1.55	CATGCTTTGCCATTTGATTAA	4	2	0.44	CATGGCCCATCCCATTTGTAA	1	2	0.44
234787	5	1.11	jgi|Poptr1_1|234787|gw1.XI.2767.1|CDS chrom=LG_XI strand=+ start=6247013 end=6247297 cdsStart=6247013 cdsEnd=6247297 sfCount=1 sfStarts=6247013, sfEnds=6247297,	-	GO:0005489//electron transporter activity;GO:0005506//iron ion binding	GO:0006118//electron transport	CATGGTTCATTGCTTTCTTCA	2	5	1.11
234791	4	0.89	jgi|Poptr1_1|234791|gw1.XI.2771.1|CDS chrom=LG_XI strand=- start=6261374 end=6262713 cdsStart=6261374 cdsEnd=6262713 sfCount=2 sfStarts=6262212,6261374, sfEnds=6262713,6261909,	-	-	-	CATGGCCCAAGGCAAACGACA	2	4	0.89
234838	4	0.89	jgi|Poptr1_1|234838|gw1.XI.2818.1|CDS chrom=LG_XI strand=- start=6565524 end=6569869 cdsStart=6565524 cdsEnd=6569869 sfCount=11 sfStarts=6569826,6569450,6569120,6568482,6568336,6567683,6567447,6567031,6566875,6566236,6565524, sfEnds=6569869,6569643,6569289,6568826,6568400,6567731,6567603,6567115,6566944,6566376,6565781,	-	-	-	CATGCCTCATTACTGATTCTA	4	2	0.44	CATGTTCCGGCTGAGAAAGTT	6	2	0.44
235057	2	0.44	jgi|Poptr1_1|235057|gw1.XI.3037.1|CDS chrom=LG_XI strand=- start=7587636 end=7588814 cdsStart=7587636 cdsEnd=7588814 sfCount=2 sfStarts=7588602,7587636, sfEnds=7588814,7588463,	-	-	-	CATGCAGCTTCAACATTTTCA	2	2	0.44
235093	2	0.44	jgi|Poptr1_1|235093|gw1.XI.3073.1|CDS chrom=LG_XI strand=+ start=7767917 end=7771069 cdsStart=7767917 cdsEnd=7771069 sfCount=2 sfStarts=7767917,7770779, sfEnds=7768711,7771069,	GO:0005622//intracellular	GO:0003676//nucleic acid binding	-	CATGGCCTTCCTTTTCTTCTC	1	2	0.44
235172	8	1.77	jgi|Poptr1_1|235172|gw1.XI.3152.1|CDS chrom=LG_XI strand=- start=8412397 end=8413954 cdsStart=8412397 cdsEnd=8413954 sfCount=5 sfStarts=8413907,8413360,8412811,8412672,8412397, sfEnds=8413954,8413584,8413008,8412733,8412589,	GO:0016020//membrane	GO:0005215//transporter activity	GO:0006810//transport	CATGATATGTAAGCCGGCACC	3	8	1.77
235185	2	0.44	jgi|Poptr1_1|235185|gw1.XI.3165.1|CDS chrom=LG_XI strand=- start=8458249 end=8461347 cdsStart=8458249 cdsEnd=8461347 sfCount=3 sfStarts=8461132,8458707,8458249, sfEnds=8461347,8459031,8458583,	-	-	-	CATGGACTCTGATGGTAAGAT	5	2	0.44
240126	5	1.11	jgi|Poptr1_1|240126|gw1.XIII.375.1|CDS chrom=LG_XIII strand=- start=13049686 end=13051755 cdsStart=13049686 cdsEnd=13051755 sfCount=2 sfStarts=13051525,13049686, sfEnds=13051755,13050159,	-	-	-	CATGGGCAAAAGTAACGGCCT	2	5	1.11
240205	3	0.67	jgi|Poptr1_1|240205|gw1.XIII.454.1|CDS chrom=LG_XIII strand=+ start=275313 end=277052 cdsStart=275313 cdsEnd=277052 sfCount=1 sfStarts=275313, sfEnds=277052,	-	-	-	CATGTCCACATTGGGTACAGG	1	3	0.67
240991	2	0.44	jgi|Poptr1_1|240991|gw1.XIII.1240.1|CDS chrom=LG_XIII strand=+ start=2053300 end=2056515 cdsStart=2053300 cdsEnd=2056515 sfCount=6 sfStarts=2053300,2055213,2055762,2056020,2056224,2056441, sfEnds=2053527,2055404,2055924,2056122,2056305,2056515,	-	-	-	CATGTGATGGGAATGCTCACT	3	2	0.44
241197	2	0.44	jgi|Poptr1_1|241197|gw1.XIII.1446.1|CDS chrom=LG_XIII strand=- start=2640261 end=2645820 cdsStart=2640261 cdsEnd=2645820 sfCount=15 sfStarts=2645735,2645521,2644982,2644202,2644050,2643764,2643631,2643497,2643316,2643165,2642529,2642368,2641103,2640612,2640261, sfEnds=2645820,2645587,2645047,2644248,2644095,2643844,2643673,2643546,2643397,2643214,2642602,2642419,2641501,2640917,2640533,	GO:0016020//membrane	GO:0005215//transporter activity;GO:0004672//protein kinase activity;GO:0005524//ATP binding;GO:0004713//protein tyrosine kinase activity;GO:0004674//protein serine/threonine kinase activity;GO:0004675//transmembrane receptor protein serine/threonine kinase activity;GO:0004676//3-phosphoinositide-dependent protein kinase activity;GO:0004677//DNA-dependent protein kinase activity;GO:0004679//AMP-a…	GO:0006810//transport;GO:0006468//protein amino acid phosphorylation	CATGTATCCCTTCAGTAGAAC	2	2	0.44
241215	2	0.44	jgi|Poptr1_1|241215|gw1.XIII.1464.1|CDS chrom=LG_XIII strand=- start=2683435 end=2691062 cdsStart=2683435 cdsEnd=2691062 sfCount=18 sfStarts=2690985,2690847,2690666,2690372,2690182,2689823,2688623,2687577,2686907,2686731,2685913,2685724,2685487,2684632,2684461,2683870,2683598,2683435, sfEnds=2691062,2690900,2690767,2690427,2690280,2689909,2688705,2687690,2686961,2686817,2685968,2685783,2685574,26…	-	-	-	CATGAAGTATGACTCAAAGAA	3	2	0.44
241233	3	0.67	jgi|Poptr1_1|241233|gw1.XIII.1482.1|CDS chrom=LG_XIII strand=- start=2748878 end=2751815 cdsStart=2748878 cdsEnd=2751815 sfCount=1 sfStarts=2748878, sfEnds=2751815,	GO:0016020//membrane	GO:0005524//ATP binding;GO:0015662//ATPase activity, coupled to transmembrane movement of ions, phosphorylative mechanism;GO:0003824//catalytic activity;GO:0005388//calcium-transporting ATPase activity;GO:0005509//calcium ion binding;GO:0015085//calcium ion transmembrane transporter activity;GO:0016820//hydrolase activity, acting on acid anhydrides, catalyzing transmembrane movement of substances	GO:0015992//proton transport;GO:0006812//cation transport;GO:0008152//metabolic process;GO:0006816//calcium ion transport	CATGTATTATTACACATTTTC	9	3	0.67
242013	9	2	jgi|Poptr1_1|242013|gw1.XIII.2262.1|CDS chrom=LG_XIII strand=+ start=5273297 end=5275550 cdsStart=5273297 cdsEnd=5275550 sfCount=3 sfStarts=5273297,5273600,5275059, sfEnds=5273476,5274277,5275550,	GO:0016020//membrane	-	-	CATGCTATTTGGATGGTGAGC	2	9	2
242103	2	0.44	jgi|Poptr1_1|242103|gw1.XIII.2352.1|CDS chrom=LG_XIII strand=+ start=5719896 end=5731768 cdsStart=5719896 cdsEnd=5731768 sfCount=20 sfStarts=5719896,5720193,5720394,5720575,5720848,5721059,5721290,5721878,5724078,5725913,5727487,5727902,5728474,5729278,5729488,5729660,5729832,5730469,5731500,5731690, sfEnds=5720099,5720295,5720470,5720760,5720967,5721121,5721373,5722042,5724155,5726007,5727559,57…	GO:0005634//nucleus	GO:0004527//exonuclease activity;GO:0008856;GO:0008858;GO:0008997//ribonuclease R activity;GO:0016895//exodeoxyribonuclease activity, producing 5'-phosphomonoesters	-	CATGAAGACAAAATCATCAAT	8	2	0.44
242255	11	2.44	jgi|Poptr1_1|242255|gw1.XIII.2504.1|CDS chrom=LG_XIII strand=+ start=6481674 end=6487191 cdsStart=6481674 cdsEnd=6487191 sfCount=12 sfStarts=6481674,6482894,6483141,6483410,6483566,6483738,6483902,6484067,6486409,6486755,6486973,6487153, sfEnds=6481861,6483047,6483250,6483479,6483648,6483816,6483942,6484189,6486559,6486869,6487055,6487191,	-	GO:0004672//protein kinase activity;GO:0005524//ATP binding;GO:0004713//protein tyrosine kinase activity;GO:0004674//protein serine/threonine kinase activity;GO:0004675//transmembrane receptor protein serine/threonine kinase activity;GO:0004676//3-phosphoinositide-dependent protein kinase activity;GO:0004677//DNA-dependent protein kinase activity;GO:0004679//AMP-activated protein kinase activity;…	GO:0006468//protein amino acid phosphorylation	CATGACCAAGAACATCCTTGA	4	3	0.67	CATGCTGATCCAAAATCAATT	3	5	1.11	CATGTCAATAGCCGTAGAATA	1	3	0.67
242488	2	0.44	jgi|Poptr1_1|242488|gw1.XIII.2737.1|CDS chrom=LG_XIII strand=- start=7460494 end=7465866 cdsStart=7460494 cdsEnd=7465866 sfCount=7 sfStarts=7465747,7464229,7463647,7462849,7462560,7462008,7460494, sfEnds=7465866,7464331,7464192,7463560,7462756,7462243,7461348,	-	GO:0003779//actin binding	GO:0016043//cellular component organization	CATGACATCAACCTCAGCATT	2	2	0.44
242726	2	0.44	jgi|Poptr1_1|242726|gw1.XIII.2975.1|CDS chrom=LG_XIII strand=- start=8081569 end=8083742 cdsStart=8081569 cdsEnd=8083742 sfCount=7 sfStarts=8083692,8083474,8083066,8082408,8081959,8081784,8081569, sfEnds=8083742,8083584,8083201,8082562,8082066,8081873,8081664,	-	-	-	CATGGAATTGCGTCCTGAAAG	1	2	0.44
242876	1013	224.65	jgi|Poptr1_1|242876|gw1.XIII.3125.1|CDS chrom=LG_XIII strand=- start=9587556 end=9592021 cdsStart=9587556 cdsEnd=9592021 sfCount=10 sfStarts=9591964,9591821,9591659,9590843,9590679,9589144,9588649,9588327,9587989,9587556, sfEnds=9592021,9591872,9591732,9591046,9590831,9589243,9588773,9588606,9588086,9587715,	-	GO:0008270//zinc ion binding;GO:0016787//hydrolase activity	-	CATGTCGTAAAGGATGCCAAT	3	377	83.61	CATGCCACGAGAAGATTTGAT	4	629	139.49	CATGCCACGAGAAGATTTTAT	4	3	0.67	CATGTCATAAAGGATGCCAAT	3	2	0.44	CATGTCGTAAATGATGCCAAT	3	2	0.44
243812	3	0.67	jgi|Poptr1_1|243812|gw1.XIV.555.1|CDS chrom=LG_XIV strand=- start=496908 end=500232 cdsStart=496908 cdsEnd=500232 sfCount=4 sfStarts=500121,499569,498499,496908, sfEnds=500232,500036,498686,497357,	-	-	-	CATGTTCCTAAACCTTCCTCC	4	3	0.67
245254	4	0.89	jgi|Poptr1_1|245254|gw1.XIV.1997.1|CDS chrom=LG_XIV strand=- start=4444978 end=4445262 cdsStart=4444978 cdsEnd=4445262 sfCount=1 sfStarts=4444978, sfEnds=4445262,	-	-	-	CATGAAGCGGGTGCTTTTAAC	1	4	0.89
245784	5	1.11	jgi|Poptr1_1|245784|gw1.XIV.2527.1|CDS chrom=LG_XIV strand=- start=5754269 end=5759107 cdsStart=5754269 cdsEnd=5759107 sfCount=8 sfStarts=5758714,5757734,5757087,5756851,5756022,5755433,5755193,5754269, sfEnds=5759107,5757909,5757205,5756981,5756140,5755649,5755322,5754563,	GO:0016021//integral to membrane	-	-	CATGCCCAGATCCTTGGTCCT	2	5	1.11
246085	4	0.89	jgi|Poptr1_1|246085|gw1.XIV.2828.1|CDS chrom=LG_XIV strand=+ start=6551278 end=6554438 cdsStart=6551278 cdsEnd=6554438 sfCount=9 sfStarts=6551278,6551986,6552210,6552378,6552558,6552954,6553491,6553738,6554403, sfEnds=6551361,6552081,6552287,6552439,6552633,6553061,6553663,6553822,6554438,	-	GO:0005524//ATP binding;GO:0016887//ATPase activity;GO:0000166//nucleotide binding;GO:0017111//nucleoside-triphosphatase activity	-	CATGCTAGAATTTTCGTATAA	5	2	0.44	CATGGCGGATGAGATCTTCAA	3	2	0.44
246151	4	0.89	jgi|Poptr1_1|246151|gw1.XIV.2894.1|CDS chrom=LG_XIV strand=+ start=6727739 end=6731036 cdsStart=6727739 cdsEnd=6731036 sfCount=4 sfStarts=6727739,6729004,6730088,6730725, sfEnds=6728923,6729317,6730328,6731036,	GO:0016020//membrane;GO:0016021//integral to membrane	GO:0004222//metalloendopeptidase activity;GO:0005524//ATP binding;GO:0000166//nucleotide binding;GO:0017111//nucleoside-triphosphatase activity;GO:0008237//metallopeptidase activity;GO:0008270//zinc ion binding;GO:0004249;GO:0008133;GO:0008319;GO:0030402	GO:0006508//proteolysis;GO:0030163//protein catabolic process	CATGGTCCAATTTCTGACATT	2	4	0.89
246339	7	1.55	jgi|Poptr1_1|246339|gw1.XIV.3082.1|CDS chrom=LG_XIV strand=- start=7190666 end=7196368 cdsStart=7190666 cdsEnd=7196368 sfCount=13 sfStarts=7196147,7195980,7195855,7195491,7194302,7194076,7192741,7192232,7192060,7191846,7191596,7190968,7190666, sfEnds=7196368,7196062,7195895,7195645,7194451,7194171,7192857,7192351,7192152,7191968,7191712,7191030,7190746,	-	GO:0004072//aspartate kinase activity;GO:0016597//amino acid binding	GO:0008652//amino acid biosynthetic process;GO:0008152//metabolic process	CATGCAAACTCTGTGCCACAG	6	3	0.67	CATGCACTCCCCAAATGAAAC	7	2	0.44	CATGGCAGAGAGAACAATGAC	8	2	0.44
246517	2	0.44	jgi|Poptr1_1|246517|gw1.XIV.3260.1|CDS chrom=LG_XIV strand=+ start=7754019 end=7756581 cdsStart=7754019 cdsEnd=7756581 sfCount=3 sfStarts=7754019,7755080,7756124, sfEnds=7754183,7755998,7756581,	-	GO:0004308//exo-alpha-sialidase activity	-	CATGGGGTTATATCCACCAGG	1	2	0.44
246709	4	0.89	jgi|Poptr1_1|246709|gw1.XIV.3452.1|CDS chrom=LG_XIV strand=- start=8307531 end=8311855 cdsStart=8307531 cdsEnd=8311855 sfCount=3 sfStarts=8311764,8310620,8307531, sfEnds=8311855,8311682,8307905,	GO:0000159//protein phosphatase type 2A complex	GO:0008601//protein phosphatase type 2A regulator activity;GO:0047778	GO:0007165//signal transduction	CATGAACTTCCCATAAATGCG	2	2	0.44	CATGTTCACCTTCTTAATAAA	3	2	0.44
246928	7	1.55	jgi|Poptr1_1|246928|gw1.XIV.3671.1|CDS chrom=LG_XIV strand=- start=8935260 end=8936544 cdsStart=8935260 cdsEnd=8936544 sfCount=5 sfStarts=8936407,8936234,8935697,8935483,8935260, sfEnds=8936544,8936300,8935915,8935607,8935325,	GO:0005737//cytoplasm	GO:0005094//Rho GDP-dissociation inhibitor activity	-	CATGCCCGAGGGTGTGGTCTC	1	2	0.44	CATGCGTGTAAGCCTCTGGCT	2	5	1.11
247666	2	0.44	jgi|Poptr1_1|247666|gw1.XIX.66.1|CDS chrom=LG_XIX strand=- start=107738 end=118030 cdsStart=107738 cdsEnd=118030 sfCount=10 sfStarts=117815,111797,111645,110367,109700,109327,109115,108259,108023,107738, sfEnds=118030,112156,111706,110805,109855,109494,109255,108477,108136,107881,	-	-	GO:0008202//steroid metabolic process	CATGTCTGTCATGATCATCAT	4	2	0.44
247852	2	0.44	jgi|Poptr1_1|247852|gw1.XIX.252.1|CDS chrom=LG_XIX strand=- start=885496 end=897421 cdsStart=885496 cdsEnd=897421 sfCount=21 sfStarts=897179,896999,895223,894503,894186,893926,893360,893131,892933,892677,892233,892017,890673,889736,889181,888386,888172,887535,887285,887086,885496, sfEnds=897421,897091,895425,894575,894358,894100,893464,893241,893028,892859,892283,892142,890752,889844,889309,88845…	GO:0016020//membrane;GO:0016021//integral to membrane	GO:0016787//hydrolase activity;GO:0005524//ATP binding;GO:0015662//ATPase activity, coupled to transmembrane movement of ions, phosphorylative mechanism;GO:0003824//catalytic activity;GO:0016887//ATPase activity;GO:0016820//hydrolase activity, acting on acid anhydrides, catalyzing transmembrane movement of substances	GO:0008152//metabolic process;GO:0006812//cation transport	CATGAGAGAAAGGAAGACGTA	5	2	0.44
249034	5	1.11	jgi|Poptr1_1|249034|gw1.XIX.1434.1|CDS chrom=LG_XIX strand=- start=6955005 end=6965171 cdsStart=6955005 cdsEnd=6965171 sfCount=6 sfStarts=6965013,6964233,6960600,6958658,6956368,6955005, sfEnds=6965171,6964295,6960719,6958951,6956694,6955283,	-	GO:0003676//nucleic acid binding	-	CATGGGGACAGAATCAGAACG	2	5	1.11
249106	4	0.89	jgi|Poptr1_1|249106|gw1.XIX.1506.1|CDS chrom=LG_XIX strand=- start=7268495 end=7277666 cdsStart=7268495 cdsEnd=7277666 sfCount=11 sfStarts=7277471,7276945,7274767,7273934,7272765,7270259,7269910,7269716,7269362,7269109,7268495, sfEnds=7277666,7277117,7274881,7274079,7272929,7270619,7270160,7269830,7269617,7269277,7268575,	GO:0005737//cytoplasm	GO:0005529//sugar binding;GO:0004360//glutamine-fructose-6-phosphate transaminase (isomerizing) activity	GO:0008152//metabolic process;GO:0005975//carbohydrate metabolic process;GO:0016051//carbohydrate biosynthetic process	CATGACTATTAAGCGACCTTT	2	2	0.44	CATGTTTCATTTCACCAGCAA	4	2	0.44
250013	2	0.44	jgi|Poptr1_1|250013|gw1.XIX.2413.1|CDS chrom=LG_XIX strand=+ start=10364568 end=10365718 cdsStart=10364568 cdsEnd=10365718 sfCount=2 sfStarts=10364568,10365381, sfEnds=10364598,10365718,	-	-	-	CATGATTTTGCTGGGTATTGG	2	2	0.44
250497	6	1.33	jgi|Poptr1_1|250497|gw1.XIX.2897.1|CDS chrom=LG_XIX strand=- start=11739822 end=11741406 cdsStart=11739822 cdsEnd=11741406 sfCount=3 sfStarts=11740827,11740567,11739822, sfEnds=11741406,11740713,11740438,	-	-	-	CATGACTTTTACGAGCATGAG	2	4	0.89	CATGGAGTCCTCTAGGGAGGT	4	2	0.44
250697	4	0.89	jgi|Poptr1_1|250697|gw1.XV.133.1|CDS chrom=LG_XV strand=- start=299458 end=302331 cdsStart=299458 cdsEnd=302331 sfCount=9 sfStarts=302161,301952,301181,301003,300781,300544,300264,300054,299458, sfEnds=302331,302057,301405,301079,300889,300669,300374,300161,299673,	-	GO:0005509//calcium ion binding	-	CATGATCGGAAAGAGAGTAGT	1	4	0.89
251451	4	0.89	jgi|Poptr1_1|251451|gw1.XV.887.1|CDS chrom=LG_XV strand=- start=3460036 end=3461292 cdsStart=3460036 cdsEnd=3461292 sfCount=3 sfStarts=3461218,3460457,3460036, sfEnds=3461292,3461107,3460308,	-	-	-	CATGGAAAGAACCAGGCACGC	7	4	0.89
251956	3	0.67	jgi|Poptr1_1|251956|gw1.XV.1392.1|CDS chrom=LG_XV strand=- start=5188767 end=5191351 cdsStart=5188767 cdsEnd=5191351 sfCount=7 sfStarts=5191223,5190938,5190578,5190092,5189917,5189767,5188767, sfEnds=5191351,5191045,5190634,5190157,5189977,5189810,5188802,	-	-	-	CATGTATTGCCCGAACTCGAT	3	3	0.67
252306	16	3.55	jgi|Poptr1_1|252306|gw1.XV.1742.1|CDS chrom=LG_XV strand=+ start=6319248 end=6322052 cdsStart=6319248 cdsEnd=6322052 sfCount=7 sfStarts=6319248,6320186,6320430,6320680,6321024,6321280,6321960, sfEnds=6319975,6320305,6320553,6320925,6321173,6321837,6322052,	-	GO:0008270//zinc ion binding	-	CATGACCACACCCTTGATACT	1	5	1.11	CATGCGACACTACCATTGTTG	5	2	0.44	CATGGCCAATCAGTAAGGCAT	3	7	1.55	CATGGGATTATTAAGAGAATT	9	2	0.44
252494	3	0.67	jgi|Poptr1_1|252494|gw1.XV.1930.1|CDS chrom=LG_XV strand=+ start=6716338 end=6716522 cdsStart=6716338 cdsEnd=6716522 sfCount=1 sfStarts=6716338, sfEnds=6716522,	-	-	-	CATGCTCGGACAATGCTGGTC	2	3	0.67
252985	2	0.44	jgi|Poptr1_1|252985|gw1.XV.2421.1|CDS chrom=LG_XV strand=+ start=7853878 end=7854943 cdsStart=7853878 cdsEnd=7854943 sfCount=2 sfStarts=7853878,7854559, sfEnds=7854328,7854943,	-	GO:0046406//magnesium protoporphyrin IX methyltransferase activity	GO:0015979//photosynthesis;GO:0015995//chlorophyll biosynthetic process	CATGTAGATAAGCTCTTGTTG	1	2	0.44
253476	2	0.44	jgi|Poptr1_1|253476|gw1.XV.2912.1|CDS chrom=LG_XV strand=+ start=9337406 end=9337894 cdsStart=9337406 cdsEnd=9337894 sfCount=1 sfStarts=9337406, sfEnds=9337894,	-	GO:0005351//sugar:hydrogen symporter activity;GO:0004857//enzyme inhibitor activity;GO:0030599//pectinesterase activity	GO:0009401//phosphoenolpyruvate-dependent sugar phosphotransferase system	CATGAGGTTTTAATAAAATCA	4	2	0.44
253565	2	0.44	jgi|Poptr1_1|253565|gw1.XV.3001.1|CDS chrom=LG_XV strand=- start=9535227 end=9536632 cdsStart=9535227 cdsEnd=9536632 sfCount=2 sfStarts=9536356,9535227, sfEnds=9536632,9536008,	-	GO:0005554	-	CATGCACCAGTGCAAGCAATC	1	2	0.44
253584	2	0.44	jgi|Poptr1_1|253584|gw1.XV.3020.1|CDS chrom=LG_XV strand=- start=9564000 end=9566085 cdsStart=9564000 cdsEnd=9566085 sfCount=5 sfStarts=9565699,9565465,9565130,9564954,9564000, sfEnds=9566085,9565599,9565153,9565090,9564828,	-	GO:0016847//1-aminocyclopropane-1-carboxylate synthase activity;GO:0016769//transferase activity, transferring nitrogenous groups	GO:0009058//biosynthetic process	CATGCTCACAAACTCCATATT	2	2	0.44
254154	6	1.33	jgi|Poptr1_1|254154|gw1.XVI.93.1|CDS chrom=LG_XVI strand=- start=12185614 end=12187725 cdsStart=12185614 cdsEnd=12187725 sfCount=5 sfStarts=12187648,12186417,12186213,12185909,12185614, sfEnds=12187725,12186782,12186330,12186132,12185784,	GO:0005963;GO:0017023//myosin phosphatase complex	GO:0003824//catalytic activity;GO:0000158;GO:0004721//phosphoprotein phosphatase activity;GO:0004723//calcium-dependent protein serine/threonine phosphatase activity;GO:0004724//magnesium-dependent protein serine/threonine phosphatase activity;GO:0008420//CTD phosphatase activity;GO:0008597//calcium-dependent protein serine/threonine phosphatase regulator activity;GO:0015071;GO:0017018//myosin ph…	-	CATGCTTTACTACCAATTTAG	2	4	0.89	CATGGCCATCAAACACTCCAC	6	2	0.44
254515	6	1.33	jgi|Poptr1_1|254515|gw1.XVI.454.1|CDS chrom=LG_XVI strand=- start=13353557 end=13355725 cdsStart=13353557 cdsEnd=13355725 sfCount=3 sfStarts=13355660,13354413,13353557, sfEnds=13355725,13355567,13353985,	-	GO:0005515//protein binding;GO:0004871//signal transducer activity	GO:0009416//response to light stimulus	CATGATTGCACGCTTCTTGTG	2	3	0.67	CATGCTCAGATAGCAATGGAT	3	3	0.67
254726	18	3.99	jgi|Poptr1_1|254726|gw1.XVI.665.1|CDS chrom=LG_XVI strand=+ start=253304 end=255692 cdsStart=253304 cdsEnd=255692 sfCount=2 sfStarts=253304,254485, sfEnds=253525,255692,	-	GO:0003676//nucleic acid binding	-	CATGAAATCCCACCAATGAAT	3	3	0.67	CATGAGATGATGTCAGTGCAA	1	15	3.33
254734	9	2	jgi|Poptr1_1|254734|gw1.XVI.673.1|CDS chrom=LG_XVI strand=+ start=272081 end=274762 cdsStart=272081 cdsEnd=274762 sfCount=7 sfStarts=272081,272533,272662,272713,273130,273535,274307, sfEnds=272216,272607,272663,273048,273237,274140,274762,	GO:0016020//membrane;GO:0016021//integral to membrane	GO:0005351//sugar:hydrogen symporter activity;GO:0005215//transporter activity;GO:0008733	GO:0008643//carbohydrate transport;GO:0006810//transport	CATGCCCTCTCCAAGGGCAGC	5	2	0.44	CATGTATTTTTGTCAACATCT	9	4	0.89	CATGTGCAGGATAGATTTTCT	6	3	0.67
255093	5	1.11	jgi|Poptr1_1|255093|gw1.XVI.1032.1|CDS chrom=LG_XVI strand=- start=1298522 end=1300745 cdsStart=1298522 cdsEnd=1300745 sfCount=5 sfStarts=1300707,1300110,1299718,1299049,1298522, sfEnds=1300745,1300292,1300026,1299270,1298815,	-	GO:0046872//metal ion binding	-	CATGAGACATAATGCTCCACA	1	5	1.11
255401	2	0.44	jgi|Poptr1_1|255401|gw1.XVI.1340.1|CDS chrom=LG_XVI strand=- start=2319285 end=2323704 cdsStart=2319285 cdsEnd=2323704 sfCount=13 sfStarts=2323654,2323354,2323167,2322755,2322529,2322153,2321949,2321468,2321301,2320553,2320295,2320096,2319285, sfEnds=2323704,2323537,2323279,2322825,2322620,2322240,2322060,2321564,2321382,2320670,2320402,2320198,2319454,	-	GO:0004121//cystathionine beta-lyase activity	GO:0006520//amino acid metabolic process	CATGGTCTAAATCAGCAATCA	1	2	0.44
255709	28	6.21	jgi|Poptr1_1|255709|gw1.XVI.1648.1|CDS chrom=LG_XVI strand=+ start=3217954 end=3221427 cdsStart=3217954 cdsEnd=3221427 sfCount=3 sfStarts=3217954,3219843,3220940, sfEnds=3218468,3220174,3221427,	-	GO:0004650//polygalacturonase activity;GO:0047911	GO:0005975//carbohydrate metabolic process	CATGATGGATCATAGTATCTT	3	28	6.21
255732	2	0.44	jgi|Poptr1_1|255732|gw1.XVI.1671.1|CDS chrom=LG_XVI strand=+ start=3269005 end=3271977 cdsStart=3269005 cdsEnd=3271977 sfCount=13 sfStarts=3269005,3269441,3269974,3270168,3270454,3270585,3270751,3270898,3271210,3271370,3271560,3271806,3271936, sfEnds=3269090,3269507,3270039,3270214,3270499,3270665,3270793,3270947,3271291,3271419,3271633,3271857,3271977,	GO:0005952//cAMP-dependent protein kinase complex;GO:0005956//protein kinase CK2 complex	GO:0004672//protein kinase activity;GO:0005524//ATP binding;GO:0004713//protein tyrosine kinase activity;GO:0004674//protein serine/threonine kinase activity;GO:0004682//protein kinase CK2 activity;GO:0004691//cAMP-dependent protein kinase activity;GO:0008603//cAMP-dependent protein kinase regulator activity;GO:0008605//protein kinase CK2 regulator activity	GO:0006468//protein amino acid phosphorylation	CATGCTCTTAATAATTTGTTT	1	2	0.44
255975	3	0.67	jgi|Poptr1_1|255975|gw1.XVI.1914.1|CDS chrom=LG_XVI strand=- start=4035858 end=4045767 cdsStart=4035858 cdsEnd=4045767 sfCount=22 sfStarts=4045656,4044685,4044254,4044113,4043907,4042408,4041894,4040928,4040621,4039938,4039694,4039486,4038995,4038617,4038200,4037960,4037747,4037609,4037206,4036980,4036900,4035858, sfEnds=4045767,4044923,4044319,4044166,4043966,4042486,4041961,4040990,4040725,4040…	GO:0005875//microtubule associated complex	GO:0003777//microtubule motor activity;GO:0005524//ATP binding;GO:0008574//plus-end-directed microtubule motor activity	GO:0007018//microtubule-based movement	CATGTTGGCAAGTTCATTTTC	1	3	0.67
256143	7	1.55	jgi|Poptr1_1|256143|gw1.XVI.2082.1|CDS chrom=LG_XVI strand=+ start=4497353 end=4503315 cdsStart=4497353 cdsEnd=4503315 sfCount=7 sfStarts=4497353,4500325,4500573,4501127,4502084,4502948,4503274, sfEnds=4498265,4500468,4500725,4501242,4502251,4503172,4503315,	-	GO:0004672//protein kinase activity;GO:0005524//ATP binding;GO:0004713//protein tyrosine kinase activity;GO:0005509//calcium ion binding;GO:0004674//protein serine/threonine kinase activity;GO:0004675//transmembrane receptor protein serine/threonine kinase activity;GO:0004676//3-phosphoinositide-dependent protein kinase activity;GO:0004677//DNA-dependent protein kinase activity;GO:0004679//AMP-ac…	GO:0006468//protein amino acid phosphorylation	CATGAGTAGGTTTCTTCTCCT	5	3	0.67	CATGGACTGCAACAGCATCCT	4	2	0.44	CATGGGCTGTCAGCCGTTTTT	2	2	0.44
256434	4	0.89	jgi|Poptr1_1|256434|gw1.XVI.2373.1|CDS chrom=LG_XVI strand=- start=5546584 end=5556705 cdsStart=5546584 cdsEnd=5556705 sfCount=17 sfStarts=5556379,5554899,5554165,5553672,5552770,5552600,5552299,5552171,5551633,5551030,5550673,5550061,5549003,5548419,5547706,5546793,5546584, sfEnds=5556705,5554990,5554329,5554065,5552888,5552672,5552519,5552215,5551711,5551221,5550776,5550124,5549156,5548528,5547…	-	-	-	CATGGTAATTAGCACCATCAT	2	4	0.89
256514	10	2.22	jgi|Poptr1_1|256514|gw1.XVI.2453.1|CDS chrom=LG_XVI strand=- start=5725788 end=5729438 cdsStart=5725788 cdsEnd=5729438 sfCount=6 sfStarts=5729270,5726936,5726687,5726251,5726061,5725788, sfEnds=5729438,5727795,5726845,5726501,5726151,5725955,	-	GO:0008483//transaminase activity;GO:0004553//hydrolase activity, hydrolyzing O-glycosyl compounds;GO:0004564//beta-fructofuranosidase activity	GO:0008152//metabolic process;GO:0005975//carbohydrate metabolic process	CATGTTTCACATTTTGTCCCA	2	2	0.44	CATGCTTCACATTTTGTCCCA	2	8	1.77
256646	3	0.67	jgi|Poptr1_1|256646|gw1.XVI.2585.1|CDS chrom=LG_XVI strand=+ start=6185432 end=6185863 cdsStart=6185432 cdsEnd=6185863 sfCount=1 sfStarts=6185432, sfEnds=6185863,	GO:0005576//extracellular region	-	-	CATGGGTGCAGCCTACACTCT	1	3	0.67
257170	49	10.87	jgi|Poptr1_1|257170|gw1.XVI.3109.1|CDS chrom=LG_XVI strand=+ start=8651531 end=8652601 cdsStart=8651531 cdsEnd=8652601 sfCount=3 sfStarts=8651531,8651862,8652295, sfEnds=8651585,8652180,8652601,	GO:0005576//extracellular region	-	GO:0009664//plant-type cell wall organization	CATGAGCTTTCTTCCACGGGC	7	5	1.11	CATGCAAAATAGCACTGGTTT	3	40	8.87	CATGCCATGAAGTCGAGTATC	1	2	0.44	CATGCAAAATAGCACTGTTTT	3	2	0.44
257571	6	1.33	jgi|Poptr1_1|257571|gw1.XVI.3510.1|CDS chrom=LG_XVI strand=- start=10389305 end=10390021 cdsStart=10389305 cdsEnd=10390021 sfCount=2 sfStarts=10389753,10389305, sfEnds=10390021,10389702,	-	-	-	CATGTTTAGTGTCCCCTTCAG	3	6	1.33
258251	12	2.66	jgi|Poptr1_1|258251|gw1.XVII.242.1|CDS chrom=LG_XVII strand=- start=859010 end=859975 cdsStart=859010 cdsEnd=859975 sfCount=1 sfStarts=859010, sfEnds=859975,	-	-	-	CATGTTTATGCTGTGAAACTC	1	12	2.66
258837	6	1.33	jgi|Poptr1_1|258837|gw1.XVII.828.1|CDS chrom=LG_XVII strand=- start=3427206 end=3431517 cdsStart=3427206 cdsEnd=3431517 sfCount=7 sfStarts=3431448,3431150,3429962,3429661,3428346,3427908,3427206, sfEnds=3431517,3431307,3430747,3429856,3428524,3428149,3427593,	-	-	-	CATGGTAAATATTCTTCTGAG	6	6	1.33
259048	4	0.89	jgi|Poptr1_1|259048|gw1.XVII.1039.1|CDS chrom=LG_XVII strand=- start=4263642 end=4264961 cdsStart=4263642 cdsEnd=4264961 sfCount=2 sfStarts=4264466,4263642, sfEnds=4264961,4264294,	-	GO:0005489//electron transporter activity	GO:0006118//electron transport;GO:0045454//cell redox homeostasis	CATGCATTGAATAGCTTCGAG	4	4	0.89
259257	32	7.1	jgi|Poptr1_1|259257|gw1.XVII.1248.1|CDS chrom=LG_XVII strand=+ start=5212546 end=5216445 cdsStart=5212546 cdsEnd=5216445 sfCount=8 sfStarts=5212546,5213023,5213794,5214051,5214348,5215419,5215898,5216350, sfEnds=5212636,5213487,5213929,5214213,5214476,5215613,5216020,5216445,	-	-	-	CATGAAGAGCTTTCATATTGA	4	3	0.67	CATGATCTTTAGCCTTTCTCT	2	8	1.77	CATGGTTCCTCTTGGATTACA	5	21	4.66
259262	6	1.33	jgi|Poptr1_1|259262|gw1.XVII.1253.1|CDS chrom=LG_XVII strand=- start=5228484 end=5231590 cdsStart=5228484 cdsEnd=5231590 sfCount=5 sfStarts=5231426,5230018,5229515,5228843,5228484, sfEnds=5231590,5230302,5229832,5229070,5228582,	GO:0005952//cAMP-dependent protein kinase complex;GO:0005956//protein kinase CK2 complex	GO:0004672//protein kinase activity;GO:0005524//ATP binding;GO:0004713//protein tyrosine kinase activity;GO:0004674//protein serine/threonine kinase activity;GO:0004682//protein kinase CK2 activity;GO:0004691//cAMP-dependent protein kinase activity;GO:0008603//cAMP-dependent protein kinase regulator activity;GO:0008605//protein kinase CK2 regulator activity	GO:0006468//protein amino acid phosphorylation	CATGGTAGCATTGGAAAGCTT	2	6	1.33
259295	38	8.43	jgi|Poptr1_1|259295|gw1.XVII.1286.1|CDS chrom=LG_XVII strand=- start=5346873 end=5350406 cdsStart=5346873 cdsEnd=5350406 sfCount=7 sfStarts=5350119,5349597,5349059,5348374,5347650,5347158,5346873, sfEnds=5350406,5349773,5349172,5348583,5347889,5347259,5346998,	-	GO:0004721//phosphoprotein phosphatase activity;GO:0004440;GO:0016314//phosphatidylinositol-3,4,5-trisphosphate 3-phosphatase activity	GO:0006470//protein amino acid dephosphorylation	CATGCAGTGTACGACTGCGAT	3	2	0.44	CATGCCACTGTAAACAAGGTA	2	7	1.55	CATGCCGCATGTCCAGTACAG	7	4	0.89	CATGGTTGTCGTCGAAAGGAT	5	7	1.55	CATGTCAAGATCATAACCAGC	9	5	1.11	CATGTCATAAAGTCGAATTCT	1	7	1.55	CATGTCCAGTACAGATTTCAC	8	6	1.33
259430	13	2.88	jgi|Poptr1_1|259430|gw1.XVII.1421.1|CDS chrom=LG_XVII strand=- start=5887988 end=5895096 cdsStart=5887988 cdsEnd=5895096 sfCount=15 sfStarts=5895055,5894897,5894453,5892804,5892085,5891879,5891155,5890925,5890347,5890016,5889518,5889223,5888653,5888353,5887988, sfEnds=5895096,5894971,5894577,5892903,5892256,5891997,5891265,5891069,5890479,5890091,5889583,5889330,5888760,5888550,5888176,	GO:0016021//integral to membrane	GO:0005524//ATP binding;GO:0042626//ATPase activity, coupled to transmembrane movement of substances;GO:0016887//ATPase activity;GO:0000166//nucleotide binding;GO:0017111//nucleoside-triphosphatase activity	GO:0006810//transport	CATGGCATCCTGAACAAGGTA	2	4	0.89	CATGGGCATTGGCCATTTTAG	3	5	1.11	CATGTGACTTGGACGAGAAGG	5	4	0.89
260125	2	0.44	jgi|Poptr1_1|260125|gw1.XVIII.666.1|CDS chrom=LG_XVIII strand=- start=841369 end=842494 cdsStart=841369 cdsEnd=842494 sfCount=3 sfStarts=842312,842091,841369, sfEnds=842494,842204,842011,	-	-	-	CATGTTTCAAGAGATCAGCCT	3	2	0.44
260154	10	2.22	jgi|Poptr1_1|260154|gw1.XVIII.695.1|CDS chrom=LG_XVIII strand=+ start=1020466 end=1023497 cdsStart=1020466 cdsEnd=1023497 sfCount=8 sfStarts=1020466,1020706,1020891,1021123,1021427,1021838,1022182,1022805, sfEnds=1020604,1020788,1021012,1021292,1021725,1021939,1022610,1023497,	-	GO:0004672//protein kinase activity;GO:0005524//ATP binding;GO:0004713//protein tyrosine kinase activity;GO:0004674//protein serine/threonine kinase activity	GO:0006468//protein amino acid phosphorylation;GO:0006950//response to stress	CATGTGTGGGTGTCTAATGCA	5	10	2.22
260193	2	0.44	jgi|Poptr1_1|260193|gw1.XVIII.734.1|CDS chrom=LG_XVIII strand=+ start=1863110 end=1864554 cdsStart=1863110 cdsEnd=1864554 sfCount=3 sfStarts=1863110,1864313,1864507, sfEnds=1863328,1864390,1864554,	-	-	-	CATGCTCCGGGGCTCACAAGC	2	2	0.44
260343	2	0.44	jgi|Poptr1_1|260343|gw1.XVIII.884.1|CDS chrom=LG_XVIII strand=- start=2469202 end=2476390 cdsStart=2469202 cdsEnd=2476390 sfCount=19 sfStarts=2476198,2475663,2475120,2474922,2474781,2474623,2474403,2473843,2473672,2472919,2472739,2472517,2472295,2472112,2471260,2470453,2470284,2470022,2469202, sfEnds=2476390,2475706,2475190,2475000,2474842,2474698,2474477,2473914,2473755,2472987,2472816,2472605,2…	-	-	-	CATGGATCAGCATTCCAATGC	2	2	0.44
260582	8	1.77	jgi|Poptr1_1|260582|gw1.XVIII.1123.1|CDS chrom=LG_XVIII strand=- start=3761038 end=3764103 cdsStart=3761038 cdsEnd=3764103 sfCount=7 sfStarts=3764036,3763261,3763029,3762542,3762142,3761945,3761038, sfEnds=3764103,3763299,3763099,3762610,3762227,3762037,3761436,	-	GO:0003824//catalytic activity;GO:0016787//hydrolase activity;GO:0047372//acylglycerol lipase activity	GO:0006725//cellular aromatic compound metabolic process	CATGACCTATCCAATCCATTG	7	3	0.67	CATGGTACTCCAGGGTTCTCC	4	5	1.11
260956	2	0.44	jgi|Poptr1_1|260956|gw1.XVIII.1497.1|CDS chrom=LG_XVIII strand=- start=5292324 end=5297393 cdsStart=5292324 cdsEnd=5297393 sfCount=12 sfStarts=5297275,5296389,5296238,5295817,5295414,5295108,5294831,5294525,5293780,5293606,5292905,5292324, sfEnds=5297393,5296754,5296295,5296134,5295659,5295206,5294872,5294710,5293974,5293681,5293507,5292586,	GO:0016020//membrane	GO:0005267//potassium channel activity;GO:0005249//voltage-gated potassium channel activity;GO:0005261//cation channel activity;GO:0005216//ion channel activity	GO:0006813//potassium ion transport;GO:0006812//cation transport;GO:0006811//ion transport	CATGGGCTTCCTACCAAATGG	3	2	0.44
261123	14	3.1	jgi|Poptr1_1|261123|gw1.XVIII.1664.1|CDS chrom=LG_XVIII strand=+ start=5740612 end=5742438 cdsStart=5740612 cdsEnd=5742438 sfCount=6 sfStarts=5740612,5740802,5741053,5741257,5741999,5742208, sfEnds=5740682,5740962,5741149,5741908,5742103,5742438,	-	GO:0016597//amino acid binding	GO:0008152//metabolic process	CATGAGCCTTCGCCGATCCTT	3	7	1.55	CATGATCAGAGCTAACCGAAG	1	4	0.89	CATGGACTTCCACAATGTTGC	5	3	0.67
261951	132	29.27	jgi|Poptr1_1|261951|gw1.XVIII.2492.1|CDS chrom=LG_XVIII strand=+ start=8561467 end=8563379 cdsStart=8561467 cdsEnd=8563379 sfCount=3 sfStarts=8561467,8561912,8562206, sfEnds=8561697,8562072,8563379,	-	-	-	CATGACACGGGGTGATGGCAT	5	19	4.21	CATGACTTCTCTCTTCCAGGC	6	8	1.77	CATGGCTGATACTCCAGAATT	10	19	4.21	CATGTAATACCCGGGAGGAGC	1	34	7.54	CATGTATCTGTGTGAAGCTGT	8	6	1.33	CATGTCACCCATGACACGGGG	4	6	1.33	CATGTCTCCAGATATCTAACA	7	33	7.32	CATGTGTCTGTGTGAAGCTGT	8	7	1.55
262189	13	2.88	jgi|Poptr1_1|262189|gw1.XVIII.2730.1|CDS chrom=LG_XVIII strand=- start=9415752 end=9419004 cdsStart=9415752 cdsEnd=9419004 sfCount=6 sfStarts=9418772,9418364,9417301,9416502,9416115,9415752, sfEnds=9419004,9418666,9417620,9416917,9416300,9416039,	-	-	-	CATGCTGAGTTTTTGCAGTAT	12	13	2.88
262456	7	1.55	jgi|Poptr1_1|262456|gw1.XVIII.2997.1|CDS chrom=LG_XVIII strand=- start=10118318 end=10123789 cdsStart=10118318 cdsEnd=10123789 sfCount=10 sfStarts=10123595,10123455,10123208,10122926,10122678,10122065,10121928,10120694,10119995,10118318, sfEnds=10123789,10123514,10123279,10123101,10122838,10122123,10121974,10120834,10120086,10118709,	GO:0000151//ubiquitin ligase complex	GO:0004842//ubiquitin-protein ligase activity;GO:0008270//zinc ion binding	GO:0016567//protein ubiquitination	CATGCCCATTTAGGGCTGCCA	8	4	0.89	CATGTGCAAAATGATAGAGAT	2	3	0.67
262485	5	1.11	jgi|Poptr1_1|262485|gw1.XVIII.3026.1|CDS chrom=LG_XVIII strand=- start=10236265 end=10238094 cdsStart=10236265 cdsEnd=10238094 sfCount=2 sfStarts=10237588,10236265, sfEnds=10238094,10236549,	GO:0016021//integral to membrane	GO:0046872//metal ion binding	GO:0030001//metal ion transport	CATGACTAGGAGGTAAGCCCA	2	5	1.11
262596	3	0.67	jgi|Poptr1_1|262596|gw1.XVIII.3137.1|CDS chrom=LG_XVIII strand=- start=10540949 end=10542394 cdsStart=10540949 cdsEnd=10542394 sfCount=4 sfStarts=10542018,10541710,10541057,10540949, sfEnds=10542394,10541957,10541493,10540966,	-	-	-	CATGGGGATTTTTTGTTTTTT	1	3	0.67
262651	16	3.55	jgi|Poptr1_1|262651|gw1.XVIII.3192.1|CDS chrom=LG_XVIII strand=+ start=10702386 end=10704951 cdsStart=10702386 cdsEnd=10704951 sfCount=9 sfStarts=10702386,10703192,10703369,10703559,10703809,10704044,10704427,10704643,10704829, sfEnds=10702426,10703276,10703464,10703711,10703916,10704163,10704552,10704726,10704951,	GO:0005786//signal recognition particle, endoplasmic reticulum targeting	GO:0003723//RNA binding;GO:0005525//GTP binding;GO:0000166//nucleotide binding;GO:0017111//nucleoside-triphosphatase activity	GO:0006614//SRP-dependent cotranslational protein targeting to membrane	CATGACCGGTGAGCCAGAGAT	1	11	2.44	CATGTACATCCCTCAATATGT	3	5	1.11
265162	2	0.44	jgi|Poptr1_1|265162|gw1.120.105.1|CDS chrom=scaffold_120 strand=+ start=622473 end=623147 cdsStart=622473 cdsEnd=623147 sfCount=1 sfStarts=622473, sfEnds=623147,	-	-	-	CATGTTGAAAGCATTGACCTC	1	2	0.44
265173	2	0.44	jgi|Poptr1_1|265173|gw1.120.116.1|CDS chrom=scaffold_120 strand=- start=677997 end=680791 cdsStart=677997 cdsEnd=680791 sfCount=5 sfStarts=680631,679324,678908,678679,677997, sfEnds=680791,679423,678988,678783,678185,	-	-	-	CATGGATGGGGCCCAACAGCT	1	2	0.44
266020	5	1.11	jgi|Poptr1_1|266020|gw1.123.42.1|CDS chrom=scaffold_123 strand=+ start=134609 end=136211 cdsStart=134609 cdsEnd=136211 sfCount=2 sfStarts=134609,135939, sfEnds=135847,136211,	-	GO:0016758//transferase activity, transferring hexosyl groups;GO:0000009//alpha-1,6-mannosyltransferase activity;GO:0000026//alpha-1,2-mannosyltransferase activity;GO:0000030//mannosyltransferase activity;GO:0000033//alpha-1,3-mannosyltransferase activity;GO:0003980//UDP-glucose:glycoprotein glucosyltransferase activity;GO:0004376//glycolipid mannosyltransferase activity;GO:0004576//oligosacchary…	GO:0016051//carbohydrate biosynthetic process	CATGCTAATACTTGGATTATA	3	2	0.44	CATGTGATCATTTGCTTGCTT	8	3	0.67
266064	89	19.74	jgi|Poptr1_1|266064|gw1.123.86.1|CDS chrom=scaffold_123 strand=- start=245490 end=246560 cdsStart=245490 cdsEnd=246560 sfCount=1 sfStarts=245490, sfEnds=246560,	-	GO:0004014//adenosylmethionine decarboxylase activity	GO:0006597//spermine biosynthetic process;GO:0008295//spermidine biosynthetic process	CATGCACATTTCCAGAGTGTA	3	25	5.54	CATGCCATTTCTGAGTTTTGT	4	49	10.87	CATGTTTTGATAATAACTTTG	5	13	2.88	CATGCCATTTCTGAGTTTTTT	4	2	0.44
266243	7	1.55	jgi|Poptr1_1|266243|gw1.123.265.1|CDS chrom=scaffold_123 strand=- start=794401 end=797431 cdsStart=794401 cdsEnd=797431 sfCount=4 sfStarts=797126,795886,794931,794401, sfEnds=797431,796053,795143,794655,	-	GO:0004476//mannose-6-phosphate isomerase activity;GO:0008270//zinc ion binding;GO:0005509//calcium ion binding	GO:0005975//carbohydrate metabolic process	CATGATCTTGCTCGTTGATTT	4	4	0.89	CATGTAGATATGCGTGGGGTT	2	3	0.67
266564	3	0.67	jgi|Poptr1_1|266564|gw1.124.214.1|CDS chrom=scaffold_124 strand=- start=828429 end=837761 cdsStart=828429 cdsEnd=837761 sfCount=18 sfStarts=837692,836754,836211,835158,834964,834723,834400,834173,833789,833530,833282,832189,831448,830799,830009,829513,829276,828429, sfEnds=837761,837185,836296,835520,835053,834887,834622,834273,833875,833682,833437,832398,832119,831353,830139,829936,829380,828674,	GO:0005634//nucleus	GO:0003677//DNA binding;GO:0003700//transcription factor activity	GO:0006355//regulation of transcription, DNA-dependent	CATGATAAGGAGATTGGATAT	19	3	0.67
267028	4	0.89	jgi|Poptr1_1|267028|gw1.127.34.1|CDS chrom=scaffold_127 strand=+ start=98870 end=101934 cdsStart=98870 cdsEnd=101934 sfCount=4 sfStarts=98870,99774,101669,101899, sfEnds=99199,100096,101816,101934,	-	GO:0003824//catalytic activity;GO:0016491//oxidoreductase activity	GO:0008152//metabolic process;GO:0051341//regulation of oxidoreductase activity	CATGGTGAACCTTGTGAATTT	3	4	0.89
267133	2	0.44	jgi|Poptr1_1|267133|gw1.127.139.1|CDS chrom=scaffold_127 strand=+ start=377350 end=382341 cdsStart=377350 cdsEnd=382341 sfCount=9 sfStarts=377350,377970,380497,380866,381052,381421,381572,381857,382162, sfEnds=377577,378134,380653,380951,381251,381469,381781,382063,382341,	-	GO:0001509;GO:0004197//cysteine-type endopeptidase activity;GO:0016946	GO:0006508//proteolysis	CATGTAGAAAAGACAGCATCG	12	2	0.44
267168	4	0.89	jgi|Poptr1_1|267168|gw1.127.174.1|CDS chrom=scaffold_127 strand=- start=495171 end=501235 cdsStart=495171 cdsEnd=501235 sfCount=8 sfStarts=501054,498867,498233,497140,496935,496272,495963,495171, sfEnds=501235,499015,498369,497245,497053,496339,496188,495389,	-	GO:0004315//3-oxoacyl-[acyl-carrier-protein] synthase activity	GO:0006633//fatty acid biosynthetic process	CATGTGAATGCAGGAAAAGTT	1	4	0.89
267507	2	0.44	jgi|Poptr1_1|267507|gw1.129.117.1|CDS chrom=scaffold_129 strand=+ start=492656 end=493880 cdsStart=492656 cdsEnd=493880 sfCount=1 sfStarts=492656, sfEnds=493880,	GO:0016021//integral to membrane	GO:0016758//transferase activity, transferring hexosyl groups	-	CATGCAAATAATACTGATTCT	3	2	0.44
267523	6	1.33	jgi|Poptr1_1|267523|gw1.129.133.1|CDS chrom=scaffold_129 strand=+ start=547084 end=550139 cdsStart=547084 cdsEnd=550139 sfCount=5 sfStarts=547084,548017,548571,549503,550041, sfEnds=547218,548301,548888,549730,550139,	GO:0005952//cAMP-dependent protein kinase complex;GO:0005956//protein kinase CK2 complex	GO:0004672//protein kinase activity;GO:0005524//ATP binding;GO:0004713//protein tyrosine kinase activity;GO:0004674//protein serine/threonine kinase activity;GO:0004682//protein kinase CK2 activity;GO:0004691//cAMP-dependent protein kinase activity;GO:0008603//cAMP-dependent protein kinase regulator activity;GO:0008605//protein kinase CK2 regulator activity	GO:0006468//protein amino acid phosphorylation	CATGACAATCGTGAAGTGATT	5	6	1.33
267679	56	12.42	jgi|Poptr1_1|267679|gw1.130.1.1|CDS chrom=scaffold_130 strand=+ start=35844 end=37094 cdsStart=35844 cdsEnd=37094 sfCount=1 sfStarts=35844, sfEnds=37094,	-	-	-	CATGACCTTCTTCACGTGAAA	5	3	0.67	CATGCTTTCACTGTTCCATCA	4	27	5.99	CATGGGGAGAGGTAAGGAGAG	6	11	2.44	CATGTGACAAGAGCTTCTCAC	2	15	3.33
267841	2	0.44	jgi|Poptr1_1|267841|gw1.130.163.1|CDS chrom=scaffold_130 strand=- start=648585 end=656364 cdsStart=648585 cdsEnd=656364 sfCount=21 sfStarts=656215,655090,654884,654528,654335,654178,654003,653253,653002,652490,652316,651857,651635,651027,650792,650602,650397,650200,649507,649314,648585, sfEnds=656364,655166,654970,654768,654460,654234,654089,653348,653052,652564,652402,651948,651767,651146,650905…	-	GO:0003677//DNA binding;GO:0005524//ATP binding;GO:0008026//ATP-dependent helicase activity;GO:0003676//nucleic acid binding;GO:0004386//helicase activity;GO:0004003//ATP-dependent DNA helicase activity;GO:0004004//ATP-dependent RNA helicase activity;GO:0008094//DNA-dependent ATPase activity;GO:0008186//RNA-dependent ATPase activity;GO:0015462//protein-transmembrane transporting ATPase activity;G…	-	CATGCATTTTACCAGACAGTT	7	2	0.44
268449	4	0.89	jgi|Poptr1_1|268449|gw1.132.79.1|CDS chrom=scaffold_132 strand=- start=669100 end=672758 cdsStart=669100 cdsEnd=672758 sfCount=7 sfStarts=672645,672018,671224,670630,670234,669474,669100, sfEnds=672758,672134,671335,670757,670386,669623,669312,	GO:0016020//membrane;GO:0005743//mitochondrial inner membrane	GO:0005488//binding	GO:0006810//transport	CATGATGCTCAACTCGAGCAC	2	4	0.89
268902	5	1.11	jgi|Poptr1_1|268902|gw1.134.31.1|CDS chrom=scaffold_134 strand=+ start=106476 end=110218 cdsStart=106476 cdsEnd=110218 sfCount=6 sfStarts=106476,108519,108891,109439,109755,109991, sfEnds=107724,108676,109101,109676,109905,110218,	-	GO:0004672//protein kinase activity;GO:0005524//ATP binding;GO:0004713//protein tyrosine kinase activity;GO:0005529//sugar binding;GO:0004674//protein serine/threonine kinase activity	GO:0006468//protein amino acid phosphorylation	CATGCCTGCCTTCTTTAAACA	2	3	0.67	CATGGTATCAAAATCAAACAC	4	2	0.44
268930	54	11.98	jgi|Poptr1_1|268930|gw1.134.59.1|CDS chrom=scaffold_134 strand=- start=152375 end=157086 cdsStart=152375 cdsEnd=157086 sfCount=11 sfStarts=157016,156829,156408,156258,155925,155704,155451,155267,154311,152628,152375, sfEnds=157086,156898,156509,156298,156180,155779,155583,155332,154353,152693,152486,	GO:0005634//nucleus	GO:0003677//DNA binding;GO:0003700//transcription factor activity	GO:0045449//regulation of transcription	CATGGCCATTTTCTTGATATT	2	54	11.98
269034	35	7.76	jgi|Poptr1_1|269034|gw1.134.163.1|CDS chrom=scaffold_134 strand=- start=514422 end=520864 cdsStart=514422 cdsEnd=520864 sfCount=2 sfStarts=520412,514422, sfEnds=520864,514758,	-	-	-	CATGAAAAGCCAAAACAATAA	2	33	7.32	CATGAAAATCCAAAACAATAA	2	2	0.44
269057	2	0.44	jgi|Poptr1_1|269057|gw1.134.186.1|CDS chrom=scaffold_134 strand=- start=611835 end=622515 cdsStart=611835 cdsEnd=622515 sfCount=21 sfStarts=622372,622119,621984,621639,621465,621173,620089,619835,619147,618887,618713,617971,617686,616569,616135,615914,614688,614259,614068,613082,611835, sfEnds=622515,622269,622011,621807,621542,621257,620192,619973,619274,619042,618802,618048,617844,616736,616340…	GO:0016459//myosin complex	GO:0003774//motor activity;GO:0005524//ATP binding;GO:0004351//glutamate decarboxylase activity	-	CATGGATTAACCGCTTCATTT	3	2	0.44
269840	99	21.96	jgi|Poptr1_1|269840|gw1.13838.1.1|CDS chrom=scaffold_13838 strand=- start=536 end=839 cdsStart=536 cdsEnd=839 sfCount=1 sfStarts=536, sfEnds=839,	-	-	-	CATGCCTGTCGGGACCCGAAA	2	79	17.52	CATGTGTGCGAGTCAACGGGC	1	14	3.1	CATGCCTGTCGTGACCCGAAA	2	2	0.44	CATGCCTTTCGGGACCCGAAA	2	2	0.44	CATGTGTGCGAGTCAACGGTC	1	2	0.44
270060	68	15.08	jgi|Poptr1_1|270060|gw1.140.105.1|CDS chrom=scaffold_140 strand=- start=229875 end=233075 cdsStart=229875 cdsEnd=233075 sfCount=10 sfStarts=232950,232796,232677,232378,232077,231849,231468,231340,230233,229875, sfEnds=233075,232863,232705,232574,232289,231974,231584,231393,230349,229961,	GO:0016021//integral to membrane	GO:0008324//cation transmembrane transporter activity	GO:0006812//cation transport	CATGACTGCCATCAGCAGCAA	6	8	1.77	CATGAGATGTTCCCTCTATGG	5	46	10.2	CATGTTTGACAAAATTGAGCC	7	3	0.67	CATGAGATGTTCCCTCTATGT	5	8	1.77	CATGAGATGTTCCCTCTATTG	5	3	0.67
270173	2	0.44	jgi|Poptr1_1|270173|gw1.140.218.1|CDS chrom=scaffold_140 strand=+ start=456343 end=462714 cdsStart=456343 cdsEnd=462714 sfCount=8 sfStarts=456343,457325,457941,458630,459400,461133,461533,462295, sfEnds=456567,457414,458395,458872,460355,461284,461739,462714,	GO:0005622//intracellular	GO:0003725//double-stranded RNA binding	-	CATGTTGAAATGGGCACATTG	6	2	0.44
272847	2	0.44	jgi|Poptr1_1|272847|gw1.1538.1.1|CDS chrom=scaffold_1538 strand=+ start=1538 end=3420 cdsStart=1538 cdsEnd=3420 sfCount=4 sfStarts=1538,2020,2670,3334, sfEnds=1636,2577,3251,3420,	-	-	-	CATGCCATTGACCCAACTCTC	2	2	0.44
272861	15	3.33	jgi|Poptr1_1|272861|gw1.1541.2.1|CDS chrom=scaffold_1541 strand=- start=7935 end=9858 cdsStart=7935 cdsEnd=9858 sfCount=3 sfStarts=9023,8867,7935, sfEnds=9858,8916,8753,	-	-	-	CATGCAGACAATACTTCAATC	11	15	3.33
273474	13	2.88	jgi|Poptr1_1|273474|gw1.158.66.1|CDS chrom=scaffold_158 strand=+ start=206492 end=209384 cdsStart=206492 cdsEnd=209384 sfCount=4 sfStarts=206492,207344,208645,209247, sfEnds=206653,208252,208740,209384,	GO:0016021//integral to membrane	-	-	CATGATCAACAAAGGCATTAC	4	13	2.88
273483	4	0.89	jgi|Poptr1_1|273483|gw1.158.75.1|CDS chrom=scaffold_158 strand=- start=220288 end=222264 cdsStart=220288 cdsEnd=222264 sfCount=3 sfStarts=221566,220944,220288, sfEnds=222264,221499,220844,	-	GO:0004672//protein kinase activity;GO:0005524//ATP binding;GO:0004713//protein tyrosine kinase activity;GO:0004674//protein serine/threonine kinase activity;GO:0004675//transmembrane receptor protein serine/threonine kinase activity;GO:0004676//3-phosphoinositide-dependent protein kinase activity;GO:0004677//DNA-dependent protein kinase activity;GO:0004679//AMP-activated protein kinase activity;…	GO:0006468//protein amino acid phosphorylation	CATGTGATGTTCCTCGATCAC	2	2	0.44	CATGTTTTCGAGCTGAAGACC	5	2	0.44
274185	7	1.55	jgi|Poptr1_1|274185|gw1.164.27.1|CDS chrom=scaffold_164 strand=- start=78127 end=81344 cdsStart=78127 cdsEnd=81344 sfCount=5 sfStarts=81043,80273,79457,79087,78127, sfEnds=81344,80510,79964,79289,78351,	GO:0016021//integral to membrane;GO:0016020//membrane	GO:0005215//transporter activity	GO:0006810//transport	CATGAGAATAAAACAGAAGCA	4	7	1.55
274739	2	0.44	jgi|Poptr1_1|274739|gw1.167.4.1|CDS chrom=scaffold_167 strand=+ start=23732 end=23896 cdsStart=23732 cdsEnd=23896 sfCount=1 sfStarts=23732, sfEnds=23896,	-	-	-	CATGAGAAAATTAGCATCATC	1	2	0.44
275141	3	0.67	jgi|Poptr1_1|275141|gw1.170.53.1|CDS chrom=scaffold_170 strand=+ start=75929 end=80032 cdsStart=75929 cdsEnd=80032 sfCount=4 sfStarts=75929,76061,78218,79247, sfEnds=76024,76407,78650,80032,	-	-	-	CATGCCAAGCAACCCTTGGAT	5	3	0.67
276297	2	0.44	jgi|Poptr1_1|276297|gw1.182.88.1|CDS chrom=scaffold_182 strand=+ start=349362 end=351484 cdsStart=349362 cdsEnd=351484 sfCount=4 sfStarts=349362,349886,350473,351322, sfEnds=349748,350170,350708,351484,	-	GO:0004853//uroporphyrinogen decarboxylase activity	GO:0006779//porphyrin biosynthetic process	CATGCTCTTTATGTTTGTATA	4	2	0.44
276726	4	0.89	jgi|Poptr1_1|276726|gw1.1862.3.1|CDS chrom=scaffold_1862 strand=+ start=829 end=2096 cdsStart=829 cdsEnd=2096 sfCount=2 sfStarts=829,1390, sfEnds=1156,2096,	-	GO:0005529//sugar binding	-	CATGTCTAACCAAGCTGAATC	1	4	0.89
277265	7	1.55	jgi|Poptr1_1|277265|gw1.193.115.1|CDS chrom=scaffold_193 strand=+ start=303870 end=304568 cdsStart=303870 cdsEnd=304568 sfCount=1 sfStarts=303870, sfEnds=304568,	-	GO:0004672//protein kinase activity;GO:0005524//ATP binding;GO:0004713//protein tyrosine kinase activity;GO:0004674//protein serine/threonine kinase activity;GO:0004675//transmembrane receptor protein serine/threonine kinase activity;GO:0004676//3-phosphoinositide-dependent protein kinase activity;GO:0004677//DNA-dependent protein kinase activity;GO:0004679//AMP-activated protein kinase activity;…	GO:0006468//protein amino acid phosphorylation	CATGATAAAGGTGGAGTGTTT	5	4	0.89	CATGCGGTACTGCGTCACGTT	4	3	0.67
277840	18	3.99	jgi|Poptr1_1|277840|gw1.201.30.1|CDS chrom=scaffold_201 strand=+ start=108538 end=109486 cdsStart=108538 cdsEnd=109486 sfCount=1 sfStarts=108538, sfEnds=109486,	-	GO:0003824//catalytic activity	-	CATGGGTACTTGTACTCAGGA	4	9	2	CATGGTACCTCTTCTGCCAAT	2	9	2
277973	3	0.67	jgi|Poptr1_1|277973|gw1.202.15.1|CDS chrom=scaffold_202 strand=+ start=66977 end=71279 cdsStart=66977 cdsEnd=71279 sfCount=11 sfStarts=66977,67132,67735,68293,69016,69444,69982,70395,70589,70804,71226, sfEnds=67057,67638,67959,68454,69289,69810,70094,70482,70692,70995,71279,	GO:0005634//nucleus	GO:0005529//sugar binding;GO:0003677//DNA binding	-	CATGTGCTAACCAATCAACAG	9	3	0.67
278309	2	0.44	jgi|Poptr1_1|278309|gw1.205.38.1|CDS chrom=scaffold_205 strand=+ start=205783 end=208753 cdsStart=205783 cdsEnd=208753 sfCount=4 sfStarts=205783,206907,207173,208589, sfEnds=206300,207043,207825,208753,	GO:0016020//membrane	GO:0005215//transporter activity	GO:0006810//transport	CATGATAAACTGTCCTGCATA	2	2	0.44
278807	2	0.44	jgi|Poptr1_1|278807|gw1.211.31.1|CDS chrom=scaffold_211 strand=+ start=184590 end=191824 cdsStart=184590 cdsEnd=191824 sfCount=20 sfStarts=184590,185127,185286,185399,185700,185886,186390,186688,186830,187743,188325,188585,188826,189464,190467,190736,191085,191248,191587,191768, sfEnds=184715,185189,185341,185519,185804,185936,186485,186747,186943,187829,188428,188720,189211,189610,190654,190833,…	GO:0016020//membrane	GO:0004576//oligosaccharyl transferase activity;GO:0004579//dolichyl-diphosphooligosaccharide-protein glycotransferase activity	GO:0006486//protein amino acid glycosylation	CATGTATTGGAATAAGATTAA	10	2	0.44
280784	5	1.11	jgi|Poptr1_1|280784|gw1.258.14.1|CDS chrom=scaffold_258 strand=- start=41384 end=46323 cdsStart=41384 cdsEnd=46323 sfCount=5 sfStarts=45791,44654,43228,42920,41384, sfEnds=46323,44830,43377,43128,41538,	GO:0000151//ubiquitin ligase complex	GO:0004842//ubiquitin-protein ligase activity;GO:0008270//zinc ion binding	GO:0016567//protein ubiquitination	CATGAGATAACCAGTTAACAG	9	5	1.11
281218	3	0.67	jgi|Poptr1_1|281218|gw1.273.10.1|CDS chrom=scaffold_273 strand=- start=22908 end=27747 cdsStart=22908 cdsEnd=27747 sfCount=10 sfStarts=27646,27438,27112,26898,26691,26417,25218,24709,23405,22908, sfEnds=27747,27552,27192,26986,26782,26498,25320,24794,23585,23308,	GO:0000151//ubiquitin ligase complex	GO:0004842//ubiquitin-protein ligase activity;GO:0008270//zinc ion binding	GO:0016567//protein ubiquitination	CATGATGATGAACCTCCATCT	4	3	0.67
281598	3	0.67	jgi|Poptr1_1|281598|gw1.28.172.1|CDS chrom=scaffold_28 strand=+ start=583635 end=588022 cdsStart=583635 cdsEnd=588022 sfCount=12 sfStarts=583635,584390,584751,585027,585180,585337,585533,585718,586112,586703,587255,587741, sfEnds=583712,584451,584853,585103,585241,585424,585608,585748,586228,586802,587428,588022,	-	GO:0003676//nucleic acid binding	-	CATGCATACAATGTAGCGTCT	5	3	0.67
281696	6	1.33	jgi|Poptr1_1|281696|gw1.28.270.1|CDS chrom=scaffold_28 strand=- start=995287 end=1007083 cdsStart=995287 cdsEnd=1007083 sfCount=14 sfStarts=1007051,1006530,1006283,1005050,1004827,1003335,1003158,1002811,1002603,1001658,1000736,1000284,999624,995287, sfEnds=1007083,1006734,1006448,1005272,1004903,1003522,1003255,1002947,1002707,1001982,1000857,1000397,999898,995369,	-	-	-	CATGTAGATATTTCAGGTGAT	3	4	0.89	CATGTAGTATGGCCCAAGAAA	9	2	0.44
282103	7	1.55	jgi|Poptr1_1|282103|gw1.28.677.1|CDS chrom=scaffold_28 strand=- start=2091845 end=2098653 cdsStart=2091845 cdsEnd=2098653 sfCount=13 sfStarts=2098541,2098377,2097620,2097456,2097207,2097023,2096404,2095184,2094324,2093271,2092595,2092086,2091845, sfEnds=2098653,2098453,2097898,2097519,2097353,2097057,2096477,2096097,2094620,2093741,2092743,2092375,2091979,	-	GO:0005524//ATP binding;GO:0016887//ATPase activity;GO:0000166//nucleotide binding;GO:0017111//nucleoside-triphosphatase activity;GO:0031177//phosphopantetheine binding	-	CATGAAGGTTTTGGTTTGCAG	13	2	0.44	CATGGATAAATAAACTAGAGG	1	3	0.67	CATGTCCTTTGAATTATAGAG	17	2	0.44
282262	2	0.44	jgi|Poptr1_1|282262|gw1.28.836.1|CDS chrom=scaffold_28 strand=- start=2590245 end=2595468 cdsStart=2590245 cdsEnd=2595468 sfCount=8 sfStarts=2594237,2593558,2592672,2592242,2591868,2591466,2590790,2590245, sfEnds=2595468,2593725,2592837,2592352,2592055,2591623,2590949,2590509,	-	GO:0016308//1-phosphatidylinositol-4-phosphate 5-kinase activity;GO:0004431	-	CATGTTGTATTCTTGCAAGAT	1	2	0.44
282585	7	1.55	jgi|Poptr1_1|282585|gw1.28.1159.1|CDS chrom=scaffold_28 strand=+ start=3510374 end=3512520 cdsStart=3510374 cdsEnd=3512520 sfCount=5 sfStarts=3510374,3510639,3511298,3511901,3512299, sfEnds=3510538,3510758,3511474,3512065,3512520,	-	-	-	CATGTGCTAGACGAGCTTTCT	1	7	1.55
286448	2	0.44	jgi|Poptr1_1|286448|gw1.40.208.1|CDS chrom=scaffold_40 strand=- start=630002 end=633749 cdsStart=630002 cdsEnd=633749 sfCount=3 sfStarts=632911,630487,630002, sfEnds=633749,630748,630172,	-	-	-	CATGTCTGAGTCCTTGCCTAT	6	2	0.44
286743	34	7.54	jgi|Poptr1_1|286743|gw1.40.503.1|CDS chrom=scaffold_40 strand=+ start=1505182 end=1506525 cdsStart=1505182 cdsEnd=1506525 sfCount=1 sfStarts=1505182, sfEnds=1506525,	-	-	-	CATGAGTTAACTGCTTCTCGC	4	2	0.44	CATGATCCTCCTCCACCGCCA	2	14	3.1	CATGCACGCGTGAATCTTGTC	3	7	1.55	CATGGCCATTTGATACATATC	1	6	1.33	CATGGCCATTTGAAACATATC	1	5	1.11
286797	6	1.33	jgi|Poptr1_1|286797|gw1.40.557.1|CDS chrom=scaffold_40 strand=+ start=1636230 end=1637834 cdsStart=1636230 cdsEnd=1637834 sfCount=2 sfStarts=1636230,1637590, sfEnds=1637235,1637834,	-	-	-	CATGCTTGAAGTGCAATGTAT	3	3	0.67	CATGGTAATGTCCTTTCTCTT	1	3	0.67
287102	3	0.67	jgi|Poptr1_1|287102|gw1.40.862.1|CDS chrom=scaffold_40 strand=- start=2366748 end=2372408 cdsStart=2366748 cdsEnd=2372408 sfCount=9 sfStarts=2372213,2371021,2370095,2369914,2369756,2368989,2367381,2367098,2366748, sfEnds=2372408,2371139,2370751,2369991,2369845,2369126,2367557,2367295,2366990,	GO:0005622//intracellular;GO:0005840//ribosome	GO:0003676//nucleic acid binding;GO:0003735//structural constituent of ribosome;GO:0003723//RNA binding	GO:0006412//translation	CATGCCTCCAGCAACACCTGG	6	3	0.67
287320	14	3.1	jgi|Poptr1_1|287320|gw1.40.1080.1|CDS chrom=scaffold_40 strand=- start=2772977 end=2774575 cdsStart=2772977 cdsEnd=2774575 sfCount=5 sfStarts=2774499,2774007,2773659,2773269,2772977, sfEnds=2774575,2774121,2773916,2773547,2773159,	-	-	-	CATGCTAGATTCCTCTTTCTT	3	14	3.1
287596	7	1.55	jgi|Poptr1_1|287596|gw1.41.81.1|CDS chrom=scaffold_41 strand=- start=375890 end=377397 cdsStart=375890 cdsEnd=377397 sfCount=2 sfStarts=376911,375890, sfEnds=377397,376749,	-	-	-	CATGCTTTGTAAAGACTCCAT	1	7	1.55
288153	2	0.44	jgi|Poptr1_1|288153|gw1.41.638.1|CDS chrom=scaffold_41 strand=+ start=2420253 end=2422815 cdsStart=2420253 cdsEnd=2422815 sfCount=6 sfStarts=2420253,2420619,2421225,2421844,2422040,2422663, sfEnds=2420480,2420936,2421452,2421944,2422427,2422815,	GO:0005952//cAMP-dependent protein kinase complex;GO:0005956//protein kinase CK2 complex	GO:0004672//protein kinase activity;GO:0005524//ATP binding;GO:0004713//protein tyrosine kinase activity;GO:0004674//protein serine/threonine kinase activity;GO:0004682//protein kinase CK2 activity;GO:0004691//cAMP-dependent protein kinase activity;GO:0008603//cAMP-dependent protein kinase regulator activity;GO:0008605//protein kinase CK2 regulator activity	GO:0006468//protein amino acid phosphorylation	CATGTTGACAAACCGCACCTT	9	2	0.44
288856	2	0.44	jgi|Poptr1_1|288856|gw1.44.69.1|CDS chrom=scaffold_44 strand=- start=294087 end=302148 cdsStart=294087 cdsEnd=302148 sfCount=19 sfStarts=302082,301896,301112,300950,300310,299578,298079,297910,297733,297270,297102,296915,296711,296137,295637,295362,294854,294669,294087, sfEnds=302148,301966,301243,300991,300838,299765,298583,297972,297834,297587,297194,297016,296815,296270,295820,295493,294966,29…	-	-	-	CATGGTCATCCTTCATAGTTT	9	2	0.44
289438	8	1.77	jgi|Poptr1_1|289438|gw1.44.651.1|CDS chrom=scaffold_44 strand=+ start=2464056 end=2468612 cdsStart=2464056 cdsEnd=2468612 sfCount=13 sfStarts=2464056,2464247,2464844,2465085,2465343,2465671,2466066,2466334,2466911,2467238,2467843,2468174,2468365, sfEnds=2464110,2464350,2465016,2465231,2465394,2465845,2466148,2466546,2467027,2467376,2467950,2468327,2468612,	-	GO:0003677//DNA binding;GO:0008170//N-methyltransferase activity	GO:0006306//DNA methylation	CATGGCATTTCTGATAAGAAT	3	8	1.77
289957	3	0.67	jgi|Poptr1_1|289957|gw1.4546.2.1|CDS chrom=scaffold_4546 strand=- start=1233 end=1805 cdsStart=1233 cdsEnd=1805 sfCount=1 sfStarts=1233, sfEnds=1805,	-	-	-	CATGTTTTGATGTGTTTCCTT	7	3	0.67
292577	2	0.44	jgi|Poptr1_1|292577|gw1.64.229.1|CDS chrom=scaffold_64 strand=- start=449907 end=455107 cdsStart=449907 cdsEnd=455107 sfCount=12 sfStarts=454940,454461,453891,453714,452643,451878,451667,451416,450984,450364,450067,449907, sfEnds=455107,454577,453947,453791,452687,451937,451789,451493,451053,450471,450200,449963,	GO:0000139//Golgi membrane;GO:0016021//integral to membrane	GO:0005351//sugar:hydrogen symporter activity	GO:0008643//carbohydrate transport	CATGACAATTGCAAACAGAAC	3	2	0.44
292610	3	0.67	jgi|Poptr1_1|292610|gw1.64.262.1|CDS chrom=scaffold_64 strand=- start=535308 end=547469 cdsStart=535308 cdsEnd=547469 sfCount=23 sfStarts=546927,546374,546145,545537,545391,545038,544772,544369,543692,541696,541213,540391,539789,539505,539159,538788,537808,537318,537130,536834,536615,535827,535308, sfEnds=547469,546439,546288,545599,545458,545203,544882,544466,543770,541854,541302,540524,539948,5…	-	GO:0004812//aminoacyl-tRNA ligase activity;GO:0005524//ATP binding;GO:0004822//isoleucine-tRNA ligase activity	GO:0006418//tRNA aminoacylation for protein translation;GO:0006428//isoleucyl-tRNA aminoacylation	CATGAAGTAATTGAATAGCGG	6	3	0.67
292809	2	0.44	jgi|Poptr1_1|292809|gw1.64.461.1|CDS chrom=scaffold_64 strand=- start=1404096 end=1405154 cdsStart=1404096 cdsEnd=1405154 sfCount=2 sfStarts=1404745,1404096, sfEnds=1405154,1404182,	-	-	-	CATGTCCATGCTTTGATTGTG	4	2	0.44
293950	14	3.1	jgi|Poptr1_1|293950|gw1.66.623.1|CDS chrom=scaffold_66 strand=- start=1417693 end=1422450 cdsStart=1417693 cdsEnd=1422450 sfCount=5 sfStarts=1422372,1421533,1418982,1418480,1417693, sfEnds=1422450,1422099,1419922,1418667,1418122,	GO:0016020//membrane;GO:0016021//integral to membrane	GO:0005351//sugar:hydrogen symporter activity;GO:0005215//transporter activity;GO:0008733	GO:0008643//carbohydrate transport;GO:0006810//transport	CATGAGAGGTACATTCTGGTT	15	5	1.11	CATGCAATATGAGAGAAACAT	18	5	1.11	CATGCTTCCATTGCCTGGTGG	9	2	0.44	CATGTTCATCAGTGAAATCAT	17	2	0.44
294068	2	0.44	jgi|Poptr1_1|294068|gw1.66.741.1|CDS chrom=scaffold_66 strand=- start=1622219 end=1630922 cdsStart=1622219 cdsEnd=1630922 sfCount=14 sfStarts=1630845,1630447,1629512,1629141,1628202,1627043,1625789,1625633,1625266,1624954,1624091,1623165,1622945,1622219, sfEnds=1630922,1630515,1629576,1629303,1628332,1627111,1625876,1625708,1625339,1625061,1624252,1623242,1623046,1622863,	-	GO:0003677//DNA binding;GO:0008270//zinc ion binding	GO:0006355//regulation of transcription, DNA-dependent	CATGGTGTTCAAAGTTTTCTT	1	2	0.44
294641	36	7.98	jgi|Poptr1_1|294641|gw1.70.94.1|CDS chrom=scaffold_70 strand=- start=238369 end=241311 cdsStart=238369 cdsEnd=241311 sfCount=8 sfStarts=241225,240933,240508,240187,239811,239280,238726,238369, sfEnds=241311,240970,240735,240407,239968,239715,239186,238488,	-	GO:0004672//protein kinase activity;GO:0005524//ATP binding;GO:0004713//protein tyrosine kinase activity;GO:0004674//protein serine/threonine kinase activity	GO:0006468//protein amino acid phosphorylation	CATGACTCAAATCCATGGAGG	3	2	0.44	CATGAGCATTTTGGAAAGGAG	2	12	2.66	CATGCACATTCCAAAGGAATA	5	18	3.99	CATGCCTTCTTTTGGATATTT	1	4	0.89
419566	27	5.99	jgi|Poptr1_1|419566|gw1.II.200.1|CDS chrom=LG_II strand=- start=23023365 end=23025498 cdsStart=23023365 cdsEnd=23025498 sfCount=2 sfStarts=23024151,23023365, sfEnds=23025498,23023399,	-	-	-	CATGCTAAGGCATCTTTCACT	1	22	4.88	CATGGCAGGTACGAGGTTGAA	2	5	1.11
419601	3	0.67	jgi|Poptr1_1|419601|gw1.II.235.1|CDS chrom=LG_II strand=- start=23320510 end=23323225 cdsStart=23320510 cdsEnd=23323225 sfCount=7 sfStarts=23322988,23321624,23321446,23321263,23320998,23320779,23320510, sfEnds=23323225,23322939,23321538,23321363,23321044,23320855,23320650,	-	-	-	CATGGCCAGATCATCTGATCT	12	3	0.67
419658	2	0.44	jgi|Poptr1_1|419658|gw1.II.292.1|CDS chrom=LG_II strand=- start=20245858 end=20249935 cdsStart=20245858 cdsEnd=20249935 sfCount=8 sfStarts=20249762,20249587,20249089,20248809,20247853,20247666,20246880,20245858, sfEnds=20249935,20249673,20249223,20248919,20247944,20247771,20246966,20246268,	-	-	-	CATGACTGAATAATTAGACAT	8	2	0.44
419717	2	0.44	jgi|Poptr1_1|419717|gw1.II.351.1|CDS chrom=LG_II strand=- start=21887043 end=21889274 cdsStart=21887043 cdsEnd=21889274 sfCount=7 sfStarts=21889041,21888850,21888634,21888413,21887990,21887829,21887043, sfEnds=21889274,21888937,21888743,21888503,21888178,21887888,21887239,	-	-	-	CATGGGACCTCACAGTATGTA	7	2	0.44
420008	5	1.11	jgi|Poptr1_1|420008|gw1.II.642.1|CDS chrom=LG_II strand=+ start=23625147 end=23634554 cdsStart=23625147 cdsEnd=23634554 sfCount=18 sfStarts=23625147,23625316,23625864,23626830,23627868,23628486,23628798,23629439,23629638,23629915,23630429,23630680,23631269,23632875,23633057,23633744,23633938,23634504, sfEnds=23625209,23625516,23625947,23626889,23627912,23628685,23629127,23629526,23629817,23630004…	-	-	-	CATGCTGTTTAGATACTGAAG	7	5	1.11
420013	2	0.44	jgi|Poptr1_1|420013|gw1.II.647.1|CDS chrom=LG_II strand=+ start=23570787 end=23576126 cdsStart=23570787 cdsEnd=23576126 sfCount=13 sfStarts=23570787,23571024,23571225,23571856,23572061,23572251,23572454,23572786,23573865,23574162,23575061,23575872,23576064, sfEnds=23570947,23571140,23571309,23571964,23572128,23572376,23572593,23573535,23574065,23574222,23575174,23575985,23576126,	GO:0016020//membrane	-	-	CATGCGTAGAAGCAAGTGTTT	10	2	0.44
420173	4	0.89	jgi|Poptr1_1|420173|gw1.II.807.1|CDS chrom=LG_II strand=+ start=11515160 end=11519260 cdsStart=11515160 cdsEnd=11519260 sfCount=9 sfStarts=11515160,11515356,11515614,11515909,11516516,11517931,11518234,11518436,11518734, sfEnds=11515253,11515499,11515719,11516422,11516610,11518155,11518342,11518649,11519260,	-	-	-	CATGGCTACCCTAGCGTCTGG	10	4	0.89
420206	3	0.67	jgi|Poptr1_1|420206|gw1.II.840.1|CDS chrom=LG_II strand=+ start=21609675 end=21613749 cdsStart=21609675 cdsEnd=21613749 sfCount=10 sfStarts=21609675,21609906,21610447,21611928,21612145,21612385,21612599,21612817,21613007,21613582, sfEnds=21609749,21610049,21610611,21612065,21612266,21612517,21612728,21612896,21613141,21613749,	-	-	-	CATGGTCGCCTGAATTCTCTG	1	3	0.67
420254	2	0.44	jgi|Poptr1_1|420254|gw1.II.888.1|CDS chrom=LG_II strand=- start=16183514 end=16185523 cdsStart=16183514 cdsEnd=16185523 sfCount=4 sfStarts=16185208,16184360,16184131,16183514, sfEnds=16185523,16184603,16184278,16183690,	-	-	-	CATGACACGAGTGGAAAGATA	2	2	0.44
420440	2	0.44	jgi|Poptr1_1|420440|gw1.II.1074.1|CDS chrom=LG_II strand=+ start=10489659 end=10490435 cdsStart=10489659 cdsEnd=10490435 sfCount=1 sfStarts=10489659, sfEnds=10490435,	-	-	-	CATGTGTCAATGCAATGTGCA	1	2	0.44
420551	214	47.46	jgi|Poptr1_1|420551|gw1.II.1185.1|CDS chrom=LG_II strand=- start=12329220 end=12332498 cdsStart=12329220 cdsEnd=12332498 sfCount=7 sfStarts=12332088,12330839,12330584,12330232,12329698,12329469,12329220, sfEnds=12332498,12331464,12330640,12330470,12329816,12329555,12329255,	-	-	-	CATGATCTTTGCATGTACACT	8	25	5.54	CATGCAATTTTGTTTTGTAAC	2	13	2.88	CATGCCAAAACTCCAACCTTG	7	2	0.44	CATGCCTATCCAAATTCCCTT	1	26	5.77	CATGCCTTCCCAACCATTGAT	5	70	15.52	CATGGTTATACCAAGAAGGTA	3	6	1.33	CATGTACACTCCAAGTAAATT	9	25	5.54	CATGTGACAATGACAGCGTAT	4	38	8.43	CATGTACACTCCAAGCAAATT	9	9	2
420647	8	1.77	jgi|Poptr1_1|420647|gw1.II.1281.1|CDS chrom=LG_II strand=+ start=10200344 end=10200629 cdsStart=10200344 cdsEnd=10200629 sfCount=1 sfStarts=10200344, sfEnds=10200629,	-	-	-	CATGTGCAAGAAGCTGCCTCT	2	8	1.77
420688	3	0.67	jgi|Poptr1_1|420688|gw1.II.1322.1|CDS chrom=LG_II strand=+ start=7352264 end=7353960 cdsStart=7352264 cdsEnd=7353960 sfCount=2 sfStarts=7352264,7353619, sfEnds=7353070,7353960,	-	-	-	CATGTGGGGATGCGACAACAT	5	3	0.67
420813	10	2.22	jgi|Poptr1_1|420813|gw1.II.1447.1|CDS chrom=LG_II strand=- start=10407095 end=10413992 cdsStart=10407095 cdsEnd=10413992 sfCount=2 sfStarts=10413594,10407095, sfEnds=10413992,10407610,	-	-	-	CATGAAGATCTTTTCTTCTTC	5	10	2.22
420825	2	0.44	jgi|Poptr1_1|420825|gw1.II.1459.1|CDS chrom=LG_II strand=+ start=10386582 end=10388545 cdsStart=10386582 cdsEnd=10388545 sfCount=2 sfStarts=10386582,10387421, sfEnds=10386947,10388545,	-	-	-	CATGTCAACTTCTTCCTCACA	1	2	0.44
421141	4	0.89	jgi|Poptr1_1|421141|gw1.II.1775.1|CDS chrom=LG_II strand=+ start=6226418 end=6230371 cdsStart=6226418 cdsEnd=6230371 sfCount=8 sfStarts=6226418,6227585,6228038,6228532,6228729,6229027,6229253,6230068, sfEnds=6227451,6227749,6228203,6228642,6228922,6229157,6229346,6230371,	-	-	-	CATGCACCCATCAGTCCAGAC	14	2	0.44	CATGTCCCTTCATATAAATCT	11	2	0.44
421215	4	0.89	jgi|Poptr1_1|421215|gw1.II.1849.1|CDS chrom=LG_II strand=- start=6050204 end=6053516 cdsStart=6050204 cdsEnd=6053516 sfCount=6 sfStarts=6053289,6053139,6052962,6052627,6050548,6050204, sfEnds=6053516,6053192,6053030,6052755,6052578,6050272,	-	-	-	CATGGCACAAATCCTCCCCAC	11	2	0.44	CATGTGAAAGTAACTCTGGGC	3	2	0.44
421379	4	0.89	jgi|Poptr1_1|421379|gw1.II.2013.1|CDS chrom=LG_II strand=+ start=514825 end=516700 cdsStart=514825 cdsEnd=516700 sfCount=4 sfStarts=514825,515123,515804,516485, sfEnds=514965,515312,516195,516700,	-	-	-	CATGGCATACTCTGGGGCACA	1	4	0.89
421972	133	29.5	jgi|Poptr1_1|421972|gw1.II.2606.1|CDS chrom=LG_II strand=+ start=4531943 end=4532617 cdsStart=4531943 cdsEnd=4532617 sfCount=2 sfStarts=4531943,4532237, sfEnds=4532134,4532617,	-	-	-	CATGAGGCTTGTCAGTAGCAT	3	120	26.61	CATGCGAACTTCAGTTCTTGG	2	7	1.55	CATGAGGCTTGTCAGGAGCAT	3	3	0.67	CATGAGGCTTTTCAGTAGCAT	3	3	0.67
422202	13	2.88	jgi|Poptr1_1|422202|gw1.II.2836.1|CDS chrom=LG_II strand=+ start=23160664 end=23162504 cdsStart=23160664 cdsEnd=23162504 sfCount=3 sfStarts=23160664,23161401,23162217, sfEnds=23161227,23161655,23162504,	-	-	-	CATGAAGGTAAAACCATGCAG	2	3	0.67	CATGAATATTTTTTCTTTTCG	4	5	1.11	CATGATGGTAGATATTCCAGT	1	3	0.67	CATGGCTGCAACCTTGGGATT	6	2	0.44
422437	5	1.11	jgi|Poptr1_1|422437|gw1.II.3071.1|CDS chrom=LG_II strand=+ start=11869098 end=11870719 cdsStart=11869098 cdsEnd=11870719 sfCount=5 sfStarts=11869098,11869570,11869888,11870204,11870657, sfEnds=11869164,11869635,11870014,11870318,11870719,	GO:0016020//membrane	GO:0004576//oligosaccharyl transferase activity;GO:0004579//dolichyl-diphosphooligosaccharide-protein glycotransferase activity	GO:0006486//protein amino acid glycosylation	CATGATCCACTATCTTCAGAA	1	5	1.11
422476	3	0.67	jgi|Poptr1_1|422476|gw1.II.3110.1|CDS chrom=LG_II strand=- start=18364068 end=18368562 cdsStart=18364068 cdsEnd=18368562 sfCount=11 sfStarts=18368443,18368195,18367971,18367812,18367009,18366234,18365003,18364577,18364413,18364221,18364068, sfEnds=18368562,18368356,18368089,18367886,18367102,18366293,18365071,18364675,18364457,18364323,18364123,	-	-	-	CATGTTTCCCAATAGCTTGAC	3	3	0.67
422674	2	0.44	jgi|Poptr1_1|422674|gw1.II.3308.1|CDS chrom=LG_II strand=+ start=8668786 end=8672488 cdsStart=8668786 cdsEnd=8672488 sfCount=8 sfStarts=8668786,8670096,8670347,8670846,8671165,8671492,8671975,8672387, sfEnds=8668845,8670207,8670521,8671014,8671383,8671767,8672253,8672488,	-	-	-	CATGCCCATGATTTGCACATG	3	2	0.44
422912	70	15.52	jgi|Poptr1_1|422912|gw1.II.3546.1|CDS chrom=LG_II strand=+ start=22401062 end=22401505 cdsStart=22401062 cdsEnd=22401505 sfCount=1 sfStarts=22401062, sfEnds=22401505,	-	-	-	CATGCCATCTCCATCCACATC	1	43	9.54	CATGTCCTCCTCCTCGTCCCT	2	27	5.99
423133	2	0.44	jgi|Poptr1_1|423133|gw1.II.3767.1|CDS chrom=LG_II strand=- start=1082458 end=1087062 cdsStart=1082458 cdsEnd=1087062 sfCount=10 sfStarts=1086778,1086080,1085845,1084402,1084112,1083903,1083106,1082930,1082625,1082458, sfEnds=1087062,1086166,1085976,1084533,1084177,1084013,1083195,1082963,1082695,1082529,	-	-	-	CATGACTATGAAATGCAGGTT	1	2	0.44
423412	7	1.55	jgi|Poptr1_1|423412|gw1.II.4046.1|CDS chrom=LG_II strand=+ start=14030413 end=14030802 cdsStart=14030413 cdsEnd=14030802 sfCount=2 sfStarts=14030413,14030698, sfEnds=14030574,14030802,	-	-	-	CATGGCTGCATCTGGATCCTT	1	2	0.44	CATGGTGTCTCTCTGTGTCTC	2	5	1.11
423478	32	7.1	jgi|Poptr1_1|423478|gw1.II.4112.1|CDS chrom=LG_II strand=- start=9832559 end=9833797 cdsStart=9832559 cdsEnd=9833797 sfCount=1 sfStarts=9832559, sfEnds=9833797,	-	-	-	CATGATCCACCTCCACCGCCA	1	14	3.1	CATGCATGAAGCTTGCCATCC	2	2	0.44	CATGTTACCGAATTTCGATCT	7	16	3.55
423746	6	1.33	jgi|Poptr1_1|423746|gw1.III.148.1|CDS chrom=LG_III strand=+ start=18431852 end=18432919 cdsStart=18431852 cdsEnd=18432919 sfCount=1 sfStarts=18431852, sfEnds=18432919,	-	-	-	CATGAATGATTCTATTTCACG	4	2	0.44	CATGCCAAGCAAGATTGGGGC	6	2	0.44	CATGGTTTGCTTCACCATCAT	5	2	0.44
423962	193	42.8	jgi|Poptr1_1|423962|gw1.III.364.1|CDS chrom=LG_III strand=+ start=15263745 end=15265922 cdsStart=15263745 cdsEnd=15265922 sfCount=2 sfStarts=15263745,15264895, sfEnds=15264750,15265922,	-	-	-	CATGACAGACAGTCCAAAAGG	8	8	1.77	CATGCAAAGGAGGGGGTGGCA	6	3	0.67	CATGCCTCGGAAATAAACTTA	9	10	2.22	CATGGCAATTAGGACATAGTA	7	162	35.93	CATGGCCTCCTCTCTTTTTGT	5	2	0.44	CATGACAGACAGTCCAAAAGT	8	2	0.44	CATGGCAATTAGGACATAGCA	7	2	0.44	CATGGCAATTAGGACATATTA	7	2	0.44	CATGGCAATTATGACATAGTA	7	2	0.44
424327	66	14.64	jgi|Poptr1_1|424327|gw1.III.729.1|CDS chrom=LG_III strand=- start=8469557 end=8471327 cdsStart=8469557 cdsEnd=8471327 sfCount=5 sfStarts=8471202,8470597,8470153,8469758,8469557, sfEnds=8471327,8470727,8470459,8470071,8469665,	-	-	-	CATGAATTGAGATCGATCGTC	6	5	1.11	CATGAGGCCCAATTGTCTGAC	2	11	2.44	CATGCGATGACAAATGAGGCT	3	2	0.44	CATGCGCGTATATGGAGCCAC	7	7	1.55	CATGCTGAATAGTTGCAGGGT	1	3	0.67	CATGTGAGAGCACTAGCAAAT	5	38	8.43
424396	4	0.89	jgi|Poptr1_1|424396|gw1.III.798.1|CDS chrom=LG_III strand=+ start=15088871 end=15096184 cdsStart=15088871 cdsEnd=15096184 sfCount=13 sfStarts=15088871,15089172,15089846,15091269,15091427,15091731,15092027,15093801,15094260,15094929,15095333,15095795,15096031, sfEnds=15089067,15089248,15090121,15091332,15091573,15091839,15092940,15094097,15094739,15095077,15095622,15095928,15096184,	-	-	-	CATGAGTGAACCACACCTTGT	1	4	0.89
424468	3	0.67	jgi|Poptr1_1|424468|gw1.III.870.1|CDS chrom=LG_III strand=+ start=10827254 end=10829388 cdsStart=10827254 cdsEnd=10829388 sfCount=11 sfStarts=10827254,10827666,10827906,10828081,10828351,10828496,10828682,10828861,10829014,10829178,10829344, sfEnds=10827514,10827806,10827977,10828212,10828407,10828597,10828759,10828930,10829084,10829270,10829388,	-	-	-	CATGAGTTCTCCGCAAACGAG	1	3	0.67
424760	2	0.44	jgi|Poptr1_1|424760|gw1.III.1162.1|CDS chrom=LG_III strand=- start=10474174 end=10475415 cdsStart=10474174 cdsEnd=10475415 sfCount=3 sfStarts=10475283,10474659,10474174, sfEnds=10475415,10474909,10474512,	-	-	-	CATGCTGGATTCATTGAGCCA	1	2	0.44
424772	32	7.1	jgi|Poptr1_1|424772|gw1.III.1174.1|CDS chrom=LG_III strand=+ start=2584757 end=2589043 cdsStart=2584757 cdsEnd=2589043 sfCount=11 sfStarts=2584757,2585212,2585394,2585598,2585806,2586697,2587089,2587366,2587642,2588370,2588927, sfEnds=2584859,2585291,2585515,2585715,2585895,2587001,2587284,2587551,2587911,2588615,2589043,	-	-	-	CATGCGGATAAATGTTGTCTT	4	15	3.33	CATGCTCCACCACAAATGCAG	1	2	0.44	CATGCTCCACCACAATAACAT	6	15	3.33
424898	2	0.44	jgi|Poptr1_1|424898|gw1.III.1300.1|CDS chrom=LG_III strand=- start=6741160 end=6743244 cdsStart=6741160 cdsEnd=6743244 sfCount=5 sfStarts=6742798,6742420,6742167,6741559,6741160, sfEnds=6743244,6742572,6742308,6741800,6741363,	-	-	-	CATGTCTATCTCATCCATAGT	4	2	0.44
424988	26	5.77	jgi|Poptr1_1|424988|gw1.III.1390.1|CDS chrom=LG_III strand=+ start=9553871 end=9558698 cdsStart=9553871 cdsEnd=9558698 sfCount=10 sfStarts=9553871,9554832,9555069,9556113,9556248,9556432,9556842,9557356,9557987,9558642, sfEnds=9554015,9554988,9555288,9556166,9556327,9556709,9557237,9557762,9558142,9558698,	-	-	-	CATGACCAGGAATTCCATACC	11	2	0.44	CATGTTCTAACAATATATTTG	8	6	1.33	CATGTTCTCTAACCACTTTTT	10	15	3.33	CATGAAAAGTCAAGTGAACTG	2	3	0.67
425052	4	0.89	jgi|Poptr1_1|425052|gw1.III.1454.1|CDS chrom=LG_III strand=+ start=14131907 end=14136577 cdsStart=14131907 cdsEnd=14136577 sfCount=17 sfStarts=14131907,14132095,14132317,14132684,14132948,14133252,14133540,14133877,14134174,14134650,14134800,14135069,14135425,14135641,14135805,14136240,14136445, sfEnds=14131983,14132236,14132442,14132845,14133140,14133445,14133617,14134080,14134310,14134724,14134…	-	-	-	CATGATTTGCTTCTTGAATCT	3	2	0.44	CATGCCTTGGTTGTACCTGTG	4	2	0.44
425059	9	2	jgi|Poptr1_1|425059|gw1.III.1461.1|CDS chrom=LG_III strand=- start=14894035 end=14897658 cdsStart=14894035 cdsEnd=14897658 sfCount=13 sfStarts=14897608,14897206,14897097,14896901,14896707,14896337,14895738,14895588,14895394,14894946,14894735,14894529,14894035, sfEnds=14897658,14897286,14897123,14896963,14896793,14896462,14895871,14895660,14895459,14894984,14894859,14894643,14894100,	-	-	-	CATGCTGAGGAAACCCTTCTT	2	9	2
425549	2	0.44	jgi|Poptr1_1|425549|gw1.III.1951.1|CDS chrom=LG_III strand=- start=13362454 end=13365161 cdsStart=13362454 cdsEnd=13365161 sfCount=7 sfStarts=13365011,13364434,13364175,13363584,13362971,13362655,13362454, sfEnds=13365161,13364578,13364343,13363854,13363236,13362870,13362564,	-	-	-	CATGAGGAATGTCCTCACCAT	6	2	0.44
425606	3	0.67	jgi|Poptr1_1|425606|gw1.III.2008.1|CDS chrom=LG_III strand=- start=13193706 end=13197922 cdsStart=13193706 cdsEnd=13197922 sfCount=4 sfStarts=13197633,13194727,13194509,13193706, sfEnds=13197922,13194937,13194625,13194398,	-	-	-	CATGTCACATCCAAGAGAAAT	8	3	0.67
425752	5	1.11	jgi|Poptr1_1|425752|gw1.III.2154.1|CDS chrom=LG_III strand=+ start=10347316 end=10347705 cdsStart=10347316 cdsEnd=10347705 sfCount=1 sfStarts=10347316, sfEnds=10347705,	-	-	-	CATGGTGAGACCCTTGGCCAT	1	5	1.11
425900	4	0.89	jgi|Poptr1_1|425900|gw1.III.2302.1|CDS chrom=LG_III strand=+ start=2271270 end=2274753 cdsStart=2271270 cdsEnd=2274753 sfCount=14 sfStarts=2271270,2271428,2271567,2271766,2272000,2272195,2272401,2272670,2272815,2272982,2273239,2273428,2273938,2274499, sfEnds=2271345,2271468,2271636,2271914,2272095,2272265,2272544,2272733,2272899,2273108,2273321,2273491,2274077,2274753,	-	-	-	CATGAGCACAGTCTTCAAAGA	7	2	0.44	CATGATCAGTTGAAGACCAAC	1	2	0.44
425906	3	0.67	jgi|Poptr1_1|425906|gw1.III.2308.1|CDS chrom=LG_III strand=+ start=5733219 end=5736976 cdsStart=5733219 cdsEnd=5736976 sfCount=15 sfStarts=5733219,5733457,5733635,5733813,5733961,5734258,5734466,5734646,5734912,5735287,5735911,5736235,5736406,5736643,5736920, sfEnds=5733350,5733530,5733704,5733874,5734032,5734352,5734532,5734775,5735130,5735414,5736085,5736325,5736563,5736831,5736976,	-	-	-	CATGACAACTCCCCATCTACT	2	3	0.67
426354	2	0.44	jgi|Poptr1_1|426354|gw1.VI.26.1|CDS chrom=LG_VI strand=+ start=16693212 end=16695193 cdsStart=16693212 cdsEnd=16695193 sfCount=3 sfStarts=16693212,16693882,16694758, sfEnds=16693413,16694288,16695193,	-	-	-	CATGTACAGGAATTGATAGAT	2	2	0.44
426378	2	0.44	jgi|Poptr1_1|426378|gw1.VI.50.1|CDS chrom=LG_VI strand=- start=17034911 end=17036646 cdsStart=17034911 cdsEnd=17036646 sfCount=3 sfStarts=17036567,17035732,17034911, sfEnds=17036646,17035963,17035204,	-	-	-	CATGGTATCCTGAAAAGGGGG	5	2	0.44
426821	2	0.44	jgi|Poptr1_1|426821|gw1.VI.493.1|CDS chrom=LG_VI strand=+ start=15445288 end=15452594 cdsStart=15445288 cdsEnd=15452594 sfCount=20 sfStarts=15445288,15446002,15446515,15446706,15446862,15447007,15447220,15447758,15447907,15448686,15448859,15449074,15449288,15449508,15450298,15450966,15451247,15451537,15452292,15452514, sfEnds=15445489,15446045,15446573,15446784,15446923,15447082,15447294,15447829…	-	-	-	CATGAAGGGAATTAATAGAAT	5	2	0.44
427032	26	5.77	jgi|Poptr1_1|427032|gw1.VI.704.1|CDS chrom=LG_VI strand=- start=14033543 end=14035040 cdsStart=14033543 cdsEnd=14035040 sfCount=5 sfStarts=14034840,14034513,14034188,14033759,14033543, sfEnds=14035040,14034619,14034290,14033941,14033662,	-	-	-	CATGCAGAGAATTTTAGGTTC	2	7	1.55	CATGGAGGACTGGTGAAAGAA	1	10	2.22	CATGGGGGACTGGTGAAAGAA	1	9	2
427160	6	1.33	jgi|Poptr1_1|427160|gw1.VI.832.1|CDS chrom=LG_VI strand=- start=9580138 end=9583911 cdsStart=9580138 cdsEnd=9583911 sfCount=12 sfStarts=9583829,9583627,9583328,9583067,9582808,9582558,9582190,9581990,9581787,9581284,9580840,9580138, sfEnds=9583911,9583709,9583520,9583205,9582973,9582724,9582363,9582085,9581903,9581600,9581119,9580275,	-	-	-	CATGGGGAGCTTCCAATATCT	3	6	1.33
427193	7	1.55	jgi|Poptr1_1|427193|gw1.VI.865.1|CDS chrom=LG_VI strand=- start=6471308 end=6474406 cdsStart=6471308 cdsEnd=6474406 sfCount=8 sfStarts=6473990,6473077,6472920,6472732,6472510,6472181,6471595,6471308, sfEnds=6474406,6473155,6472984,6472820,6472642,6472413,6472074,6471491,	-	-	-	CATGGGGCTTCTTGGCTGCAT	4	7	1.55
427239	2	0.44	jgi|Poptr1_1|427239|gw1.VI.911.1|CDS chrom=LG_VI strand=+ start=3096567 end=3098243 cdsStart=3096567 cdsEnd=3098243 sfCount=5 sfStarts=3096567,3097485,3097638,3097971,3098142, sfEnds=3097011,3097531,3097813,3097989,3098243,	-	-	-	CATGAAATTTTCATAAGTGAA	1	2	0.44
427412	6	1.33	jgi|Poptr1_1|427412|gw1.VI.1084.1|CDS chrom=LG_VI strand=+ start=2449091 end=2453118 cdsStart=2449091 cdsEnd=2453118 sfCount=11 sfStarts=2449091,2450078,2450460,2450898,2451025,2451326,2451618,2451997,2452478,2452856,2453029, sfEnds=2449278,2450355,2450674,2450921,2451205,2451545,2451753,2452186,2452521,2452918,2453118,	-	-	-	CATGTGTCCTTGTAGCTTTCT	1	6	1.33
427532	2	0.44	jgi|Poptr1_1|427532|gw1.VI.1204.1|CDS chrom=LG_VI strand=- start=6435465 end=6438199 cdsStart=6435465 cdsEnd=6438199 sfCount=6 sfStarts=6438035,6437696,6436615,6435831,6435606,6435465, sfEnds=6438199,6437957,6436806,6436473,6435712,6435526,	-	-	-	CATGACTTGATCAGTCCCCAG	3	2	0.44
427561	3	0.67	jgi|Poptr1_1|427561|gw1.VI.1233.1|CDS chrom=LG_VI strand=- start=7199328 end=7204767 cdsStart=7199328 cdsEnd=7204767 sfCount=5 sfStarts=7204470,7203014,7201080,7200688,7199328, sfEnds=7204767,7204400,7201371,7200997,7199530,	-	-	-	CATGCTGCCTCGCACTCCTTA	9	3	0.67
427630	4	0.89	jgi|Poptr1_1|427630|gw1.VI.1302.1|CDS chrom=LG_VI strand=- start=4463107 end=4471148 cdsStart=4463107 cdsEnd=4471148 sfCount=12 sfStarts=4471032,4470842,4469990,4469549,4469044,4467813,4467542,4466673,4465897,4464823,4463819,4463107, sfEnds=4471148,4470913,4470035,4469612,4469194,4467878,4467621,4466772,4466057,4464851,4463929,4463348,	-	-	-	CATGTTTAGGTTGGGCTTTAT	1	4	0.89
427631	2	0.44	jgi|Poptr1_1|427631|gw1.VI.1303.1|CDS chrom=LG_VI strand=- start=4371965 end=4373212 cdsStart=4371965 cdsEnd=4373212 sfCount=1 sfStarts=4371965, sfEnds=4373212,	-	-	-	CATGCTCCGAAAGGTGCTACA	1	2	0.44
427743	22	4.88	jgi|Poptr1_1|427743|gw1.VI.1415.1|CDS chrom=LG_VI strand=- start=5187198 end=5189538 cdsStart=5187198 cdsEnd=5189538 sfCount=3 sfStarts=5188944,5188010,5187198, sfEnds=5189538,5188633,5187814,	-	-	-	CATGAAGATGAACAGCTAGGC	3	2	0.44	CATGAGCTCTTGAGCATTCTC	2	4	0.89	CATGAGGAACAGAATTGACCC	1	8	1.77	CATGGTGTGGTCTTGTCACTC	8	3	0.67	CATGTCAATCTTGCCAGCCAG	7	5	1.11
427788	4	0.89	jgi|Poptr1_1|427788|gw1.VI.1460.1|CDS chrom=LG_VI strand=+ start=79102 end=81997 cdsStart=79102 cdsEnd=81997 sfCount=9 sfStarts=79102,79243,79399,80394,80599,80786,81398,81712,81890, sfEnds=79133,79328,79502,80520,80693,80939,81500,81806,81997,	-	-	-	CATGATATTTTTTTGTTGCTT	5	4	0.89
427922	31	6.87	jgi|Poptr1_1|427922|gw1.VI.1594.1|CDS chrom=LG_VI strand=- start=4098004 end=4101638 cdsStart=4098004 cdsEnd=4101638 sfCount=5 sfStarts=4101408,4100632,4098645,4098344,4098004, sfEnds=4101638,4100779,4098847,4098517,4098087,	-	-	-	CATGCTGAATAGATACAGCTC	1	27	5.99	CATGTTTTCCTGGTGAAAGCT	2	4	0.89
427967	2	0.44	jgi|Poptr1_1|427967|gw1.VI.1639.1|CDS chrom=LG_VI strand=- start=253730 end=255596 cdsStart=253730 cdsEnd=255596 sfCount=5 sfStarts=255538,255376,254852,254031,253730, sfEnds=255596,255445,255250,254768,253888,	-	-	-	CATGCAAAGCTTCACCAATGA	2	2	0.44
428127	9	2	jgi|Poptr1_1|428127|gw1.VI.1799.1|CDS chrom=LG_VI strand=+ start=14252635 end=14253033 cdsStart=14252635 cdsEnd=14253033 sfCount=1 sfStarts=14252635, sfEnds=14253033,	-	-	-	CATGGGCGCAGCCTACACGCT	1	9	2
428366	2	0.44	jgi|Poptr1_1|428366|gw1.VI.2038.1|CDS chrom=LG_VI strand=- start=10536842 end=10539333 cdsStart=10536842 cdsEnd=10539333 sfCount=9 sfStarts=10539248,10539034,10538881,10538705,10538518,10538055,10537845,10537337,10536842, sfEnds=10539333,10539148,10538946,10538793,10538605,10538294,10537946,10537495,10537201,	-	-	-	CATGCTCTAAAACCCGGAATT	1	2	0.44
428375	12	2.66	jgi|Poptr1_1|428375|gw1.VI.2047.1|CDS chrom=LG_VI strand=- start=13511497 end=13512729 cdsStart=13511497 cdsEnd=13512729 sfCount=5 sfStarts=13512677,13512420,13511924,13511776,13511497, sfEnds=13512729,13512518,13511980,13511839,13511682,	-	-	-	CATGCCTTGCTACCAAAGGCC	1	4	0.89	CATGCCTTGCTACCAAAGGCT	1	8	1.77
429219	2	0.44	jgi|Poptr1_1|429219|gw1.VI.2891.1|CDS chrom=LG_VI strand=- start=16925255 end=16930296 cdsStart=16925255 cdsEnd=16930296 sfCount=12 sfStarts=16930049,16929284,16929132,16928697,16928334,16928038,16927751,16927441,16926685,16926512,16925831,16925255, sfEnds=16930296,16929649,16929189,16929014,16928579,16928136,16927791,16927633,16926879,16926587,16926403,16925508,	-	-	-	CATGACGAATACCATCTCATC	10	2	0.44
429224	3	0.67	jgi|Poptr1_1|429224|gw1.VI.2896.1|CDS chrom=LG_VI strand=- start=2275110 end=2278254 cdsStart=2275110 cdsEnd=2278254 sfCount=6 sfStarts=2278087,2277674,2277418,2275996,2275610,2275110, sfEnds=2278254,2277754,2277581,2276132,2275725,2275322,	-	-	-	CATGATATATAGCCACGAACA	6	3	0.67
429629	12	2.66	jgi|Poptr1_1|429629|gw1.VIII.356.1|CDS chrom=LG_VIII strand=- start=12996086 end=12999377 cdsStart=12996086 cdsEnd=12999377 sfCount=8 sfStarts=12998552,12998009,12997807,12997501,12997370,12996914,12996472,12996086, sfEnds=12999377,12998473,12997896,12997610,12997446,12997061,12996633,12996337,	-	-	-	CATGCGCGGTCGCTTTGGAGC	1	6	1.33	CATGGGTCTGAGTAGTGTCAT	3	2	0.44	CATGTAATGGCCAGAAGCATT	8	4	0.89
429807	3	0.67	jgi|Poptr1_1|429807|gw1.VIII.534.1|CDS chrom=LG_VIII strand=+ start=8302604 end=8304388 cdsStart=8302604 cdsEnd=8304388 sfCount=3 sfStarts=8302604,8302800,8303333, sfEnds=8302720,8303207,8304388,	-	-	-	CATGCAAGATTCTCAGGATCT	1	3	0.67
430116	25	5.54	jgi|Poptr1_1|430116|gw1.VIII.843.1|CDS chrom=LG_VIII strand=+ start=9173526 end=9179576 cdsStart=9173526 cdsEnd=9179576 sfCount=8 sfStarts=9173526,9175139,9175592,9175775,9177806,9178073,9178264,9178997, sfEnds=9174171,9175230,9175660,9175892,9177929,9178178,9178418,9179576,	-	-	-	CATGCTTGGCCAAATCTGATG	3	3	0.67	CATGGGGATTGCATGCTTGGC	2	22	4.88
430288	2	0.44	jgi|Poptr1_1|430288|gw1.VIII.1015.1|CDS chrom=LG_VIII strand=- start=10072871 end=10075231 cdsStart=10072871 cdsEnd=10075231 sfCount=7 sfStarts=10075178,10074550,10074388,10074149,10073749,10073200,10072871, sfEnds=10075231,10074596,10074450,10074257,10074042,10073291,10073114,	-	-	-	CATGTTTGCAGCAGGTATCAG	6	2	0.44
430431	9	2	jgi|Poptr1_1|430431|gw1.VIII.1158.1|CDS chrom=LG_VIII strand=- start=7582111 end=7584924 cdsStart=7582111 cdsEnd=7584924 sfCount=6 sfStarts=7584552,7584336,7583955,7583714,7583470,7582111, sfEnds=7584924,7584473,7584221,7583850,7583616,7582680,	-	-	-	CATGAGGAGGCTCCCAAATTG	6	3	0.67	CATGCAAAGAGAGCTCTGCAA	8	4	0.89	CATGGAAGGACTGGTGCTTAT	2	2	0.44
430523	7	1.55	jgi|Poptr1_1|430523|gw1.VIII.1250.1|CDS chrom=LG_VIII strand=- start=2680806 end=2688916 cdsStart=2680806 cdsEnd=2688916 sfCount=17 sfStarts=2688683,2687949,2687331,2687010,2686423,2686228,2685070,2684913,2684592,2684316,2683947,2682556,2682201,2681648,2681475,2681034,2680806, sfEnds=2688916,2687997,2687532,2687178,2686488,2686335,2685177,2684978,2684652,2684443,2683988,2682672,2682252,2681786,26…	-	-	-	CATGACCAAAAGTATTGCAAG	3	2	0.44	CATGAGATCAGGCTGGAAATA	5	3	0.67	CATGCACTCTCACAAAGTACC	1	2	0.44
430800	2	0.44	jgi|Poptr1_1|430800|gw1.VIII.1527.1|CDS chrom=LG_VIII strand=+ start=1273665 end=1281154 cdsStart=1273665 cdsEnd=1281154 sfCount=14 sfStarts=1273665,1273950,1274100,1274808,1275834,1276036,1276985,1277753,1277952,1278131,1278696,1278893,1280084,1280642, sfEnds=1273789,1274023,1274163,1274876,1275933,1276149,1277154,1277837,1278091,1278173,1278755,1278957,1280363,1281154,	-	-	-	CATGTATTAACCAACCACTAT	6	2	0.44
431213	2	0.44	jgi|Poptr1_1|431213|gw1.VIII.1940.1|CDS chrom=LG_VIII strand=+ start=14217970 end=14221033 cdsStart=14217970 cdsEnd=14221033 sfCount=9 sfStarts=14217970,14218223,14218455,14218873,14219066,14219627,14220072,14220556,14220889, sfEnds=14218020,14218299,14218560,14218965,14219131,14219772,14220180,14220620,14221033,	-	-	-	CATGTGACCAAGTCTCATTCT	2	2	0.44
431760	11	2.44	jgi|Poptr1_1|431760|gw1.VIII.2487.1|CDS chrom=LG_VIII strand=- start=3400959 end=3407482 cdsStart=3400959 cdsEnd=3407482 sfCount=20 sfStarts=3407423,3406975,3406800,3406353,3405974,3405634,3404920,3404548,3404327,3403942,3403415,3403211,3403018,3402820,3402577,3401949,3401776,3401494,3401343,3400959, sfEnds=3407482,3407046,3406903,3406455,3406135,3405911,3405164,3404765,3404398,3404031,3403501,34…	-	-	-	CATGCTCATCATCAACAATTT	4	9	2	CATGGTCTTCTGCTACTATAC	2	2	0.44
432016	2	0.44	jgi|Poptr1_1|432016|gw1.VIII.2743.1|CDS chrom=LG_VIII strand=- start=399893 end=401529 cdsStart=399893 cdsEnd=401529 sfCount=2 sfStarts=400010,399893, sfEnds=401529,399923,	-	-	-	CATGCTCCAAACTGGAACCAG	5	2	0.44
432035	296	65.64	jgi|Poptr1_1|432035|gw1.VIII.2762.1|CDS chrom=LG_VIII strand=+ start=10045551 end=10047260 cdsStart=10045551 cdsEnd=10047260 sfCount=4 sfStarts=10045551,10045828,10046664,10047036, sfEnds=10045714,10046482,10046906,10047260,	-	-	-	CATGAATGATCACATTTTGTA	5	15	3.33	CATGACCTTGTTAACCTGGAA	9	9	2	CATGAGATCATTGTCAGATCT	1	184	40.81	CATGATGACATCGATAAGCCC	2	2	0.44	CATGCATCTTCCGCCTCTTTT	8	23	5.1	CATGGCGTAGGGTTCCAGGTT	6	55	12.2	CATGTCATTGTCTGAGGCATC	7	8	1.77
432271	2	0.44	jgi|Poptr1_1|432271|gw1.XII.30.1|CDS chrom=LG_XII strand=+ start=3892558 end=3897765 cdsStart=3892558 cdsEnd=3897765 sfCount=11 sfStarts=3892558,3892916,3894956,3895758,3895930,3895952,3896444,3897087,3897344,3897495,3897670, sfEnds=3892779,3893053,3895099,3895890,3895931,3896093,3896727,3897248,3897397,3897569,3897765,	-	-	-	CATGGATAAATTCATCCTTCT	1	2	0.44
432312	55	12.2	jgi|Poptr1_1|432312|gw1.XII.71.1|CDS chrom=LG_XII strand=- start=9331918 end=9332880 cdsStart=9331918 cdsEnd=9332880 sfCount=1 sfStarts=9331918, sfEnds=9332880,	-	-	-	CATGATCATATGCCAAAAGCC	2	9	2	CATGGGTCATACTCATGTTGC	4	3	0.67	CATGGTGACAAGATCACGTGT	6	4	0.89	CATGGTTTTATCTGTGGTGTG	3	4	0.89	CATGTTGCTCCTGGGGAGATT	5	33	7.32	CATGCAGTCATGAAAGAAGAG	7	2	0.44
432557	14	3.1	jgi|Poptr1_1|432557|gw1.XII.316.1|CDS chrom=LG_XII strand=- start=785553 end=791224 cdsStart=785553 cdsEnd=791224 sfCount=13 sfStarts=790997,789835,789611,789137,789076,788907,788158,787363,787182,786970,786315,785724,785553, sfEnds=791224,789952,789738,789256,789107,789007,788222,787859,787269,787059,786883,785859,785618,	-	-	-	CATGACAAGCTCCTGGAGTGA	5	6	1.33	CATGCTATCAACTTCGTCCAC	4	4	0.89	CATGCTCACCAACCCTAGTCC	3	4	0.89
432776	2	0.44	jgi|Poptr1_1|432776|gw1.XII.535.1|CDS chrom=LG_XII strand=- start=2274016 end=2275740 cdsStart=2274016 cdsEnd=2275740 sfCount=2 sfStarts=2275240,2274016, sfEnds=2275740,2274999,	-	-	-	CATGTGACTGGAGCAGCCAAG	2	2	0.44
432889	2	0.44	jgi|Poptr1_1|432889|gw1.XII.648.1|CDS chrom=LG_XII strand=+ start=13128192 end=13128556 cdsStart=13128192 cdsEnd=13128556 sfCount=1 sfStarts=13128192, sfEnds=13128556,	-	-	-	CATGATTGGAAAAGCCCCTCT	1	2	0.44
433384	15	3.33	jgi|Poptr1_1|433384|gw1.XII.1143.1|CDS chrom=LG_XII strand=- start=11975927 end=11977877 cdsStart=11975927 cdsEnd=11977877 sfCount=6 sfStarts=11977584,11976755,11976601,11976300,11976058,11975927, sfEnds=11977877,11977116,11976644,11976514,11976182,11975954,	-	-	-	CATGACAATTCGGAGAGGAAG	1	15	3.33
433477	2	0.44	jgi|Poptr1_1|433477|gw1.XII.1236.1|CDS chrom=LG_XII strand=- start=665294 end=667766 cdsStart=665294 cdsEnd=667766 sfCount=5 sfStarts=667716,666764,665979,665721,665294, sfEnds=667766,666822,666069,665775,665385,	-	-	-	CATGCATATAAATATTCCAAG	3	2	0.44
433489	3	0.67	jgi|Poptr1_1|433489|gw1.XII.1248.1|CDS chrom=LG_XII strand=- start=709780 end=713725 cdsStart=709780 cdsEnd=713725 sfCount=7 sfStarts=713627,713248,712775,712338,711577,710680,709780, sfEnds=713725,713457,712945,712461,711638,710761,709910,	-	-	-	CATGCTGAGGTATTCCTTCAG	2	3	0.67
434028	30	6.65	jgi|Poptr1_1|434028|gw1.XII.1787.1|CDS chrom=LG_XII strand=+ start=11809274 end=11811348 cdsStart=11809274 cdsEnd=11811348 sfCount=3 sfStarts=11809274,11809767,11810326, sfEnds=11809457,11809937,11811348,	-	-	-	CATGGGAGCAATGTCGTTATA	2	2	0.44	CATGGGGCACCAAAGCTGGTC	6	28	6.21
434119	10	2.22	jgi|Poptr1_1|434119|gw1.XII.1878.1|CDS chrom=LG_XII strand=- start=5637454 end=5638920 cdsStart=5637454 cdsEnd=5638920 sfCount=5 sfStarts=5638743,5638392,5638077,5637718,5637454, sfEnds=5638920,5638516,5638319,5637964,5637614,	-	-	-	CATGCTCATTTACTTTACAGC	2	5	1.11	CATGGAGTTTCGTTAGGAACG	1	3	0.67	CATGTAGTCAACGCATAATGA	3	2	0.44
434458	5	1.11	jgi|Poptr1_1|434458|gw1.29.269.1|CDS chrom=scaffold_29 strand=- start=2684774 end=2687177 cdsStart=2684774 cdsEnd=2687177 sfCount=4 sfStarts=2687042,2686822,2686124,2684774, sfEnds=2687177,2686922,2686332,2685293,	-	-	-	CATGTAACGCTGGCGAAATTT	1	5	1.11
434504	4	0.89	jgi|Poptr1_1|434504|gw1.29.315.1|CDS chrom=scaffold_29 strand=- start=3481753 end=3483084 cdsStart=3481753 cdsEnd=3483084 sfCount=3 sfStarts=3482952,3482235,3481753, sfEnds=3483084,3482485,3482091,	-	-	-	CATGCTGGATTCATCGAGCCA	1	4	0.89
434557	5	1.11	jgi|Poptr1_1|434557|gw1.29.368.1|CDS chrom=scaffold_29 strand=- start=1472834 end=1490369 cdsStart=1472834 cdsEnd=1490369 sfCount=18 sfStarts=1490010,1489894,1489696,1483470,1482069,1481837,1479941,1479592,1479036,1478685,1478552,1477658,1477424,1476766,1474203,1473858,1473176,1472834, sfEnds=1490369,1489978,1489774,1483564,1482278,1481962,1480058,1479801,1479360,1478787,1478628,1477940,1477548,1…	-	-	-	CATGGTAAACCTCAGCAGCAA	13	5	1.11
434698	3	0.67	jgi|Poptr1_1|434698|gw1.29.509.1|CDS chrom=scaffold_29 strand=- start=656347 end=659434 cdsStart=656347 cdsEnd=659434 sfCount=10 sfStarts=659269,658729,658323,658048,657887,657598,657339,657088,656675,656347, sfEnds=659434,658825,658404,658214,657963,657654,657495,657236,656839,656582,	-	-	-	CATGCGAGGCCTTCCTGGAAC	2	3	0.67
434707	2	0.44	jgi|Poptr1_1|434707|gw1.29.518.1|CDS chrom=scaffold_29 strand=- start=117904 end=125749 cdsStart=117904 cdsEnd=125749 sfCount=16 sfStarts=125659,123773,123605,123453,123289,123133,122609,122461,122295,121898,121009,120442,119778,118579,118278,117904, sfEnds=125749,123905,123676,123518,123360,123204,122680,122526,122357,122202,121292,120713,119910,118715,118434,118050,	-	-	-	CATGTCTCCCAACTGATTCTG	8	2	0.44
434831	2	0.44	jgi|Poptr1_1|434831|gw1.57.97.1|CDS chrom=scaffold_57 strand=- start=87989 end=89560 cdsStart=87989 cdsEnd=89560 sfCount=3 sfStarts=89015,88543,87989, sfEnds=89560,88828,88449,	-	-	-	CATGTGAATGCCTTGGTCCTA	7	2	0.44
434963	43	9.54	jgi|Poptr1_1|434963|gw1.57.229.1|CDS chrom=scaffold_57 strand=- start=1672555 end=1675903 cdsStart=1672555 cdsEnd=1675903 sfCount=8 sfStarts=1675459,1674334,1673944,1673785,1673571,1673163,1672854,1672555, sfEnds=1675903,1674864,1674030,1673855,1673647,1673307,1673015,1672761,	-	-	-	CATGAAGGTAAGCAAGACCTT	5	2	0.44	CATGACACGGGTAGATACATG	2	2	0.44	CATGACTCCGTATGAGAAAAC	1	4	0.89	CATGAGTATAATTGTCAGAAG	3	2	0.44	CATGTTCTGTTGGGAGACCAT	8	9	2	CATGACTGGAAGACCTTTTCC	6	3	0.67	CATGCGTATAATTGTCAGAAG	3	7	1.55	CATGGCTTCAAAGTTGTTGTC	4	14	3.1
54270	2	0.44	jgi|Poptr1_1|54270|fgenesh1_pm.C_LG_IX000037|CDS chrom=LG_IX strand=+ start=487911 end=493221 cdsStart=487911 cdsEnd=493221 sfCount=14 sfStarts=487911,489528,489947,490148,490312,490540,491546,491687,491850,492012,492165,492374,492922,493091, sfEnds=488129,489720,490003,490233,490400,490597,491598,491737,491898,492077,492241,492599,492988,493221,	-	-	-	CATGACCAGCATTCCACTCAC	7	2	0.44
547564	91	20.18	jgi|Poptr1_1|547564|eugene3.00010005|CDS chrom=LG_I strand=+ start=47808 end=49601 cdsStart=47808 cdsEnd=49601 sfCount=2 sfStarts=47808,49301, sfEnds=49168,49601,	-	GO:0005507//copper ion binding;GO:0008447//L-ascorbate oxidase activity	-	CATGAATTCTTTCTCTGCTGG	7	2	0.44	CATGGGAGCCCTCCATCTCCA	5	31	6.87	CATGGTGTCATATTTGAACAA	2	12	2.66	CATGGTGTCATACTTGAACAA	2	22	4.88	CATGTGAGCCCTCCATCTCCA	5	24	5.32
547592	2	0.44	jgi|Poptr1_1|547592|eugene3.00010033|CDS chrom=LG_I strand=+ start=252787 end=253109 cdsStart=252930 cdsEnd=253109 sfCount=1 sfStarts=252787, sfEnds=253109,	-	-	-	CATGGTTGAGAAGGCCATCAA	1	2	0.44
547596	8	1.77	jgi|Poptr1_1|547596|eugene3.00010037|CDS chrom=LG_I strand=- start=284805 end=287731 cdsStart=285093 cdsEnd=287639 sfCount=6 sfStarts=284805,285301,286228,286691,287211,287520, sfEnds=285149,285515,286589,286752,287294,287731,	GO:0016020//membrane	GO:0005488//binding	GO:0006810//transport	CATGAGGCGCAATTCTAACAC	1	6	1.33	CATGTTCAATGCCATTGCTCT	3	2	0.44
547702	3	0.67	jgi|Poptr1_1|547702|eugene3.00010143|CDS chrom=LG_I strand=+ start=1171360 end=1173812 cdsStart=1171462 cdsEnd=1173420 sfCount=3 sfStarts=1171360,1172150,1173743, sfEnds=1171639,1173727,1173812,	-	GO:0004194;GO:0004190//aspartic-type endopeptidase activity	GO:0006508//proteolysis	CATGGCTGAAGTTTGAGAAAT	3	3	0.67
547725	2	0.44	jgi|Poptr1_1|547725|eugene3.00010166|CDS chrom=LG_I strand=+ start=1353209 end=1356809 cdsStart=1353455 cdsEnd=1356645 sfCount=7 sfStarts=1353209,1353440,1353727,1354524,1354731,1355812,1356353, sfEnds=1353353,1353638,1353966,1354635,1354905,1356052,1356809,	GO:0016020//membrane	-	-	CATGAAGATCACCAAAAGACA	3	2	0.44
547775	3	0.67	jgi|Poptr1_1|547775|eugene3.00010216|CDS chrom=LG_I strand=- start=1620564 end=1622717 cdsStart=1621701 cdsEnd=1622717 sfCount=2 sfStarts=1620564,1621587, sfEnds=1621262,1622717,	-	-	-	CATGCAAGGTCTCTTCTGCCT	2	3	0.67
547789	10	2.22	jgi|Poptr1_1|547789|eugene3.00010230|CDS chrom=LG_I strand=- start=1724026 end=1724709 cdsStart=1724026 cdsEnd=1724709 sfCount=1 sfStarts=1724026, sfEnds=1724709,	-	-	-	CATGCTGGAGTGATGATAGGG	5	10	2.22
547994	19	4.21	jgi|Poptr1_1|547994|eugene3.00010435|CDS chrom=LG_I strand=+ start=3838449 end=3838871 cdsStart=3838449 cdsEnd=3838871 sfCount=1 sfStarts=3838449, sfEnds=3838871,	-	-	-	CATGGTGCCAGACCCAGAGAA	2	16	3.55	CATGGTGCCATACCCAGAGAA	2	3	0.67
548007	2	0.44	jgi|Poptr1_1|548007|eugene3.00010448|CDS chrom=LG_I strand=+ start=3902326 end=3905570 cdsStart=3902487 cdsEnd=3905203 sfCount=3 sfStarts=3902326,3904885,3905059, sfEnds=3902701,3904956,3905570,	-	-	-	CATGTCCTTCACGCTTGCCAT	2	2	0.44
548036	2	0.44	jgi|Poptr1_1|548036|eugene3.00010477|CDS chrom=LG_I strand=+ start=4147413 end=4149694 cdsStart=4147604 cdsEnd=4149325 sfCount=2 sfStarts=4147413,4149251, sfEnds=4147900,4149694,	GO:0005622//intracellular;GO:0005634//nucleus	GO:0008565//protein transporter activity	GO:0006606//protein import into nucleus	CATGCTGTTCGCCGGCGAGCT	1	2	0.44
548063	3	0.67	jgi|Poptr1_1|548063|eugene3.00010504|CDS chrom=LG_I strand=+ start=4444720 end=4446539 cdsStart=4444746 cdsEnd=4446358 sfCount=2 sfStarts=4444720,4446168, sfEnds=4445376,4446539,	-	GO:0003824//catalytic activity;GO:0000247//C-8 sterol isomerase activity;GO:0008416//delta5-delta2,4-dienoyl-CoA isomerase activity;GO:0016863;GO:0018842//3-carboxymuconate cycloisomerase type II activity	GO:0008152//metabolic process	CATGGAGAGTTTTGTAGTGCT	2	3	0.67
548172	10	2.22	jgi|Poptr1_1|548172|eugene3.00010613|CDS chrom=LG_I strand=- start=5402922 end=5407387 cdsStart=5403066 cdsEnd=5407387 sfCount=7 sfStarts=5402922,5403317,5403707,5403940,5404565,5405979,5406251, sfEnds=5403194,5403390,5403848,5404435,5405227,5406109,5407387,	-	GO:0004308//exo-alpha-sialidase activity	-	CATGAACTTTTTCAATGACTT	7	4	0.89	CATGACCTAAACGGATACGGA	2	2	0.44	CATGCCGATTGTGATCTTTTA	9	4	0.89
548224	2	0.44	jgi|Poptr1_1|548224|eugene3.00010665|CDS chrom=LG_I strand=+ start=5840361 end=5842662 cdsStart=5840361 cdsEnd=5842662 sfCount=6 sfStarts=5840361,5841259,5841563,5841721,5841862,5842339, sfEnds=5840616,5841473,5841628,5841777,5841978,5842662,	GO:0005634//nucleus	GO:0003677//DNA binding;GO:0003676//nucleic acid binding	-	CATGTAAGGATGGTAGGCCCT	1	2	0.44
548326	122	27.06	jgi|Poptr1_1|548326|eugene3.00010767|CDS chrom=LG_I strand=+ start=6576516 end=6579155 cdsStart=6576582 cdsEnd=6578915 sfCount=2 sfStarts=6576516,6578538, sfEnds=6577955,6579155,	-	GO:0016773//phosphotransferase activity, alcohol group as acceptor	GO:0006464//protein modification process	CATGAAACTCAAATTCCTCTC	8	26	5.77	CATGAAATTTCTGCCAGATCG	7	7	1.55	CATGATATTGGAGACAGCTTC	1	2	0.44	CATGATCAATTGGAATGAGTA	4	8	1.77	CATGATGCTTCCGATAGCAAA	2	4	0.89	CATGCCTATCTGTATTGGCCA	5	27	5.99	CATGTTCAGCATCCAGTGAGT	3	10	2.22	CATGTTCCAAAAAACCGAATT	6	35	7.76	CATGGTCAATTGGAATGAGTA	4	3	0.67
548349	6	1.33	jgi|Poptr1_1|548349|eugene3.00010790|CDS chrom=LG_I strand=- start=6767471 end=6770980 cdsStart=6770301 cdsEnd=6770954 sfCount=1 sfStarts=6767471, sfEnds=6770980,	-	-	-	CATGACGACATCGGTGACGAG	5	4	0.89	CATGCTCATGCTTCTCTTCTT	1	2	0.44
548395	4	0.89	jgi|Poptr1_1|548395|eugene3.00010836|CDS chrom=LG_I strand=+ start=7146718 end=7151033 cdsStart=7146718 cdsEnd=7151033 sfCount=10 sfStarts=7146718,7148339,7148576,7148781,7148950,7149360,7149515,7150134,7150355,7150925, sfEnds=7146929,7148460,7148691,7148813,7149043,7149402,7149615,7150198,7150848,7151033,	-	-	-	CATGCTTCAAGTGGAAATAGG	6	2	0.44	CATGGGCTCCTCCTTTTGTGG	5	2	0.44
548531	2	0.44	jgi|Poptr1_1|548531|eugene3.00010972|CDS chrom=LG_I strand=+ start=8373077 end=8377260 cdsStart=8373265 cdsEnd=8376937 sfCount=12 sfStarts=8373077,8373672,8373886,8374438,8374783,8375066,8375242,8375412,8375574,8376073,8376352,8376734, sfEnds=8373327,8373778,8374018,8374581,8374941,8375139,8375317,8375467,8375661,8376213,8376501,8377260,	-	GO:0004421//hydroxymethylglutaryl-CoA synthase activity	GO:0006084//acetyl-CoA metabolic process	CATGTAGTTGCAATGAGAACA	2	2	0.44
548563	3	0.67	jgi|Poptr1_1|548563|eugene3.00011004|CDS chrom=LG_I strand=+ start=8652026 end=8653549 cdsStart=8653034 cdsEnd=8653549 sfCount=2 sfStarts=8652026,8653018, sfEnds=8652202,8653549,	-	GO:0005554;GO:0003677//DNA binding;GO:0008270//zinc ion binding	-	CATGAATCCTGTCAAGCCAAC	1	3	0.67
548614	9	2	jgi|Poptr1_1|548614|eugene3.00011055|CDS chrom=LG_I strand=- start=9366897 end=9371119 cdsStart=9367503 cdsEnd=9370838 sfCount=6 sfStarts=9366897,9368022,9368235,9369844,9370237,9370682, sfEnds=9367568,9368101,9368301,9369894,9370322,9371119,	GO:0005740//mitochondrial envelope	GO:0004129//cytochrome-c oxidase activity;GO:0009481;GO:0009482;GO:0009483;GO:0009485	GO:0006118//electron transport	CATGCTCATCCTCTCCTTCAC	2	2	0.44	CATGTCCAGTGGCAATAGGCA	3	7	1.55
548643	10	2.22	jgi|Poptr1_1|548643|eugene3.00011084|CDS chrom=LG_I strand=+ start=9698567 end=9699861 cdsStart=9698567 cdsEnd=9699861 sfCount=3 sfStarts=9698567,9699043,9699619, sfEnds=9698943,9699364,9699861,	-	GO:0005506//iron ion binding;GO:0016216//isopenicillin-N synthase activity;GO:0047927	GO:0017000//antibiotic biosynthetic process	CATGTGGAAAGCCATGAACTT	6	10	2.22
548766	13	2.88	jgi|Poptr1_1|548766|eugene3.00011207|CDS chrom=LG_I strand=+ start=11728654 end=11730446 cdsStart=11728654 cdsEnd=11730446 sfCount=2 sfStarts=11728654,11729752, sfEnds=11729635,11730446,	GO:0005618//cell wall	GO:0030599//pectinesterase activity;GO:0004857//enzyme inhibitor activity	GO:0042545//cell wall modification	CATGAGCCACAACTGCATTTG	5	8	1.77	CATGGTCTGATAACGACTGTA	7	2	0.44	CATGTTCGATAATCATCCGCA	6	3	0.67
548926	7	1.55	jgi|Poptr1_1|548926|eugene3.00011367|CDS chrom=LG_I strand=- start=14439732 end=14442591 cdsStart=14440118 cdsEnd=14442509 sfCount=3 sfStarts=14439732,14441472,14442387, sfEnds=14440252,14441609,14442591,	GO:0015629//actin cytoskeleton	GO:0003779//actin binding	GO:0007010//cytoskeleton organization;GO:0030036//actin cytoskeleton organization	CATGTACTTTGTGCCACCAAG	2	7	1.55
549138	7	1.55	jgi|Poptr1_1|549138|eugene3.00011579|CDS chrom=LG_I strand=- start=17335409 end=17337172 cdsStart=17335409 cdsEnd=17337172 sfCount=3 sfStarts=17335409,17336493,17337061, sfEnds=17336361,17336738,17337172,	-	-	-	CATGTGCATTAAATACTCCTT	2	7	1.55
549228	8	1.77	jgi|Poptr1_1|549228|eugene3.00011669|CDS chrom=LG_I strand=+ start=18365925 end=18367476 cdsStart=18365925 cdsEnd=18367476 sfCount=2 sfStarts=18365925,18367424, sfEnds=18367116,18367476,	-	-	-	CATGAGGTGGCCTAGGAGGTT	1	4	0.89	CATGGCATGCACAAGATGACG	2	2	0.44	CATGCACAAGTTGACGCCGAG	3	2	0.44
549271	5	1.11	jgi|Poptr1_1|549271|eugene3.00011712|CDS chrom=LG_I strand=- start=18944678 end=18948934 cdsStart=18944678 cdsEnd=18948934 sfCount=1 sfStarts=18944678, sfEnds=18948934,	-	GO:0005524//ATP binding	GO:0006952//defense response;GO:0042829;GO:0006915//apoptosis	CATGGATAGAGATTCCAAATT	2	5	1.11
549282	2	0.44	jgi|Poptr1_1|549282|eugene3.00011723|CDS chrom=LG_I strand=- start=19021275 end=19035458 cdsStart=19021275 cdsEnd=19035458 sfCount=28 sfStarts=19021275,19021499,19022242,19022400,19022565,19023041,19023182,19024351,19024516,19026258,19026858,19027388,19027563,19027772,19028014,19028268,19028595,19028775,19030011,19030739,19031002,19032602,19032817,19033016,19033713,19034440,19034676,19035403, sfE…	GO:0005694//chromosome	GO:0004182;GO:0005524//ATP binding;GO:0008570	GO:0006508//proteolysis;GO:0051276//chromosome organization	CATGGCAATTTCTTTTTCATG	9	2	0.44
549545	2	0.44	jgi|Poptr1_1|549545|eugene3.00011986|CDS chrom=LG_I strand=- start=21998941 end=22004058 cdsStart=21998941 cdsEnd=22004058 sfCount=7 sfStarts=21998941,22000031,22000524,22000792,22001970,22002263,22002565, sfEnds=21999627,22000219,22000691,22001424,22002173,22002409,22004058,	-	-	-	CATGTCAAACAAAGAAGTCTT	2	2	0.44
549629	3	0.67	jgi|Poptr1_1|549629|eugene3.00012070|CDS chrom=LG_I strand=+ start=23071035 end=23073891 cdsStart=23071035 cdsEnd=23073891 sfCount=2 sfStarts=23071035,23073331, sfEnds=23071742,23073891,	-	-	-	CATGTGGTTCACCTCCCAATT	2	3	0.67
549662	3	0.67	jgi|Poptr1_1|549662|eugene3.00012103|CDS chrom=LG_I strand=+ start=23668700 end=23670918 cdsStart=23668804 cdsEnd=23670652 sfCount=3 sfStarts=23668700,23669368,23670495, sfEnds=23669051,23669717,23670918,	-	-	-	CATGCTCCTTCACAACCTTCT	1	3	0.67
549786	2	0.44	jgi|Poptr1_1|549786|eugene3.00012227|CDS chrom=LG_I strand=+ start=24926242 end=24929254 cdsStart=24926337 cdsEnd=24928858 sfCount=6 sfStarts=24926242,24926316,24927799,24928286,24928614,24928942, sfEnds=24926301,24927014,24928189,24928387,24928859,24929254,	-	-	-	CATGTCGAAGGAGCCAGAAAA	1	2	0.44
549791	2	0.44	jgi|Poptr1_1|549791|eugene3.00012232|CDS chrom=LG_I strand=+ start=25009069 end=25013538 cdsStart=25009263 cdsEnd=25013538 sfCount=3 sfStarts=25009069,25011748,25013024, sfEnds=25009340,25012813,25013538,	-	-	-	CATGTTTCCATCATCATCTCT	2	2	0.44
549940	2	0.44	jgi|Poptr1_1|549940|eugene3.00012381|CDS chrom=LG_I strand=+ start=26641053 end=26646559 cdsStart=26641053 cdsEnd=26646559 sfCount=10 sfStarts=26641053,26641887,26642192,26642457,26642987,26644019,26645318,26645490,26646075,26646440, sfEnds=26641322,26642063,26642320,26642633,26643093,26644139,26645379,26645792,26646369,26646559,	-	-	-	CATGATCTTGCGGAAAAGAGG	2	2	0.44
550077	5	1.11	jgi|Poptr1_1|550077|eugene3.00012518|CDS chrom=LG_I strand=+ start=27866380 end=27867819 cdsStart=27866380 cdsEnd=27867819 sfCount=1 sfStarts=27866380, sfEnds=27867819,	-	-	-	CATGTGTTCTAGATCATCATC	11	5	1.11
550166	4	0.89	jgi|Poptr1_1|550166|eugene3.00012607|CDS chrom=LG_I strand=- start=29399332 end=29400933 cdsStart=29399332 cdsEnd=29400933 sfCount=1 sfStarts=29399332, sfEnds=29400933,	-	-	-	CATGGCCTTCAACTCTCTCAG	1	4	0.89
550223	2	0.44	jgi|Poptr1_1|550223|eugene3.00012664|CDS chrom=LG_I strand=+ start=30037584 end=30040436 cdsStart=30037584 cdsEnd=30040140 sfCount=2 sfStarts=30037584,30038353, sfEnds=30037754,30040436,	-	-	-	CATGTTCAGCTGCTGCAGCTT	2	2	0.44
550230	4	0.89	jgi|Poptr1_1|550230|eugene3.00012671|CDS chrom=LG_I strand=- start=30112804 end=30114348 cdsStart=30112804 cdsEnd=30114348 sfCount=1 sfStarts=30112804, sfEnds=30114348,	-	-	-	CATGAATGATTTTACCATTCA	14	2	0.44	CATGTCCAACAGAACAACAGA	2	2	0.44
550324	6	1.33	jgi|Poptr1_1|550324|eugene3.00012765|CDS chrom=LG_I strand=- start=31260229 end=31261924 cdsStart=31260505 cdsEnd=31261723 sfCount=2 sfStarts=31260229,31261476, sfEnds=31260937,31261924,	-	-	-	CATGCCAGGGGCCAAAGCTTG	2	2	0.44	CATGGAGGCCTTTCGCTGGAG	1	4	0.89
550347	5	1.11	jgi|Poptr1_1|550347|eugene3.00012788|CDS chrom=LG_I strand=- start=31471325 end=31473929 cdsStart=31471479 cdsEnd=31473929 sfCount=5 sfStarts=31471325,31471698,31472403,31472664,31473692, sfEnds=31471616,31472213,31472590,31472981,31473929,	-	-	-	CATGTGATATGCATCGAAGGG	1	5	1.11
550555	2	0.44	jgi|Poptr1_1|550555|eugene3.00012996|CDS chrom=LG_I strand=- start=34487892 end=34492858 cdsStart=34488137 cdsEnd=34491836 sfCount=11 sfStarts=34487892,34488464,34489034,34489478,34489735,34490809,34491004,34491220,34491532,34491776,34492770, sfEnds=34488378,34488608,34489163,34489572,34489876,34490900,34491111,34491333,34491656,34491914,34492858,	-	GO:0003824//catalytic activity;GO:0003978//UDP-glucose 4-epimerase activity	GO:0009225//nucleotide-sugar metabolic process;GO:0006012//galactose metabolic process	CATGCCTCCAAGGGACATAGA	9	2	0.44
550618	3	0.67	jgi|Poptr1_1|550618|eugene3.00013059|CDS chrom=LG_I strand=+ start=35062062 end=35063180 cdsStart=35062481 cdsEnd=35062859 sfCount=2 sfStarts=35062062,35062771, sfEnds=35062634,35063180,	-	-	-	CATGCAGTGATTTTTTCGGCT	2	3	0.67
550675	2	0.44	jgi|Poptr1_1|550675|eugene3.00013116|CDS chrom=LG_I strand=- start=35462469 end=35466854 cdsStart=35462770 cdsEnd=35466854 sfCount=4 sfStarts=35462469,35464207,35464568,35464957, sfEnds=35462825,35464261,35464757,35466854,	-	-	-	CATGATTCCTCGAATTGAAGT	6	2	0.44
550767	54	11.98	jgi|Poptr1_1|550767|eugene3.00020082|CDS chrom=LG_II strand=- start=567483 end=571557 cdsStart=567799 cdsEnd=571429 sfCount=8 sfStarts=567483,567956,568148,568460,568727,569984,571088,571415, sfEnds=567858,568049,568215,568549,569503,570261,571184,571557,	-	GO:0004096//catalase activity	GO:0006118//electron transport;GO:0006979//response to oxidative stress	CATGACTGTGATTTGTGCCTC	7	7	1.55	CATGCACCATGTCTGGGAATT	10	7	1.55	CATGGGTAACCTCAAAGAAAC	14	11	2.44	CATGGTGATTGTTATGATGAG	5	14	3.1	CATGTAGGTGTTAACACCAGA	8	4	0.89	CATGTGAGGCCAGAGATATCA	13	11	2.44
550801	2	0.44	jgi|Poptr1_1|550801|eugene3.00020116|CDS chrom=LG_II strand=+ start=756865 end=759252 cdsStart=756865 cdsEnd=759252 sfCount=1 sfStarts=756865, sfEnds=759252,	-	GO:0016491//oxidoreductase activity;GO:0046592//polyamine oxidase activity	GO:0006118//electron transport	CATGCATTGTTGCTGGATACT	1	2	0.44
550934	10	2.22	jgi|Poptr1_1|550934|eugene3.00020249|CDS chrom=LG_II strand=+ start=1771391 end=1774741 cdsStart=1771655 cdsEnd=1774625 sfCount=9 sfStarts=1771391,1771903,1772235,1772387,1772598,1773213,1773396,1774283,1774500, sfEnds=1771818,1772139,1772281,1772505,1772758,1773322,1773495,1774406,1774741,	-	GO:0003824//catalytic activity;GO:0016787//hydrolase activity;GO:0004178//leucyl aminopeptidase activity	GO:0006725//cellular aromatic compound metabolic process	CATGGGACCTTCATATGCTGG	1	10	2.22
550936	8	1.77	jgi|Poptr1_1|550936|eugene3.00020251|CDS chrom=LG_II strand=+ start=1788411 end=1790812 cdsStart=1788411 cdsEnd=1790812 sfCount=5 sfStarts=1788411,1788848,1789194,1790464,1790759, sfEnds=1788494,1789108,1789956,1790648,1790812,	-	-	-	CATGACAACTCATATCTTGTT	2	3	0.67	CATGACAACTTATATCTTGTT	2	5	1.11
551106	2	0.44	jgi|Poptr1_1|551106|eugene3.00020421|CDS chrom=LG_II strand=+ start=2897536 end=2899293 cdsStart=2897673 cdsEnd=2899293 sfCount=4 sfStarts=2897536,2898077,2898240,2898826, sfEnds=2897704,2898152,2898365,2899293,	GO:0005634//nucleus	GO:0003677//DNA binding	GO:0006355//regulation of transcription, DNA-dependent	CATGACAGCCATTCCACCATC	5	2	0.44
551350	22	4.88	jgi|Poptr1_1|551350|eugene3.00020665|CDS chrom=LG_II strand=- start=4914116 end=4917710 cdsStart=4914116 cdsEnd=4917543 sfCount=8 sfStarts=4914116,4914555,4915399,4915933,4916106,4916401,4917131,4917328, sfEnds=4914397,4914800,4915654,4916021,4916290,4916509,4917187,4917710,	-	-	-	CATGGAGAAAAGAAACGCAAT	7	2	0.44	CATGTGAATCCTCCAAAAGAG	9	2	0.44	CATGGAATGTGTTATTTATTT	3	18	3.99
551418	2	0.44	jgi|Poptr1_1|551418|eugene3.00020733|CDS chrom=LG_II strand=+ start=5462902 end=5464014 cdsStart=5462902 cdsEnd=5464014 sfCount=1 sfStarts=5462902, sfEnds=5464014,	-	-	-	CATGCCAATGACTATGAGAAG	6	2	0.44
551443	4	0.89	jgi|Poptr1_1|551443|eugene3.00020758|CDS chrom=LG_II strand=+ start=5744440 end=5748771 cdsStart=5744444 cdsEnd=5748563 sfCount=12 sfStarts=5744440,5744979,5745211,5745662,5745831,5746028,5746705,5747054,5747633,5747802,5747973,5748396, sfEnds=5744749,5745090,5745284,5745730,5745914,5746097,5746760,5747175,5747704,5747883,5748050,5748771,	-	GO:0004655//porphobilinogen synthase activity	GO:0006783//heme biosynthetic process	CATGACAGGTGACTTGCGATT	8	2	0.44	CATGCTGAAATCCTTCTGCAT	3	2	0.44
551463	38	8.43	jgi|Poptr1_1|551463|eugene3.00020778|CDS chrom=LG_II strand=+ start=5898858 end=5903113 cdsStart=5899243 cdsEnd=5902899 sfCount=5 sfStarts=5898858,5900713,5901071,5902214,5902672, sfEnds=5899353,5900962,5901278,5902445,5903113,	GO:0016020//membrane	-	-	CATGATAATAACAGTGACATT	7	2	0.44	CATGATCAATGGTTTGATCTT	6	7	1.55	CATGGGAAATATCCTTCTCCA	5	15	3.33	CATGTAGTACACAGTGTTTAT	3	11	2.44	CATGTGCCTCACATACCCATA	1	3	0.67
551540	2	0.44	jgi|Poptr1_1|551540|eugene3.00020855|CDS chrom=LG_II strand=+ start=6589562 end=6593608 cdsStart=6589562 cdsEnd=6593608 sfCount=13 sfStarts=6589562,6589956,6590102,6590445,6590770,6590931,6591180,6591407,6591926,6592306,6593012,6593197,6593465, sfEnds=6589858,6590004,6590309,6590619,6590835,6591044,6591296,6591533,6592212,6592496,6593097,6593273,6593608,	GO:0016020//membrane	GO:0008271//secondary active sulfate transmembrane transporter activity	GO:0008272//sulfate transport	CATGTGATAGAAAGTCAATTA	8	2	0.44
551618	2	0.44	jgi|Poptr1_1|551618|eugene3.00020933|CDS chrom=LG_II strand=- start=7284619 end=7287360 cdsStart=7284619 cdsEnd=7287158 sfCount=6 sfStarts=7284619,7284910,7285117,7285842,7286576,7286967, sfEnds=7284753,7285035,7285222,7285999,7286869,7287360,	-	-	-	CATGACTCATAGCCACTGTTC	1	2	0.44
551637	2	0.44	jgi|Poptr1_1|551637|eugene3.00020952|CDS chrom=LG_II strand=- start=7468224 end=7470463 cdsStart=7468484 cdsEnd=7470349 sfCount=4 sfStarts=7468224,7468633,7469374,7469846, sfEnds=7468504,7468749,7469496,7470463,	-	GO:0019904//protein domain specific binding;GO:0004623//phospholipase A2 activity;GO:0004624;GO:0004625;GO:0004626;GO:0004627;GO:0004628;GO:0047498//calcium-dependent phospholipase A2 activity;GO:0047499//calcium-independent phospholipase A2 activity	-	CATGATCAGAGTGCTATCCTT	1	2	0.44
551643	5	1.11	jgi|Poptr1_1|551643|eugene3.00020958|CDS chrom=LG_II strand=+ start=7513442 end=7525236 cdsStart=7513442 cdsEnd=7525236 sfCount=22 sfStarts=7513442,7513692,7514254,7514504,7514682,7515325,7515935,7517024,7517404,7517565,7518487,7518843,7519854,7520357,7520878,7522267,7522417,7523260,7523453,7523908,7524501,7524838, sfEnds=7513528,7513728,7514330,7514574,7514760,7515469,7516054,7517101,7517459,751…	-	-	-	CATGGCCATCAGATTTTCCTC	1	5	1.11
551644	7	1.55	jgi|Poptr1_1|551644|eugene3.00020959|CDS chrom=LG_II strand=- start=7526604 end=7528055 cdsStart=7526909 cdsEnd=7527868 sfCount=1 sfStarts=7526604, sfEnds=7528055,	GO:0016020//membrane;GO:0005743//mitochondrial inner membrane	GO:0005488//binding;GO:0005215//transporter activity	GO:0006810//transport	CATGGATGGAATTATGAGGGA	3	7	1.55
551646	2	0.44	jgi|Poptr1_1|551646|eugene3.00020961|CDS chrom=LG_II strand=- start=7538113 end=7539680 cdsStart=7538303 cdsEnd=7539619 sfCount=1 sfStarts=7538113, sfEnds=7539680,	-	GO:0004194;GO:0031177//phosphopantetheine binding;GO:0004675//transmembrane receptor protein serine/threonine kinase activity;GO:0004676//3-phosphoinositide-dependent protein kinase activity;GO:0004677//DNA-dependent protein kinase activity;GO:0004679//AMP-activated protein kinase activity;GO:0004680//casein kinase activity;GO:0004681//casein kinase I activity;GO:0004683//calmodulin-dependent pro…	GO:0006508//proteolysis	CATGAACATTTGTTGACCCGG	6	2	0.44
551659	2	0.44	jgi|Poptr1_1|551659|eugene3.00020974|CDS chrom=LG_II strand=+ start=7663585 end=7667360 cdsStart=7663732 cdsEnd=7667126 sfCount=10 sfStarts=7663585,7663904,7664076,7664273,7664459,7664642,7665403,7666033,7666417,7666917, sfEnds=7663824,7663966,7664157,7664343,7664547,7664845,7665673,7666260,7666614,7667360,	-	-	-	CATGTTTGGTCTTATGGCCTT	2	2	0.44
551699	3	0.67	jgi|Poptr1_1|551699|eugene3.00021014|CDS chrom=LG_II strand=+ start=8058184 end=8061883 cdsStart=8058184 cdsEnd=8061883 sfCount=14 sfStarts=8058184,8058484,8058860,8059058,8059317,8059530,8059802,8060055,8060236,8060521,8060755,8061068,8061348,8061620, sfEnds=8058299,8058534,8058979,8059177,8059458,8059700,8059957,8060161,8060326,8060662,8060911,8061184,8061474,8061883,	-	-	-	CATGAGAGGTTAAGTTCTGTT	6	3	0.67
551712	4	0.89	jgi|Poptr1_1|551712|eugene3.00021027|CDS chrom=LG_II strand=- start=8180350 end=8186931 cdsStart=8180350 cdsEnd=8186931 sfCount=12 sfStarts=8180350,8180665,8181147,8181666,8182366,8183272,8183776,8183992,8185131,8185431,8185681,8186872, sfEnds=8180554,8181001,8181579,8181860,8182539,8183616,8183817,8184147,8185280,8185589,8186133,8186931,	-	-	-	CATGCATGTATCCATCCATGT	13	4	0.89
551719	15	3.33	jgi|Poptr1_1|551719|eugene3.00021034|CDS chrom=LG_II strand=- start=8258142 end=8261088 cdsStart=8258142 cdsEnd=8261088 sfCount=4 sfStarts=8258142,8258745,8259364,8261031, sfEnds=8258575,8259163,8260030,8261088,	-	-	-	CATGATAATTGTCCGCAAACA	2	10	2.22	CATGCTCTTCTGCATTTCCTT	5	5	1.11
551726	2	0.44	jgi|Poptr1_1|551726|eugene3.00021041|CDS chrom=LG_II strand=- start=8319941 end=8324008 cdsStart=8320121 cdsEnd=8324008 sfCount=7 sfStarts=8319941,8320567,8320780,8321068,8321848,8322214,8323301, sfEnds=8320264,8320678,8320859,8321391,8322099,8322636,8324008,	-	GO:0003676//nucleic acid binding	-	CATGGTTTTCTTTCAGCTATA	3	2	0.44
551755	36	7.98	jgi|Poptr1_1|551755|eugene3.00021070|CDS chrom=LG_II strand=+ start=8750087 end=8753351 cdsStart=8750087 cdsEnd=8753351 sfCount=4 sfStarts=8750087,8751162,8751905,8752499, sfEnds=8750465,8751389,8752262,8753351,	-	GO:0004182	GO:0006508//proteolysis	CATGCTGGCAGCATTGAAGAT	6	5	1.11	CATGGGGATTGAAATTGATAG	1	17	3.77	CATGTATTTGTAGATCAAGGC	4	3	0.67	CATGTGCCGCTCACAATACTT	3	11	2.44
551803	2	0.44	jgi|Poptr1_1|551803|eugene3.00021118|CDS chrom=LG_II strand=- start=9103306 end=9104976 cdsStart=9103601 cdsEnd=9104873 sfCount=2 sfStarts=9103306,9104835, sfEnds=9104737,9104976,	-	-	-	CATGAGACCGTTAATCTCACA	7	2	0.44
551863	2	0.44	jgi|Poptr1_1|551863|eugene3.00021178|CDS chrom=LG_II strand=- start=9577486 end=9582184 cdsStart=9578055 cdsEnd=9581764 sfCount=10 sfStarts=9577486,9578183,9578615,9578985,9579634,9580081,9580223,9581235,9581564,9582007, sfEnds=9578080,9578385,9578850,9579110,9579741,9580144,9580376,9581406,9581857,9582184,	GO:0005963;GO:0017023//myosin phosphatase complex	GO:0003824//catalytic activity;GO:0000158;GO:0004721//phosphoprotein phosphatase activity;GO:0004723//calcium-dependent protein serine/threonine phosphatase activity;GO:0004724//magnesium-dependent protein serine/threonine phosphatase activity;GO:0008420//CTD phosphatase activity;GO:0008597//calcium-dependent protein serine/threonine phosphatase regulator activity;GO:0015071;GO:0017018//myosin ph…	-	CATGGCGGCTATGAAGTTATT	4	2	0.44
551914	9	2	jgi|Poptr1_1|551914|eugene3.00021229|CDS chrom=LG_II strand=- start=9957316 end=9958864 cdsStart=9957575 cdsEnd=9958258 sfCount=1 sfStarts=9957316, sfEnds=9958864,	GO:0000151//ubiquitin ligase complex	GO:0004842//ubiquitin-protein ligase activity;GO:0008270//zinc ion binding	GO:0016567//protein ubiquitination	CATGGCAGCATCAGGAAATCC	4	9	2
551986	3	0.67	jgi|Poptr1_1|551986|eugene3.00021301|CDS chrom=LG_II strand=+ start=10505222 end=10506599 cdsStart=10505222 cdsEnd=10506599 sfCount=3 sfStarts=10505222,10505671,10506132, sfEnds=10505430,10505920,10506599,	-	-	-	CATGTCTGATGGAAACTCATC	1	3	0.67
551994	126	27.94	jgi|Poptr1_1|551994|eugene3.00021309|CDS chrom=LG_II strand=+ start=10561118 end=10563742 cdsStart=10561118 cdsEnd=10563742 sfCount=7 sfStarts=10561118,10562061,10562312,10562662,10563065,10563351,10563648, sfEnds=10561160,10562219,10562487,10562939,10563200,10563462,10563742,	-	GO:0016491//oxidoreductase activity;GO:0016615//malate dehydrogenase activity;GO:0030060//L-malate dehydrogenase activity	GO:0006100;GO:0006108//malate metabolic process	CATGACACCTCTGGCAATCAT	7	47	10.42	CATGACTGCAATGTTGACACC	5	5	1.11	CATGCTTCTCCAAGGCTGAAG	4	19	4.21	CATGGAAACCCATGTTCCCTC	1	3	0.67	CATGTGATGTTTTTCTCTGGG	3	41	9.09	CATGTTCCCTCGGGTGTCCCA	2	2	0.44	CATGCTTCTCCAAGGCCGAAG	4	7	1.55	CATGTGATGTTTTTCTCTGGT	3	2	0.44
551996	2	0.44	jgi|Poptr1_1|551996|eugene3.00021311|CDS chrom=LG_II strand=+ start=10567088 end=10569046 cdsStart=10567088 cdsEnd=10569046 sfCount=7 sfStarts=10567088,10567380,10567636,10567896,10568315,10568554,10568946, sfEnds=10567130,10567538,10567811,10568173,10568450,10568665,10569046,	-	GO:0016491//oxidoreductase activity;GO:0016615//malate dehydrogenase activity;GO:0030060//L-malate dehydrogenase activity	GO:0006100;GO:0006108//malate metabolic process	CATGTGATATTCTTAACTGGG	4	2	0.44
552010	5	1.11	jgi|Poptr1_1|552010|eugene3.00021325|CDS chrom=LG_II strand=+ start=10718325 end=10719761 cdsStart=10718325 cdsEnd=10719761 sfCount=1 sfStarts=10718325, sfEnds=10719761,	GO:0005634//nucleus	GO:0003676//nucleic acid binding;GO:0008270//zinc ion binding	-	CATGCTTTGATCGAGCCTGGA	6	2	0.44	CATGTGTGACCACATCTTCAT	4	3	0.67
552034	6	1.33	jgi|Poptr1_1|552034|eugene3.00021349|CDS chrom=LG_II strand=+ start=10933856 end=10937578 cdsStart=10933856 cdsEnd=10937230 sfCount=7 sfStarts=10933856,10934687,10934883,10935092,10935594,10935829,10936271, sfEnds=10934347,10934777,10934988,10935374,10935742,10935982,10937578,	-	GO:0004802//transketolase activity	-	CATGAAACAAAGGAAACAACT	1	2	0.44	CATGACCTCATCGTACAAAAT	11	2	0.44	CATGGAAAGGCTCATATGGCC	7	2	0.44
552087	4	0.89	jgi|Poptr1_1|552087|eugene3.00021402|CDS chrom=LG_II strand=+ start=11411034 end=11412014 cdsStart=11411034 cdsEnd=11412014 sfCount=1 sfStarts=11411034, sfEnds=11412014,	-	-	-	CATGAAGTATCAGCATTTGCA	1	4	0.89
552115	2	0.44	jgi|Poptr1_1|552115|eugene3.00021430|CDS chrom=LG_II strand=+ start=11741835 end=11745460 cdsStart=11743062 cdsEnd=11745133 sfCount=8 sfStarts=11741835,11743044,11743594,11743755,11743927,11744115,11744277,11745098, sfEnds=11741959,11743253,11743668,11743829,11744007,11744189,11744450,11745460,	GO:0005778//peroxisomal membrane	-	GO:0016559//peroxisome fission	CATGCAGGTCATTGACAAACT	2	2	0.44
552235	3	0.67	jgi|Poptr1_1|552235|eugene3.00021550|CDS chrom=LG_II strand=+ start=12720130 end=12721347 cdsStart=12720130 cdsEnd=12721347 sfCount=1 sfStarts=12720130, sfEnds=12721347,	-	-	-	CATGTGATATCCGGTTCACAG	2	3	0.67
552472	4	0.89	jgi|Poptr1_1|552472|eugene3.00021787|CDS chrom=LG_II strand=+ start=15422502 end=15424527 cdsStart=15422502 cdsEnd=15424527 sfCount=5 sfStarts=15422502,15422895,15423520,15423939,15424297, sfEnds=15422690,15423209,15423809,15424155,15424527,	-	GO:0004650//polygalacturonase activity;GO:0047911	GO:0005975//carbohydrate metabolic process	CATGTTTGGATAAATGCCTCT	5	4	0.89
552480	7	1.55	jgi|Poptr1_1|552480|eugene3.00021795|CDS chrom=LG_II strand=- start=15547772 end=15554247 cdsStart=15548079 cdsEnd=15554070 sfCount=18 sfStarts=15547772,15548518,15548667,15548797,15549492,15549758,15549921,15550071,15550350,15550850,15551002,15551152,15551946,15552167,15553193,15553709,15553934,15554202, sfEnds=15548165,15548583,15548696,15548895,15549587,15549808,15549987,15550165,15550431,1555…	GO:0045239//tricarboxylic acid cycle enzyme complex	GO:0004197//cysteine-type endopeptidase activity;GO:0003824//catalytic activity;GO:0004333//fumarate hydratase activity	GO:0006508//proteolysis;GO:0006106//fumarate metabolic process	CATGCAGTAATTTCGAAATTC	1	3	0.67	CATGTTACTTTGAGTACCACT	6	4	0.89
552617	2	0.44	jgi|Poptr1_1|552617|eugene3.00021932|CDS chrom=LG_II strand=+ start=17003385 end=17008182 cdsStart=17003763 cdsEnd=17007952 sfCount=13 sfStarts=17003385,17003741,17004023,17004406,17004889,17005333,17005900,17006132,17006511,17006940,17007617,17007888,17008124, sfEnds=17003411,17003855,17004115,17004522,17005076,17005399,17006022,17006284,17006795,17007158,17007710,17008109,17008182,	GO:0005737//cytoplasm	GO:0004812//aminoacyl-tRNA ligase activity;GO:0005524//ATP binding;GO:0004827//proline-tRNA ligase activity	GO:0006418//tRNA aminoacylation for protein translation;GO:0006433//prolyl-tRNA aminoacylation;GO:0006412//translation	CATGAACCATCACCATAACTC	2	2	0.44
552633	2	0.44	jgi|Poptr1_1|552633|eugene3.00001948|CDS chrom=LG_II strand=- start=17321445 end=17323825 cdsStart=17321968 cdsEnd=17323571 sfCount=2 sfStarts=17321445,17323533, sfEnds=17322963,17323825,	-	GO:0003824//catalytic activity;GO:0004620//phospholipase activity;GO:0016298//lipase activity;GO:0016789;GO:0018731;GO:0018732;GO:0018733;GO:0018734	-	CATGGTGAGCTATATTACCAC	4	2	0.44
552728	2	0.44	jgi|Poptr1_1|552728|eugene3.00002043|CDS chrom=LG_II strand=+ start=18733978 end=18741520 cdsStart=18733978 cdsEnd=18741520 sfCount=14 sfStarts=18733978,18734808,18735509,18736002,18738070,18738382,18738715,18739301,18739671,18739895,18740066,18740305,18740565,18741437, sfEnds=18734526,18734948,18735682,18736160,18738303,18738531,18738807,18739396,18739799,18739972,18740224,18740479,18740647,1874…	GO:0000775//chromosome, centromeric region;GO:0005634//nucleus	-	GO:0007067//mitosis	CATGTTCATAATAATTTACAG	5	2	0.44
552741	2	0.44	jgi|Poptr1_1|552741|eugene3.00002056|CDS chrom=LG_II strand=- start=18939903 end=18943539 cdsStart=18939903 cdsEnd=18943539 sfCount=8 sfStarts=18939903,18940052,18940538,18940702,18941045,18942877,18943107,18943482, sfEnds=18939935,18940163,18940611,18940940,18941995,18943024,18943264,18943539,	-	-	-	CATGTACCGACTCTTGCATCA	1	2	0.44
552954	8	1.77	jgi|Poptr1_1|552954|eugene3.00002269|CDS chrom=LG_II strand=- start=21186932 end=21188246 cdsStart=21186932 cdsEnd=21188246 sfCount=5 sfStarts=21186932,21187197,21187582,21187846,21188171, sfEnds=21187094,21187476,21187745,21187894,21188246,	-	-	-	CATGTTATGATAACGCCTTTC	3	8	1.77
553006	4	0.89	jgi|Poptr1_1|553006|eugene3.00002321|CDS chrom=LG_II strand=+ start=21568122 end=21571354 cdsStart=21568122 cdsEnd=21571020 sfCount=5 sfStarts=21568122,21568704,21568913,21570044,21570995, sfEnds=21568198,21568839,21569644,21570236,21571354,	-	-	-	CATGCTCAACAATTTCATTAT	6	4	0.89
553084	16	3.55	jgi|Poptr1_1|553084|eugene3.00002399|CDS chrom=LG_II strand=- start=22055061 end=22057455 cdsStart=22055061 cdsEnd=22057455 sfCount=4 sfStarts=22055061,22055457,22055621,22057304, sfEnds=22055174,22055516,22055861,22057455,	-	-	-	CATGATTGAATTGTATCATTT	2	16	3.55
553121	3	0.67	jgi|Poptr1_1|553121|eugene3.00002436|CDS chrom=LG_II strand=- start=22321315 end=22329264 cdsStart=22321315 cdsEnd=22329264 sfCount=11 sfStarts=22321315,22322214,22322586,22323747,22325016,22325222,22325483,22326481,22327719,22328239,22328533, sfEnds=22321437,22322477,22322750,22323824,22325121,22325397,22325558,22326623,22327880,22328412,22329264,	GO:0030127//COPII vesicle coat	GO:0005515//protein binding	GO:0006886//intracellular protein transport;GO:0006888//ER to Golgi vesicle-mediated transport	CATGTTTGGGAAGGGCTTGAT	6	3	0.67
553134	2	0.44	jgi|Poptr1_1|553134|eugene3.00002449|CDS chrom=LG_II strand=- start=22429353 end=22432467 cdsStart=22430130 cdsEnd=22432467 sfCount=4 sfStarts=22429353,22430393,22431493,22431842, sfEnds=22430138,22430638,22431595,22432467,	-	-	-	CATGAGGTGTGGATGTCATTG	1	2	0.44
553182	2	0.44	jgi|Poptr1_1|553182|eugene3.00002497|CDS chrom=LG_II strand=- start=22791401 end=22795147 cdsStart=22791899 cdsEnd=22795147 sfCount=7 sfStarts=22791401,22792511,22793410,22793812,22794115,22794537,22794856, sfEnds=22792045,22792795,22793600,22794029,22794448,22794785,22795147,	-	GO:0016787//hydrolase activity;GO:0003993//acid phosphatase activity	-	CATGCCCAACAGCCATCTTTT	1	2	0.44
553210	2	0.44	jgi|Poptr1_1|553210|eugene3.00002525|CDS chrom=LG_II strand=+ start=22980828 end=22983172 cdsStart=22980828 cdsEnd=22983043 sfCount=2 sfStarts=22980828,22981860, sfEnds=22981041,22983172,	-	GO:0003934//GTP cyclohydrolase I activity	GO:0009058//biosynthetic process	CATGGCTGGCTTCCCCATTTT	1	2	0.44
553348	13	2.88	jgi|Poptr1_1|553348|eugene3.00002663|CDS chrom=LG_II strand=+ start=24142392 end=24145181 cdsStart=24142462 cdsEnd=24145181 sfCount=2 sfStarts=24142392,24144948, sfEnds=24143169,24145181,	-	-	-	CATGCCCTTCCTATTGTGCTT	5	13	2.88
553391	3	0.67	jgi|Poptr1_1|553391|eugene3.00030024|CDS chrom=LG_III strand=- start=520060 end=527418 cdsStart=524823 cdsEnd=527418 sfCount=5 sfStarts=520060,524356,525390,525591,526706, sfEnds=520077,525016,525516,525702,527418,	-	-	-	CATGTGGACCATCGAGTGGAT	3	3	0.67
553430	6	1.33	jgi|Poptr1_1|553430|eugene3.00030063|CDS chrom=LG_III strand=+ start=826811 end=829198 cdsStart=826811 cdsEnd=828996 sfCount=4 sfStarts=826811,827919,828675,828852, sfEnds=827023,828125,828751,829198,	GO:0016020//membrane	GO:0008320//protein transmembrane transporter activity	GO:0006886//intracellular protein transport	CATGAGTCACATTCTCTGTTT	6	2	0.44	CATGGATGGCCTCCACCGCTC	2	4	0.89
553452	302	66.97	jgi|Poptr1_1|553452|eugene3.00030085|CDS chrom=LG_III strand=- start=1033622 end=1035421 cdsStart=1033622 cdsEnd=1035421 sfCount=2 sfStarts=1033622,1034446, sfEnds=1034316,1035421,	GO:0005618//cell wall	GO:0030599//pectinesterase activity;GO:0004857//enzyme inhibitor activity	GO:0042545//cell wall modification	CATGGCCTGCCCAAGTATGTC	2	56	12.42	CATGTTCGAAAATCGTCTGTA	3	221	49.01	CATGGTGCCCATCCATCTGGC	1	20	4.44	CATGTTCGAAAATCGTCTTTA	3	5	1.11
553454	17	3.77	jgi|Poptr1_1|553454|eugene3.00030087|CDS chrom=LG_III strand=+ start=1051186 end=1053270 cdsStart=1051186 cdsEnd=1053270 sfCount=8 sfStarts=1051186,1051408,1051810,1051980,1052256,1052519,1052646,1053169, sfEnds=1051245,1051500,1051887,1052164,1052436,1052562,1052934,1053270,	GO:0005634//nucleus	-	GO:0006334//nucleosome assembly	CATGACACAGCATGAGGAATG	4	2	0.44	CATGAGGAATGGTTTTGTCCC	5	8	1.77	CATGTCCTGAAGTTCATCATA	6	7	1.55
553456	111	24.62	jgi|Poptr1_1|553456|eugene3.00030089|CDS chrom=LG_III strand=+ start=1066618 end=1068617 cdsStart=1066618 cdsEnd=1068617 sfCount=2 sfStarts=1066618,1067923, sfEnds=1067605,1068617,	GO:0005618//cell wall	GO:0030599//pectinesterase activity;GO:0004857//enzyme inhibitor activity	GO:0042545//cell wall modification	CATGCTTGACAAATTCCTTAG	9	50	11.09	CATGTTTCTTGATATGCAAGG	8	9	2	CATGCTTGACAAATTCCTTAT	9	4	0.89	CATGTGCCTAAACCATCCTTG	6	48	10.64
553541	2	0.44	jgi|Poptr1_1|553541|eugene3.00030174|CDS chrom=LG_III strand=+ start=2457647 end=2463907 cdsStart=2457647 cdsEnd=2463907 sfCount=4 sfStarts=2457647,2458443,2462758,2462912, sfEnds=2457871,2459467,2462809,2463907,	-	-	-	CATGAAGTCTTGGAAACATAG	16	2	0.44
553739	4	0.89	jgi|Poptr1_1|553739|eugene3.00030372|CDS chrom=LG_III strand=+ start=5367227 end=5368555 cdsStart=5367227 cdsEnd=5368555 sfCount=3 sfStarts=5367227,5367482,5368400, sfEnds=5367385,5367622,5368555,	-	GO:0003824//catalytic activity	-	CATGCAAATTCCCATCTGCAT	3	4	0.89
553916	13	2.88	jgi|Poptr1_1|553916|eugene3.00030549|CDS chrom=LG_III strand=- start=7567013 end=7571024 cdsStart=7567272 cdsEnd=7570948 sfCount=10 sfStarts=7567013,7567719,7568178,7568617,7568810,7569046,7569223,7569358,7570526,7570813, sfEnds=7567321,7567884,7568525,7568723,7568938,7569113,7569283,7569446,7570658,7571024,	-	GO:0003824//catalytic activity;GO:0004086//carbamoyl-phosphate synthase activity;GO:0005524//ATP binding;GO:0004088//carbamoyl-phosphate synthase (glutamine-hydrolyzing) activity	GO:0006807//nitrogen compound metabolic process;GO:0009058//biosynthetic process	CATGATGTTCCTTTCAAGCAT	7	13	2.88
553932	61	13.53	jgi|Poptr1_1|553932|eugene3.00030565|CDS chrom=LG_III strand=+ start=7677313 end=7682794 cdsStart=7677579 cdsEnd=7682638 sfCount=8 sfStarts=7677313,7677546,7679794,7679963,7680430,7680649,7681620,7682504, sfEnds=7677383,7677639,7679864,7680044,7680545,7680783,7681688,7682794,	-	GO:0005198//structural molecule activity	-	CATGAGGGAGAAGCCTGGATC	1	2	0.44	CATGGTGCTCTGTGTTGTTCG	4	55	12.2	CATGTGGAGGAACAATGGTAC	3	4	0.89
553972	2	0.44	jgi|Poptr1_1|553972|eugene3.00030605|CDS chrom=LG_III strand=+ start=8529233 end=8534291 cdsStart=8529233 cdsEnd=8534291 sfCount=5 sfStarts=8529233,8530538,8531125,8532996,8533309, sfEnds=8530285,8531002,8532193,8533085,8534291,	GO:0016469//proton-transporting two-sector ATPase complex	GO:0005524//ATP binding;GO:0046933//hydrogen ion transporting ATP synthase activity, rotational mechanism;GO:0046961//proton-transporting ATPase activity, rotational mechanism	GO:0015986//ATP synthesis coupled proton transport	CATGGTCAAGCAACATCCTGG	1	2	0.44
554061	4	0.89	jgi|Poptr1_1|554061|eugene3.00030694|CDS chrom=LG_III strand=+ start=9622636 end=9633215 cdsStart=9628194 cdsEnd=9632964 sfCount=8 sfStarts=9622636,9623515,9628078,9630159,9630884,9631700,9631978,9632902, sfEnds=9622856,9623636,9629296,9630400,9631041,9631885,9632073,9633215,	-	-	-	CATGGAGATTTCGGAGCTCTG	2	2	0.44	CATGTCTTTGCTAGGAACTTT	1	2	0.44
554116	3	0.67	jgi|Poptr1_1|554116|eugene3.00030749|CDS chrom=LG_III strand=+ start=10045610 end=10046640 cdsStart=10045683 cdsEnd=10046461 sfCount=5 sfStarts=10045610,10045920,10046413,10046553,10046607, sfEnds=10045748,10046212,10046494,10046574,10046640,	-	-	-	CATGGGAAAAGTTGTTGTCTT	1	3	0.67
554251	2	0.44	jgi|Poptr1_1|554251|eugene3.00030884|CDS chrom=LG_III strand=+ start=11166514 end=11167784 cdsStart=11166514 cdsEnd=11167784 sfCount=3 sfStarts=11166514,11167075,11167534, sfEnds=11166864,11167282,11167784,	-	-	-	CATGATCAGAGAAGGAGAGGA	2	2	0.44
554291	23	5.1	jgi|Poptr1_1|554291|eugene3.00030924|CDS chrom=LG_III strand=+ start=11465856 end=11467611 cdsStart=11465957 cdsEnd=11467226 sfCount=2 sfStarts=11465856,11466774, sfEnds=11466412,11467611,	-	-	-	CATGTGAATTTGGGGTCAATG	1	6	1.33	CATGAGTAGGATTGACAGCAG	5	3	0.67	CATGGAGTTTGGAATGTTCAC	2	14	3.1
554336	31	6.87	jgi|Poptr1_1|554336|eugene3.00030969|CDS chrom=LG_III strand=- start=11776978 end=11778670 cdsStart=11776978 cdsEnd=11778670 sfCount=5 sfStarts=11776978,11777337,11778141,11778317,11778526, sfEnds=11777178,11777418,11778228,11778370,11778670,	-	-	-	CATGCTCTTTAGCTGGTGTAG	3	3	0.67	CATGCTTTAATTAGAGCATAT	2	28	6.21
554393	74	16.41	jgi|Poptr1_1|554393|eugene3.00031026|CDS chrom=LG_III strand=- start=12182358 end=12183425 cdsStart=12182358 cdsEnd=12183425 sfCount=1 sfStarts=12182358, sfEnds=12183425,	-	GO:0004672//protein kinase activity;GO:0005524//ATP binding;GO:0004713//protein tyrosine kinase activity;GO:0004674//protein serine/threonine kinase activity	GO:0006468//protein amino acid phosphorylation	CATGCAATCTTCAATACAACC	2	5	1.11	CATGCTCTAAATATTTACTAT	4	20	4.44	CATGTGACCCAGATCCAATAA	5	4	0.89	CATGCAATCTTCAACACAACC	2	10	2.22	CATGCTGCCTCAGTGCTATTA	1	35	7.76
554418	3	0.67	jgi|Poptr1_1|554418|eugene3.00031051|CDS chrom=LG_III strand=+ start=12389606 end=12393094 cdsStart=12389696 cdsEnd=12392855 sfCount=10 sfStarts=12389606,12389848,12390104,12390194,12390435,12390811,12391573,12392059,12392485,12392790, sfEnds=12389773,12390009,12390128,12390308,12390501,12390907,12391754,12392412,12392601,12393094,	GO:0005622//intracellular	GO:0003676//nucleic acid binding	-	CATGGCCCTTTCATTACGATT	1	3	0.67
554495	2	0.44	jgi|Poptr1_1|554495|eugene3.00031128|CDS chrom=LG_III strand=+ start=13000355 end=13003572 cdsStart=13000435 cdsEnd=13003379 sfCount=7 sfStarts=13000355,13001206,13002236,13002383,13002634,13002884,13003256, sfEnds=13000519,13001337,13002273,13002433,13002801,13002996,13003572,	-	GO:0004550//nucleoside diphosphate kinase activity;GO:0005524//ATP binding	GO:0006183//GTP biosynthetic process;GO:0006228//UTP biosynthetic process;GO:0006241//CTP biosynthetic process	CATGTTCCTTAGAAGGAACCA	3	2	0.44
554653	91	20.18	jgi|Poptr1_1|554653|eugene3.00031286|CDS chrom=LG_III strand=+ start=14300871 end=14304274 cdsStart=14300871 cdsEnd=14304274 sfCount=12 sfStarts=14300871,14301272,14301608,14301896,14302654,14302887,14303132,14303402,14303557,14303732,14304021,14304248, sfEnds=14301014,14301353,14301684,14302002,14302771,14303003,14303223,14303468,14303635,14303823,14304164,14304274,	-	-	-	CATGAATAGGAAAAATGGCAT	10	2	0.44	CATGACAACTGGTAAGACATT	1	48	10.64	CATGACTACATCTGCTAGTGT	11	10	2.22	CATGATTATCACCTTTTAGCC	8	4	0.89	CATGCATTCCCATCCATTCTA	2	4	0.89	CATGGATAATCCTGAAGCAAC	7	3	0.67	CATGGTGAATGATTTATAGCG	12	3	0.67	CATGTCAACTCCAAAAGTTAG	9	14	3.1	CATGTCAACTCCAAAAGTTAT	9	3	0.67
554690	22	4.88	jgi|Poptr1_1|554690|eugene3.00031323|CDS chrom=LG_III strand=- start=14553428 end=14560254 cdsStart=14553891 cdsEnd=14560254 sfCount=14 sfStarts=14553428,14554308,14554727,14554948,14555272,14556306,14556772,14557267,14557500,14557791,14558063,14558668,14559926,14560177, sfEnds=14554049,14554487,14554795,14555008,14555920,14556698,14556869,14557415,14557616,14557949,14558493,14558988,14559992,145…	-	GO:0003676//nucleic acid binding	-	CATGAAGAGCAGCCTCTGCAG	15	2	0.44	CATGCCCCCAGCTGACCATTA	16	2	0.44	CATGCTCCCAAGAGAACAGGG	7	3	0.67	CATGCTGTTAGGAACGCTAGA	12	3	0.67	CATGCTTATCTAAGCTATGAT	18	9	2	CATGTATAGTGATGTCCAGGT	11	3	0.67
554851	2	0.44	jgi|Poptr1_1|554851|eugene3.00031484|CDS chrom=LG_III strand=- start=15859779 end=15861730 cdsStart=15859997 cdsEnd=15861730 sfCount=1 sfStarts=15859779, sfEnds=15861730,	-	-	-	CATGGGGGGATAATTTTCCTC	2	2	0.44
554871	2	0.44	jgi|Poptr1_1|554871|eugene3.00031504|CDS chrom=LG_III strand=+ start=15985290 end=15986485 cdsStart=15985661 cdsEnd=15986485 sfCount=2 sfStarts=15985290,15985519, sfEnds=15985323,15986485,	GO:0005634//nucleus	GO:0016564//transcription repressor activity	GO:0016481//negative regulation of transcription	CATGTCAACAGCTTAAGCAAG	3	2	0.44
554886	32	7.1	jgi|Poptr1_1|554886|eugene3.00031519|CDS chrom=LG_III strand=+ start=16097193 end=16100263 cdsStart=16097193 cdsEnd=16100263 sfCount=3 sfStarts=16097193,16098083,16099396, sfEnds=16097414,16098213,16100263,	-	GO:0008080//N-acetyltransferase activity	-	CATGGTAAGAGTCCTAAATTT	8	32	7.1
555163	251	55.66	jgi|Poptr1_1|555163|eugene3.00031796|CDS chrom=LG_III strand=+ start=18382833 end=18384610 cdsStart=18382833 cdsEnd=18384610 sfCount=2 sfStarts=18382833,18384310, sfEnds=18384193,18384610,	-	GO:0005507//copper ion binding;GO:0008447//L-ascorbate oxidase activity	-	CATGAATTCTTCCTCTGCTGG	7	4	0.89	CATGCCTGTGGTTGGGTAGTA	6	35	7.76	CATGGGATCCCTCCATTTCCA	5	55	12.2	CATGTCAAAAGGAAGGGCTCG	8	3	0.67	CATGTCCTTGACGATGCCACA	1	152	33.71	CATGCCTGTGGTTGTGTAGTA	6	2	0.44
555175	2	0.44	jgi|Poptr1_1|555175|eugene3.00031808|CDS chrom=LG_III strand=- start=18438024 end=18443336 cdsStart=18438024 cdsEnd=18443336 sfCount=16 sfStarts=18438024,18438171,18438305,18438830,18439204,18439381,18439523,18439712,18439899,18441045,18441277,18441945,18442371,18442697,18442995,18443201, sfEnds=18438086,18438222,18438366,18438917,18439272,18439438,18439624,18439801,18440223,18441164,18441369,184…	GO:0005952//cAMP-dependent protein kinase complex;GO:0005956//protein kinase CK2 complex	GO:0004672//protein kinase activity;GO:0004682//protein kinase CK2 activity;GO:0004691//cAMP-dependent protein kinase activity;GO:0008603//cAMP-dependent protein kinase regulator activity;GO:0008605//protein kinase CK2 regulator activity	-	CATGGTCATTGTCCATTGTAG	2	2	0.44
555333	36	7.98	jgi|Poptr1_1|555333|eugene3.00040046|CDS chrom=LG_IV strand=+ start=455803 end=456366 cdsStart=455803 cdsEnd=456366 sfCount=1 sfStarts=455803, sfEnds=456366,	-	GO:0004857//enzyme inhibitor activity;GO:0030599//pectinesterase activity	-	CATGATTCAACATCAGCAACT	1	14	3.1	CATGATTCAACATCAGCAACA	1	22	4.88
555823	3	0.67	jgi|Poptr1_1|555823|eugene3.00040536|CDS chrom=LG_IV strand=- start=5099648 end=5101780 cdsStart=5099711 cdsEnd=5101647 sfCount=2 sfStarts=5099648,5101289, sfEnds=5100536,5101780,	-	-	-	CATGGATAGCACACAATTGTC	2	3	0.67
556152	2	0.44	jgi|Poptr1_1|556152|eugene3.00040865|CDS chrom=LG_IV strand=- start=8582283 end=8588263 cdsStart=8582635 cdsEnd=8588135 sfCount=8 sfStarts=8582283,8583048,8583312,8583940,8584176,8585509,8586592,8587943, sfEnds=8582775,8583158,8583479,8584008,8585060,8585580,8586692,8588263,	-	-	-	CATGATGGAGGATGGAGGTTC	3	2	0.44
556346	4	0.89	jgi|Poptr1_1|556346|eugene3.00041059|CDS chrom=LG_IV strand=+ start=12536285 end=12542435 cdsStart=12536285 cdsEnd=12542414 sfCount=6 sfStarts=12536285,12537740,12537925,12539775,12541030,12542127, sfEnds=12536477,12537795,12538080,12540365,12541332,12542435,	-	GO:0016758//transferase activity, transferring hexosyl groups;GO:0000009//alpha-1,6-mannosyltransferase activity;GO:0000026//alpha-1,2-mannosyltransferase activity;GO:0000030//mannosyltransferase activity;GO:0000033//alpha-1,3-mannosyltransferase activity;GO:0003980//UDP-glucose:glycoprotein glucosyltransferase activity;GO:0004376//glycolipid mannosyltransferase activity;GO:0004576//oligosacchary…	GO:0016051//carbohydrate biosynthetic process	CATGCTGAATTACAACATCAT	4	4	0.89
556397	12	2.66	jgi|Poptr1_1|556397|eugene3.00041110|CDS chrom=LG_IV strand=- start=13691800 end=13694151 cdsStart=13692097 cdsEnd=13693542 sfCount=1 sfStarts=13691800, sfEnds=13694151,	-	GO:0003979//UDP-glucose 6-dehydrogenase activity	GO:0006118//electron transport	CATGTTGTCATATATCTTCTT	2	12	2.66
556459	17	3.77	jgi|Poptr1_1|556459|eugene3.00041172|CDS chrom=LG_IV strand=- start=14331429 end=14334991 cdsStart=14331678 cdsEnd=14334991 sfCount=10 sfStarts=14331429,14332006,14332286,14332444,14332620,14332834,14333069,14333793,14333964,14334719, sfEnds=14331764,14332149,14332342,14332499,14332729,14332981,14333360,14333857,14334132,14334991,	GO:0016020//membrane	-	-	CATGCTCATACCACAATCTTT	3	8	1.77	CATGCTCCACCAAATCTCCAT	1	9	2
556479	5	1.11	jgi|Poptr1_1|556479|eugene3.00041192|CDS chrom=LG_IV strand=- start=14593529 end=14594943 cdsStart=14593529 cdsEnd=14594943 sfCount=4 sfStarts=14593529,14593720,14594474,14594664, sfEnds=14593616,14593838,14594553,14594943,	-	-	GO:0006950//response to stress	CATGACCACAGCTGCTGGCTT	1	3	0.67	CATGATCAATGGCTACCACAA	4	2	0.44
556493	32	7.1	jgi|Poptr1_1|556493|eugene3.00041206|CDS chrom=LG_IV strand=+ start=14714993 end=14718825 cdsStart=14714993 cdsEnd=14718786 sfCount=13 sfStarts=14714993,14715696,14716075,14716263,14716640,14716826,14717041,14717192,14717404,14717776,14718130,14718616,14718772, sfEnds=14715149,14715957,14716174,14716529,14716717,14716927,14717090,14717291,14717496,14717896,14718506,14718687,14718825,	GO:0005622//intracellular	GO:0005215//transporter activity	GO:0006810//transport	CATGATGTTCTTGTATTCAGA	3	2	0.44	CATGCACTGGGGGGCATTCTT	6	3	0.67	CATGCGCAACATGATGTTCTT	2	5	1.11	CATGCTTAGAGGGTAGTAGTT	13	4	0.89	CATGGCTGATCATCCTCGGAG	7	3	0.67	CATGGTATTTCATATACCGAT	10	15	3.33
556593	5	1.11	jgi|Poptr1_1|556593|eugene3.00041306|CDS chrom=LG_IV strand=+ start=15485691 end=15489597 cdsStart=15485898 cdsEnd=15489291 sfCount=8 sfStarts=15485691,15486517,15486808,15487023,15488179,15488371,15488953,15489241, sfEnds=15485958,15486681,15486858,15487111,15488256,15488574,15489024,15489597,	-	-	-	CATGCTTAGGAAAACACCAGA	2	5	1.11
556612	3	0.67	jgi|Poptr1_1|556612|eugene3.00041325|CDS chrom=LG_IV strand=- start=15609353 end=15611951 cdsStart=15609353 cdsEnd=15611951 sfCount=3 sfStarts=15609353,15609826,15610434, sfEnds=15609657,15610219,15611951,	-	GO:0003677//DNA binding;GO:0005554	GO:0006355//regulation of transcription, DNA-dependent;GO:0007242//intracellular signaling cascade	CATGATTTGTGAAGATAGAAT	4	3	0.67
556671	2	0.44	jgi|Poptr1_1|556671|eugene3.00041384|CDS chrom=LG_IV strand=- start=16092505 end=16094934 cdsStart=16092601 cdsEnd=16093989 sfCount=1 sfStarts=16092505, sfEnds=16094934,	GO:0016020//membrane	GO:0005279	GO:0006865//amino acid transport;GO:0006810//transport	CATGGTACCCATTTCTGCAGT	8	2	0.44
556684	2	0.44	jgi|Poptr1_1|556684|eugene3.00041397|CDS chrom=LG_IV strand=- start=16195935 end=16199506 cdsStart=16195935 cdsEnd=16199506 sfCount=4 sfStarts=16195935,16198527,16199007,16199312, sfEnds=16197371,16198620,16199212,16199506,	-	-	-	CATGACTGATGCATCACCGAT	7	2	0.44
556731	2	0.44	jgi|Poptr1_1|556731|eugene3.00041444|CDS chrom=LG_IV strand=+ start=16562059 end=16567252 cdsStart=16562194 cdsEnd=16567068 sfCount=8 sfStarts=16562059,16564862,16565206,16565833,16565993,16566195,16566395,16566943, sfEnds=16562659,16564967,16565404,16565901,16566067,16566293,16566550,16567252,	-	GO:0000166//nucleotide binding;GO:0017111//nucleoside-triphosphatase activity;GO:0005524//ATP binding	-	CATGGACGCCTAGATCAGCTT	1	2	0.44
556881	3	0.67	jgi|Poptr1_1|556881|eugene3.00090141|CDS chrom=LG_IX strand=+ start=796371 end=797642 cdsStart=796371 cdsEnd=797642 sfCount=4 sfStarts=796371,796827,797382,797592, sfEnds=796682,797060,797441,797642,	-	-	-	CATGCTTCCTTTTCTTTTCGT	1	3	0.67
556918	13	2.88	jgi|Poptr1_1|556918|eugene3.00090178|CDS chrom=LG_IX strand=+ start=1023703 end=1025145 cdsStart=1023703 cdsEnd=1025145 sfCount=5 sfStarts=1023703,1024329,1024724,1024870,1025041, sfEnds=1023826,1024646,1024811,1024957,1025145,	-	GO:0005198//structural molecule activity	-	CATGCTTCTCGTCTGCGAGAA	6	6	1.33	CATGGCGGCTACAATAGGTTG	5	5	1.11	CATGTAAAGAAGCACAAACGA	7	2	0.44
557166	3	0.67	jgi|Poptr1_1|557166|eugene3.00090426|CDS chrom=LG_IX strand=+ start=2547511 end=2549454 cdsStart=2547511 cdsEnd=2549053 sfCount=3 sfStarts=2547511,2548228,2548921, sfEnds=2547715,2548513,2549454,	GO:0016021//integral to membrane;GO:0016469//proton-transporting two-sector ATPase complex;GO:0016020//membrane	GO:0046933//hydrogen ion transporting ATP synthase activity, rotational mechanism;GO:0046961//proton-transporting ATPase activity, rotational mechanism;GO:0003936	GO:0015986//ATP synthesis coupled proton transport	CATGATTGATAAACTGGATCT	2	3	0.67
557309	37	8.21	jgi|Poptr1_1|557309|eugene3.00090569|CDS chrom=LG_IX strand=- start=3477129 end=3478232 cdsStart=3477129 cdsEnd=3478232 sfCount=1 sfStarts=3477129, sfEnds=3478232,	GO:0000151//ubiquitin ligase complex	GO:0004842//ubiquitin-protein ligase activity;GO:0008270//zinc ion binding	GO:0016567//protein ubiquitination	CATGACTGGAATAAATGGAGA	3	5	1.11	CATGCTCGACCCCACCGATGA	1	3	0.67	CATGGAAGCCTTCTGGGGAAT	6	15	3.33	CATGGTGTAATCTCCGTGACA	2	11	2.44	CATGAAATGCATGCAAGCAAA	4	3	0.67
557409	4	0.89	jgi|Poptr1_1|557409|eugene3.00090669|CDS chrom=LG_IX strand=+ start=4075665 end=4081536 cdsStart=4075665 cdsEnd=4081224 sfCount=9 sfStarts=4075665,4076451,4077462,4078334,4078650,4079715,4079965,4080205,4080724, sfEnds=4075988,4077143,4078232,4078545,4079009,4079875,4080128,4080351,4081536,	GO:0000151//ubiquitin ligase complex	GO:0004842//ubiquitin-protein ligase activity;GO:0008270//zinc ion binding	GO:0016567//protein ubiquitination	CATGACAAGTCTTCATTGTCA	18	2	0.44	CATGGTCAAAGGTTCACCCTT	10	2	0.44
557410	2	0.44	jgi|Poptr1_1|557410|eugene3.00090670|CDS chrom=LG_IX strand=- start=4082995 end=4087127 cdsStart=4083187 cdsEnd=4086853 sfCount=10 sfStarts=4082995,4084100,4084377,4084625,4084705,4085022,4085177,4085338,4086113,4086619, sfEnds=4083426,4084303,4084550,4084628,4084839,4085104,4085254,4085994,4086231,4087127,	-	GO:0003676//nucleic acid binding;GO:0003723//RNA binding	-	CATGTCATATGGAACAGAAAG	2	2	0.44
557543	17	3.77	jgi|Poptr1_1|557543|eugene3.00090803|CDS chrom=LG_IX strand=+ start=4925341 end=4927829 cdsStart=4925449 cdsEnd=4927565 sfCount=4 sfStarts=4925341,4926071,4926392,4926909, sfEnds=4925541,4926305,4926762,4927829,	-	-	-	CATGAGGTCAAATTTGGAGTC	2	4	0.89	CATGCCCTCACCAACATACCA	1	3	0.67	CATGCTCGAGGCAGTAGAGTT	8	3	0.67	CATGTACTTTCCATGGCGAGG	4	7	1.55
557641	2	0.44	jgi|Poptr1_1|557641|eugene3.00090901|CDS chrom=LG_IX strand=+ start=5604324 end=5605817 cdsStart=5604324 cdsEnd=5605817 sfCount=4 sfStarts=5604324,5604549,5605506,5605655, sfEnds=5604372,5604687,5605577,5605817,	-	-	-	CATGCGAAGCTTCACCCGGTT	1	2	0.44
557709	180	39.92	jgi|Poptr1_1|557709|eugene3.00090969|CDS chrom=LG_IX strand=- start=6158258 end=6161862 cdsStart=6158258 cdsEnd=6161862 sfCount=5 sfStarts=6158258,6160015,6160502,6160888,6161167, sfEnds=6158445,6160089,6160680,6160967,6161862,	-	-	-	CATGAAGAAGGCCAAAAAATA	9	37	8.21	CATGCAAGCAATCAGAGATAT	2	2	0.44	CATGCTGCAGAGCCCAGCAGG	10	19	4.21	CATGGCACACCGCTCTCTATG	4	12	2.66	CATGTGGAGAGGTATCAACAG	3	69	15.3	CATGATTGAATTAACAGGCAA	8	23	5.1	CATGGAAGCAAAGGCTTGAGG	11	13	2.88	CATGGAAGCAAAGGCTTGATA	11	3	0.67	CATGTGGAGAGGTATCAACAT	3	2	0.44
557714	46	10.2	jgi|Poptr1_1|557714|eugene3.00090974|CDS chrom=LG_IX strand=- start=6202051 end=6202754 cdsStart=6202051 cdsEnd=6202754 sfCount=2 sfStarts=6202051,6202746, sfEnds=6202284,6202754,	-	-	-	CATGACAGGTTCTTCTTGTTG	1	14	3.1	CATGCTCCAAACTGAGGAACA	3	26	5.77	CATGGAGTAGTTGGTAGGTAC	2	3	0.67	CATGACAGGTTCTTCTTGTTT	1	3	0.67
557757	15	3.33	jgi|Poptr1_1|557757|eugene3.00091017|CDS chrom=LG_IX strand=- start=6465639 end=6466046 cdsStart=6465864 cdsEnd=6466046 sfCount=1 sfStarts=6465639, sfEnds=6466046,	-	-	-	CATGCAATCTTCTTCATTTCC	1	15	3.33
557923	4	0.89	jgi|Poptr1_1|557923|eugene3.00091183|CDS chrom=LG_IX strand=- start=7685133 end=7688003 cdsStart=7685133 cdsEnd=7688003 sfCount=4 sfStarts=7685133,7686105,7686633,7687388, sfEnds=7685216,7686227,7686658,7688003,	-	-	-	CATGCTGAGCTCACAATCATT	3	4	0.89
558036	3	0.67	jgi|Poptr1_1|558036|eugene3.00091296|CDS chrom=LG_IX strand=- start=8376446 end=8378220 cdsStart=8376446 cdsEnd=8378200 sfCount=4 sfStarts=8376446,8376716,8377511,8378089, sfEnds=8376489,8377414,8377756,8378220,	-	-	-	CATGCTTCTCTGGTAACACAG	4	3	0.67
558206	4	0.89	jgi|Poptr1_1|558206|eugene3.00091466|CDS chrom=LG_IX strand=+ start=9863958 end=9867276 cdsStart=9863958 cdsEnd=9865016 sfCount=4 sfStarts=9863958,9864781,9864959,9866973, sfEnds=9864437,9864839,9865169,9867276,	GO:0005634//nucleus	GO:0003676//nucleic acid binding;GO:0008270//zinc ion binding	-	CATGACCAGAATCACTCAAAT	1	4	0.89
558239	2	0.44	jgi|Poptr1_1|558239|eugene3.00091499|CDS chrom=LG_IX strand=- start=10422827 end=10431278 cdsStart=10423127 cdsEnd=10431000 sfCount=15 sfStarts=10422827,10422946,10423658,10424213,10424419,10425604,10425809,10426315,10426595,10427628,10427880,10428424,10428582,10428762,10430563, sfEnds=10422908,10423222,10423722,10424304,10424721,10425620,10425890,10426448,10426727,10427749,10427981,10428463,1042…	-	GO:0005554	-	CATGGAGAGCACTATCAATTG	9	2	0.44
558242	5	1.11	jgi|Poptr1_1|558242|eugene3.00091502|CDS chrom=LG_IX strand=+ start=10560837 end=10561262 cdsStart=10560837 cdsEnd=10561262 sfCount=1 sfStarts=10560837, sfEnds=10561262,	-	-	-	CATGGGCTCTTCACATTCGGT	2	5	1.11
558319	5	1.11	jgi|Poptr1_1|558319|eugene3.00091579|CDS chrom=LG_IX strand=- start=11726387 end=11729790 cdsStart=11726613 cdsEnd=11729790 sfCount=12 sfStarts=11726387,11726857,11726987,11727343,11727531,11727735,11728053,11728189,11728372,11729323,11729506,11729702, sfEnds=11726768,11726898,11727056,11727434,11727613,11727775,11728096,11728266,11728404,11729382,11729593,11729790,	GO:0000151//ubiquitin ligase complex	GO:0004842//ubiquitin-protein ligase activity;GO:0008270//zinc ion binding	GO:0016567//protein ubiquitination	CATGGGAATTTGCTCCGCAAT	2	5	1.11
558457	160	35.48	jgi|Poptr1_1|558457|eugene3.00050072|CDS chrom=LG_V strand=+ start=617870 end=620842 cdsStart=617870 cdsEnd=620842 sfCount=2 sfStarts=617870,620786, sfEnds=618022,620842,	-	-	-	CATGTTCCAATCACAAACAAC	2	160	35.48
558551	2	0.44	jgi|Poptr1_1|558551|eugene3.00050166|CDS chrom=LG_V strand=+ start=1383974 end=1384810 cdsStart=1383974 cdsEnd=1384810 sfCount=1 sfStarts=1383974, sfEnds=1384810,	-	-	-	CATGTTTTTTCCCCCTTTTGT	1	2	0.44
558579	2	0.44	jgi|Poptr1_1|558579|eugene3.00050194|CDS chrom=LG_V strand=- start=1634155 end=1638932 cdsStart=1634372 cdsEnd=1638932 sfCount=10 sfStarts=1634155,1634697,1635145,1635492,1636482,1636688,1636946,1637136,1637377,1638126, sfEnds=1634608,1634798,1635339,1635569,1636601,1636780,1637023,1637288,1637478,1638932,	GO:0005952//cAMP-dependent protein kinase complex;GO:0005956//protein kinase CK2 complex	GO:0004672//protein kinase activity;GO:0004682//protein kinase CK2 activity;GO:0004691//cAMP-dependent protein kinase activity;GO:0008603//cAMP-dependent protein kinase regulator activity;GO:0008605//protein kinase CK2 regulator activity	-	CATGCGACTGAAGTACAGTTA	1	2	0.44
558710	2	0.44	jgi|Poptr1_1|558710|eugene3.00050325|CDS chrom=LG_V strand=- start=2767067 end=2775060 cdsStart=2767473 cdsEnd=2775060 sfCount=23 sfStarts=2767067,2767804,2768064,2768371,2768812,2769084,2769292,2769530,2769706,2769883,2770307,2770580,2770896,2771069,2771251,2771895,2772136,2772339,2773093,2773413,2774074,2774293,2774751, sfEnds=2767480,2767948,2768246,2768460,2768999,2769192,2769434,2769605,2769…	-	GO:0004813//alanine-tRNA ligase activity;GO:0005524//ATP binding	GO:0006419//alanyl-tRNA aminoacylation	CATGTTCTCTTCAGCAATCTT	2	2	0.44
558712	4	0.89	jgi|Poptr1_1|558712|eugene3.00050327|CDS chrom=LG_V strand=- start=2788995 end=2790530 cdsStart=2789037 cdsEnd=2790530 sfCount=1 sfStarts=2788995, sfEnds=2790530,	-	GO:0004497//monooxygenase activity;GO:0016705//oxidoreductase activity, acting on paired donors, with incorporation or reduction of molecular oxygen;GO:0018585//fluorene oxygenase activity;GO:0018586;GO:0018587;GO:0018588;GO:0018589;GO:0018590;GO:0018591;GO:0018592;GO:0018593;GO:0018594;GO:0018595;GO:0018596;GO:0018597;GO:0018598;GO:0018599;GO:0018600;GO:0018601	GO:0006118//electron transport	CATGATCCATCTCTCTGGTTT	4	2	0.44	CATGTCTAATTCTTCCGTCCT	3	2	0.44
558773	31	6.87	jgi|Poptr1_1|558773|eugene3.00050388|CDS chrom=LG_V strand=+ start=3392549 end=3399324 cdsStart=3392549 cdsEnd=3399324 sfCount=20 sfStarts=3392549,3392793,3393076,3393289,3394048,3394275,3394436,3394588,3395322,3395798,3395974,3396349,3396504,3396770,3397240,3397503,3397942,3398464,3398797,3399194, sfEnds=3392693,3392876,3393203,3393380,3394105,3394331,3394469,3394668,3395428,3395884,3396051,3396…	-	-	-	CATGATTAGCCCATAATATTT	2	10	2.22	CATGATTGAGAAGAACAAGTG	1	4	0.89	CATGCCCACAGATTTTATGAA	4	2	0.44	CATGCGAGTGCCATTTCTCCT	6	15	3.33
558784	2	0.44	jgi|Poptr1_1|558784|eugene3.00050399|CDS chrom=LG_V strand=- start=3475017 end=3482557 cdsStart=3475017 cdsEnd=3482557 sfCount=19 sfStarts=3475017,3475420,3475587,3475866,3476536,3476797,3477204,3477352,3478009,3478227,3478512,3478957,3479461,3479896,3480249,3480874,3481572,3481885,3482475, sfEnds=3475121,3475479,3475702,3475967,3476703,3476875,3477247,3477464,3478133,3478378,3478758,3479081,3479…	-	GO:0003824//catalytic activity	-	CATGCTATCTTTATTCTCATC	2	2	0.44
558791	2	0.44	jgi|Poptr1_1|558791|eugene3.00050406|CDS chrom=LG_V strand=+ start=3537895 end=3545339 cdsStart=3537895 cdsEnd=3545339 sfCount=12 sfStarts=3537895,3539453,3541065,3541387,3541806,3542755,3542924,3543130,3543279,3544462,3544694,3545213, sfEnds=3538026,3540608,3541283,3541607,3541880,3542826,3543022,3543201,3543393,3544530,3545027,3545339,	-	GO:0005509//calcium ion binding;GO:0004535//poly(A)-specific ribonuclease activity	-	CATGTTGATGATCTGGAATAT	2	2	0.44
558959	23	5.1	jgi|Poptr1_1|558959|eugene3.00050574|CDS chrom=LG_V strand=- start=6529661 end=6533226 cdsStart=6530025 cdsEnd=6533226 sfCount=8 sfStarts=6529661,6531057,6531242,6531376,6531537,6531880,6532214,6532974, sfEnds=6530647,6531133,6531292,6531449,6531625,6531962,6532883,6533226,	-	-	-	CATGGAGATTCCTGCTGGCCT	1	23	5.1
559189	2	0.44	jgi|Poptr1_1|559189|eugene3.00050804|CDS chrom=LG_V strand=- start=10989599 end=10993823 cdsStart=10989617 cdsEnd=10992107 sfCount=7 sfStarts=10989599,10990071,10990367,10990857,10991061,10991964,10993591, sfEnds=10989784,10990184,10990597,10990997,10991228,10992119,10993823,	-	-	GO:0008202//steroid metabolic process	CATGAATCCCAATTTCCCCAG	1	2	0.44
559190	3	0.67	jgi|Poptr1_1|559190|eugene3.00050805|CDS chrom=LG_V strand=- start=10994575 end=10998790 cdsStart=10994575 cdsEnd=10998790 sfCount=4 sfStarts=10994575,10994788,10997623,10998236, sfEnds=10994630,10994893,10997979,10998790,	-	-	-	CATGGATTCTTCATCGATAAT	4	3	0.67
559244	4	0.89	jgi|Poptr1_1|559244|eugene3.00050859|CDS chrom=LG_V strand=- start=11590192 end=11593235 cdsStart=11590192 cdsEnd=11593235 sfCount=11 sfStarts=11590192,11590396,11590963,11591158,11591372,11591639,11592024,11592214,11592661,11592845,11593226, sfEnds=11590251,11590588,11591021,11591256,11591425,11591712,11592120,11592330,11592773,11592931,11593235,	-	-	-	CATGGTCTCTGTGCAACCAAG	6	2	0.44	CATGGTGGGACGCAAGCCAGG	1	2	0.44
559267	9	2	jgi|Poptr1_1|559267|eugene3.00050882|CDS chrom=LG_V strand=+ start=11833109 end=11839554 cdsStart=11833109 cdsEnd=11839268 sfCount=9 sfStarts=11833109,11833272,11834714,11835516,11835969,11837708,11838102,11838284,11838771, sfEnds=11833139,11833832,11835249,11835867,11836042,11837793,11838175,11838462,11839554,	GO:0005634//nucleus	GO:0008270//zinc ion binding;GO:0003677//DNA binding	-	CATGAACCTCACCATTTGGAT	14	3	0.67	CATGTTGGCTATCTTCTTCTA	5	3	0.67	CATGATCAGCAAACAGTTTAG	4	3	0.67
559317	2	0.44	jgi|Poptr1_1|559317|eugene3.00050932|CDS chrom=LG_V strand=- start=12452900 end=12456445 cdsStart=12453171 cdsEnd=12456204 sfCount=8 sfStarts=12452900,12453946,12454210,12454965,12455383,12455623,12455850,12456155, sfEnds=12453299,12454017,12454301,12455051,12455541,12455721,12455992,12456445,	GO:0008287//protein serine/threonine phosphatase complex;GO:0005963;GO:0017023//myosin phosphatase complex	GO:0004722//protein serine/threonine phosphatase activity;GO:0003824//catalytic activity;GO:0000158;GO:0004721//phosphoprotein phosphatase activity;GO:0004723//calcium-dependent protein serine/threonine phosphatase activity;GO:0004724//magnesium-dependent protein serine/threonine phosphatase activity;GO:0008420//CTD phosphatase activity;GO:0008597//calcium-dependent protein serine/threonine phosp…	GO:0006470//protein amino acid dephosphorylation	CATGGAAGCTCTTTTACCCTT	4	2	0.44
559413	11	2.44	jgi|Poptr1_1|559413|eugene3.00051028|CDS chrom=LG_V strand=+ start=13365281 end=13366345 cdsStart=13365281 cdsEnd=13366120 sfCount=2 sfStarts=13365281,13365884, sfEnds=13365298,13366345,	-	-	-	CATGCCCTGTGTTATTTCTAG	1	11	2.44
559475	48	10.64	jgi|Poptr1_1|559475|eugene3.00051090|CDS chrom=LG_V strand=+ start=13848985 end=13851135 cdsStart=13848985 cdsEnd=13851135 sfCount=2 sfStarts=13848985,13850239, sfEnds=13849716,13851135,	-	GO:0008415//acyltransferase activity	GO:0008152//metabolic process	CATGATAACATCAACAAAAAT	10	48	10.64
559520	8	1.77	jgi|Poptr1_1|559520|eugene3.00051135|CDS chrom=LG_V strand=+ start=14206977 end=14214583 cdsStart=14209475 cdsEnd=14214425 sfCount=6 sfStarts=14206977,14208810,14209376,14211334,14211819,14214210, sfEnds=14207069,14208896,14210272,14211435,14212448,14214583,	-	-	-	CATGTGTGGATTTGCTGGATT	1	8	1.77
559545	3	0.67	jgi|Poptr1_1|559545|eugene3.00051160|CDS chrom=LG_V strand=- start=14379253 end=14381279 cdsStart=14379594 cdsEnd=14381259 sfCount=2 sfStarts=14379253,14380981, sfEnds=14380856,14381279,	-	-	-	CATGGCCAGCAACCCGAAGTA	3	3	0.67
559645	2	0.44	jgi|Poptr1_1|559645|eugene3.00051260|CDS chrom=LG_V strand=- start=15183960 end=15188413 cdsStart=15184164 cdsEnd=15188413 sfCount=9 sfStarts=15183960,15185167,15186313,15186831,15187292,15187453,15187754,15188069,15188326, sfEnds=15184439,15185688,15186670,15187069,15187365,15187636,15187795,15188103,15188413,	-	-	-	CATGGTCAAACAGAACAATCT	6	2	0.44
559693	2	0.44	jgi|Poptr1_1|559693|eugene3.00051308|CDS chrom=LG_V strand=+ start=15554603 end=15556619 cdsStart=15554659 cdsEnd=15556472 sfCount=3 sfStarts=15554603,15555066,15555914, sfEnds=15554764,15555195,15556619,	-	-	-	CATGTTATTACTGATATCAAT	2	2	0.44
559857	2	0.44	jgi|Poptr1_1|559857|eugene3.00051472|CDS chrom=LG_V strand=- start=16900038 end=16901020 cdsStart=16900038 cdsEnd=16901020 sfCount=3 sfStarts=16900038,16900525,16900967, sfEnds=16900438,16900777,16901020,	-	-	-	CATGGCACACTTTCAATCTTT	2	2	0.44
559872	2	0.44	jgi|Poptr1_1|559872|eugene3.00051487|CDS chrom=LG_V strand=+ start=16985866 end=16987267 cdsStart=16985866 cdsEnd=16987267 sfCount=2 sfStarts=16985866,16986135, sfEnds=16985914,16987267,	-	-	-	CATGGTATCAAAATCTTTGAT	1	2	0.44
560016	2	0.44	jgi|Poptr1_1|560016|eugene3.00051631|CDS chrom=LG_V strand=- start=17813561 end=17814578 cdsStart=17813724 cdsEnd=17814542 sfCount=1 sfStarts=17813561, sfEnds=17814578,	GO:0000786//nucleosome;GO:0005634//nucleus	GO:0003677//DNA binding;GO:0003676//nucleic acid binding;GO:0003723//RNA binding	GO:0007001;GO:0007283//spermatogenesis	CATGCATAAAATTACAATAAC	1	2	0.44
560079	2	0.44	jgi|Poptr1_1|560079|eugene3.00060038|CDS chrom=LG_VI strand=- start=267759 end=272208 cdsStart=267759 cdsEnd=272208 sfCount=9 sfStarts=267759,268065,268517,268814,269177,269407,269855,270242,271851, sfEnds=267950,268337,268658,269076,269293,269690,270037,271468,272208,	GO:0005634//nucleus;GO:0016020//membrane	GO:0003677//DNA binding;GO:0005215//transporter activity	GO:0006355//regulation of transcription, DNA-dependent;GO:0006810//transport	CATGGAGCTTTGTAAAAAGTT	14	2	0.44
560081	43	9.54	jgi|Poptr1_1|560081|eugene3.00060040|CDS chrom=LG_VI strand=- start=277399 end=281990 cdsStart=277682 cdsEnd=281195 sfCount=13 sfStarts=277399,278029,278192,278413,278583,278993,279508,279678,279878,280072,280304,281085,281885, sfEnds=277810,278100,278281,278457,278678,279044,279596,279794,279964,280187,280328,281347,281990,	-	-	GO:0008299//isoprenoid biosynthetic process	CATGATAGAGGGCCTTCACTT	1	13	2.88	CATGCAACAGGAAGGTAAAAT	5	24	5.32	CATGGTTGTCCAGATTCTCAC	3	6	1.33
560092	3	0.67	jgi|Poptr1_1|560092|eugene3.00060051|CDS chrom=LG_VI strand=- start=322937 end=324739 cdsStart=322937 cdsEnd=324739 sfCount=2 sfStarts=322937,324563, sfEnds=324367,324739,	-	-	-	CATGACCCTTTTTCATCTCTT	3	3	0.67
560124	2	0.44	jgi|Poptr1_1|560124|eugene3.00060083|CDS chrom=LG_VI strand=- start=516972 end=518494 cdsStart=516979 cdsEnd=518433 sfCount=1 sfStarts=516972, sfEnds=518494,	-	GO:0016758//transferase activity, transferring hexosyl groups;GO:0047893//flavonol 3-O-glucosyltransferase activity	GO:0008152//metabolic process	CATGAGGTTTTTGGGCTTCAA	10	2	0.44
560243	2	0.44	jgi|Poptr1_1|560243|eugene3.00060202|CDS chrom=LG_VI strand=- start=1466781 end=1474393 cdsStart=1467412 cdsEnd=1474393 sfCount=5 sfStarts=1466781,1470237,1471801,1472943,1474342, sfEnds=1469453,1470312,1471857,1473085,1474393,	-	-	-	CATGTGAGATGGGCAGAAATT	6	2	0.44
560245	2	0.44	jgi|Poptr1_1|560245|eugene3.00060204|CDS chrom=LG_VI strand=- start=1488711 end=1495009 cdsStart=1488711 cdsEnd=1495009 sfCount=14 sfStarts=1488711,1489042,1489532,1489713,1490334,1490525,1490736,1491096,1491366,1491837,1492097,1492993,1493474,1494242, sfEnds=1488929,1489114,1489593,1489769,1490403,1490625,1490810,1491257,1491705,1491970,1492342,1493152,1493706,1495009,	-	GO:0005524//ATP binding	-	CATGCAGAGACGAACCAAGAA	1	2	0.44
560302	4	0.89	jgi|Poptr1_1|560302|eugene3.00060261|CDS chrom=LG_VI strand=- start=1768999 end=1771189 cdsStart=1768999 cdsEnd=1771189 sfCount=5 sfStarts=1768999,1769591,1770068,1770456,1771130, sfEnds=1769430,1769812,1770376,1770638,1771189,	-	GO:0046872//metal ion binding	-	CATGAAGAGAAATACGAAGTC	4	2	0.44	CATGGCTCCATCCTTGCCAAA	1	2	0.44
560542	2	0.44	jgi|Poptr1_1|560542|eugene3.00060501|CDS chrom=LG_VI strand=+ start=3706265 end=3709493 cdsStart=3706265 cdsEnd=3709493 sfCount=7 sfStarts=3706265,3706347,3706614,3706937,3707153,3709058,3709344, sfEnds=3706267,3706449,3706807,3707044,3708249,3709130,3709493,	GO:0005634//nucleus	GO:0003677//DNA binding	-	CATGTTCCTCCACTTATCCTT	1	2	0.44
560697	29	6.43	jgi|Poptr1_1|560697|eugene3.00060656|CDS chrom=LG_VI strand=- start=5193076 end=5195406 cdsStart=5193076 cdsEnd=5195406 sfCount=6 sfStarts=5193076,5193635,5194140,5194844,5195079,5195348, sfEnds=5193205,5193993,5194425,5194921,5195252,5195406,	-	-	-	CATGGAACAAACTAAGTAGCT	6	2	0.44	CATGTCAAACAACTCATTCTC	5	7	1.55	CATGTCCTTCAGAGTCGTGCC	3	15	3.33	CATGGATCTACACGCCTAGAC	1	5	1.11
560728	4	0.89	jgi|Poptr1_1|560728|eugene3.00060687|CDS chrom=LG_VI strand=- start=5420113 end=5421777 cdsStart=5420337 cdsEnd=5421777 sfCount=2 sfStarts=5420113,5421487, sfEnds=5420735,5421777,	-	-	-	CATGACACCGTCAGTTTCCTT	1	2	0.44	CATGGCACTTTTTAACAGGTT	2	2	0.44
560759	4	0.89	jgi|Poptr1_1|560759|eugene3.00060718|CDS chrom=LG_VI strand=+ start=5661007 end=5661873 cdsStart=5661191 cdsEnd=5661385 sfCount=1 sfStarts=5661007, sfEnds=5661873,	-	GO:0046872//metal ion binding	-	CATGTCAGGGTACATCTTGCA	1	4	0.89
560884	3	0.67	jgi|Poptr1_1|560884|eugene3.00060843|CDS chrom=LG_VI strand=+ start=6662631 end=6664272 cdsStart=6662631 cdsEnd=6663965 sfCount=2 sfStarts=6662631,6663467, sfEnds=6663055,6664272,	GO:0005634//nucleus	GO:0003677//DNA binding	-	CATGGCTAGCCACCTGAGTCG	4	3	0.67
560912	11	2.44	jgi|Poptr1_1|560912|eugene3.00060871|CDS chrom=LG_VI strand=+ start=6937549 end=6938707 cdsStart=6937646 cdsEnd=6938575 sfCount=1 sfStarts=6937549, sfEnds=6938707,	-	GO:0005554	-	CATGCCTAACAGCTTCAATAA	1	4	0.89	CATGCGTGCCACACCACCTTG	3	2	0.44	CATGCCTAACGGCTTCAATAA	1	5	1.11
560916	2	0.44	jgi|Poptr1_1|560916|eugene3.00060875|CDS chrom=LG_VI strand=- start=6943948 end=6947029 cdsStart=6944338 cdsEnd=6947029 sfCount=6 sfStarts=6943948,6944572,6945715,6945882,6946116,6946676, sfEnds=6944472,6944725,6945796,6946002,6946244,6947029,	-	GO:0004629//phospholipase C activity	GO:0007165//signal transduction;GO:0007242//intracellular signaling cascade	CATGGTATTCCATTCAATGGT	3	2	0.44
560917	2	0.44	jgi|Poptr1_1|560917|eugene3.00060876|CDS chrom=LG_VI strand=+ start=6948606 end=6951345 cdsStart=6948738 cdsEnd=6951141 sfCount=5 sfStarts=6948606,6948944,6949456,6950415,6950893, sfEnds=6948828,6948976,6949678,6950535,6951345,	-	GO:0003677//DNA binding	GO:0006355//regulation of transcription, DNA-dependent	CATGTTTCATTTGGATGTCCA	3	2	0.44
560958	15	3.33	jgi|Poptr1_1|560958|eugene3.00060917|CDS chrom=LG_VI strand=- start=7315960 end=7318700 cdsStart=7315960 cdsEnd=7318700 sfCount=5 sfStarts=7315960,7316788,7317095,7317304,7318488, sfEnds=7316472,7317011,7317212,7317669,7318700,	GO:0005963;GO:0017023//myosin phosphatase complex	GO:0003824//catalytic activity;GO:0000158;GO:0004721//phosphoprotein phosphatase activity;GO:0004723//calcium-dependent protein serine/threonine phosphatase activity;GO:0004724//magnesium-dependent protein serine/threonine phosphatase activity;GO:0008420//CTD phosphatase activity;GO:0008597//calcium-dependent protein serine/threonine phosphatase regulator activity;GO:0015071;GO:0017018//myosin ph…	-	CATGAAGATAACAGCAGACTA	5	8	1.77	CATGACCATCAAAAACTCCAC	7	5	1.11	CATGGCGCGCAACTTTGTGAC	6	2	0.44
561028	2	0.44	jgi|Poptr1_1|561028|eugene3.00060987|CDS chrom=LG_VI strand=- start=8129627 end=8132605 cdsStart=8129741 cdsEnd=8132515 sfCount=2 sfStarts=8129627,8132177, sfEnds=8130367,8132605,	-	GO:0003847//1-alkyl-2-acetylglycerophosphocholine esterase activity	-	CATGGGCATCATCCGATGCAG	5	2	0.44
561123	7	1.55	jgi|Poptr1_1|561123|eugene3.00061082|CDS chrom=LG_VI strand=+ start=9566935 end=9572156 cdsStart=9566935 cdsEnd=9572156 sfCount=9 sfStarts=9566935,9567991,9568460,9568612,9569045,9569398,9569804,9570246,9571269, sfEnds=9567122,9568356,9568517,9568932,9569290,9569496,9569989,9570440,9572156,	GO:0016020//membrane	GO:0005267//potassium channel activity;GO:0005249//voltage-gated potassium channel activity;GO:0005261//cation channel activity;GO:0005216//ion channel activity	GO:0006813//potassium ion transport;GO:0006812//cation transport;GO:0006811//ion transport	CATGGCCTCCCTGCATTGCCT	8	7	1.55
561252	6	1.33	jgi|Poptr1_1|561252|eugene3.00061211|CDS chrom=LG_VI strand=+ start=11134745 end=11137474 cdsStart=11135165 cdsEnd=11137153 sfCount=5 sfStarts=11134745,11135155,11135326,11136172,11137088, sfEnds=11134830,11135224,11135719,11136785,11137474,	GO:0005884//actin filament	GO:0005515//protein binding;GO:0003774//motor activity;GO:0005200//structural constituent of cytoskeleton	-	CATGCTACTGGGAGCCAATGC	1	3	0.67	CATGTATGCCAGCAGCTTCCA	3	3	0.67
561258	10	2.22	jgi|Poptr1_1|561258|eugene3.00061217|CDS chrom=LG_VI strand=- start=11169543 end=11171040 cdsStart=11169863 cdsEnd=11171029 sfCount=1 sfStarts=11169543, sfEnds=11171040,	GO:0016020//membrane	GO:0016491//oxidoreductase activity;GO:0016717//oxidoreductase activity, acting on paired donors, with oxidation of a pair of donors resulting in the reduction of molecular oxygen to two molecules of water;GO:0016215;GO:0018688;GO:0018689;GO:0042389//omega-3 fatty acid desaturase activity	GO:0006636//unsaturated fatty acid biosynthetic process	CATGAGCAACGTAAGAGAATG	7	2	0.44	CATGAGCTATAACCCAAACGC	6	4	0.89	CATGGTAGTGTGGCATCATTG	2	4	0.89
561262	3	0.67	jgi|Poptr1_1|561262|eugene3.00061221|CDS chrom=LG_VI strand=+ start=11214168 end=11216095 cdsStart=11214168 cdsEnd=11216095 sfCount=3 sfStarts=11214168,11214911,11215275, sfEnds=11214452,11215016,11216095,	-	-	-	CATGATTAATTAACTCCTTTT	9	3	0.67
561342	20	4.44	jgi|Poptr1_1|561342|eugene3.00061301|CDS chrom=LG_VI strand=- start=12061069 end=12064996 cdsStart=12061261 cdsEnd=12064996 sfCount=9 sfStarts=12061069,12061485,12061666,12062114,12062353,12062592,12062838,12063045,12064020, sfEnds=12061386,12061568,12061791,12062233,12062460,12062744,12062933,12063129,12064996,	GO:0005786//signal recognition particle, endoplasmic reticulum targeting;GO:0005785//signal recognition particle receptor complex	GO:0003723//RNA binding;GO:0005525//GTP binding;GO:0000166//nucleotide binding;GO:0017111//nucleoside-triphosphatase activity;GO:0003924//GTPase activity;GO:0005047//signal recognition particle binding	GO:0006614//SRP-dependent cotranslational protein targeting to membrane;GO:0006886//intracellular protein transport	CATGATCCGTAAAATCCAATT	7	8	1.77	CATGTACATCTCTTAATATGT	3	2	0.44	CATGCTTTCACCTTGATCGGC	6	7	1.55	CATGTCCATAAAATCAAACCT	9	3	0.67
561380	12	2.66	jgi|Poptr1_1|561380|eugene3.00061339|CDS chrom=LG_VI strand=- start=12580657 end=12582272 cdsStart=12580883 cdsEnd=12582178 sfCount=1 sfStarts=12580657, sfEnds=12582272,	-	GO:0003824//catalytic activity;GO:0016857//racemase and epimerase activity, acting on carbohydrates and derivatives	GO:0009225//nucleotide-sugar metabolic process;GO:0005975//carbohydrate metabolic process	CATGCCGTTAGAACGGTGTAT	5	9	2	CATGGTGCTCGTGGAACCGAA	6	3	0.67
561484	2	0.44	jgi|Poptr1_1|561484|eugene3.00061443|CDS chrom=LG_VI strand=+ start=13920856 end=13921263 cdsStart=13920856 cdsEnd=13921263 sfCount=1 sfStarts=13920856, sfEnds=13921263,	-	-	-	CATGTCTAAAAAGTGCCTGTT	4	2	0.44
561618	2	0.44	jgi|Poptr1_1|561618|eugene3.00061577|CDS chrom=LG_VI strand=- start=14983931 end=14985360 cdsStart=14983931 cdsEnd=14985360 sfCount=2 sfStarts=14983931,14985134, sfEnds=14985023,14985360,	-	-	-	CATGCACTTCAGTGATTTTAA	2	2	0.44
561636	2	0.44	jgi|Poptr1_1|561636|eugene3.00061595|CDS chrom=LG_VI strand=+ start=15141192 end=15142147 cdsStart=15141346 cdsEnd=15142017 sfCount=1 sfStarts=15141192, sfEnds=15142147,	-	-	-	CATGCTTCTTGGCAACTTCAT	2	2	0.44
561684	3	0.67	jgi|Poptr1_1|561684|eugene3.00061643|CDS chrom=LG_VI strand=- start=15532667 end=15534490 cdsStart=15532667 cdsEnd=15534490 sfCount=3 sfStarts=15532667,15533302,15534024, sfEnds=15532771,15533794,15534490,	-	-	-	CATGTCATTTTCATCAGCAAT	3	3	0.67
561733	3	0.67	jgi|Poptr1_1|561733|eugene3.00061692|CDS chrom=LG_VI strand=- start=15885561 end=15889828 cdsStart=15885703 cdsEnd=15889744 sfCount=18 sfStarts=15885561,15885874,15886312,15886490,15886714,15886885,15887062,15887255,15887398,15887606,15887792,15887957,15888148,15888345,15888534,15888725,15889043,15889659, sfEnds=15885791,15886002,15886402,15886564,15886791,15886974,15887160,15887308,15887445,1588…	-	GO:0004470//malic enzyme activity;GO:0004473//malate dehydrogenase (oxaloacetate-decarboxylating) (NADP+) activity	GO:0006108//malate metabolic process	CATGCAGCTCTCAGCATACTT	1	3	0.67
561745	2	0.44	jgi|Poptr1_1|561745|eugene3.00061704|CDS chrom=LG_VI strand=+ start=16024847 end=16025572 cdsStart=16024847 cdsEnd=16025572 sfCount=1 sfStarts=16024847, sfEnds=16025572,	GO:0000151//ubiquitin ligase complex	GO:0004842//ubiquitin-protein ligase activity;GO:0008270//zinc ion binding	GO:0016567//protein ubiquitination	CATGCATCATCAAGAGAGACG	4	2	0.44
561796	6	1.33	jgi|Poptr1_1|561796|eugene3.00061755|CDS chrom=LG_VI strand=+ start=16494858 end=16496703 cdsStart=16494858 cdsEnd=16496366 sfCount=3 sfStarts=16494858,16495035,16495306, sfEnds=16494896,16495140,16496703,	-	-	-	CATGATCCTGAGGAAGGAAAT	1	6	1.33
561891	7	1.55	jgi|Poptr1_1|561891|eugene3.00061850|CDS chrom=LG_VI strand=+ start=17154366 end=17160385 cdsStart=17155746 cdsEnd=17160134 sfCount=3 sfStarts=17154366,17155689,17159256, sfEnds=17154484,17158463,17160385,	-	-	-	CATGCCCTGTTACAACCTCTT	2	7	1.55
561994	5	1.11	jgi|Poptr1_1|561994|eugene3.00061953|CDS chrom=LG_VI strand=+ start=18043692 end=18047587 cdsStart=18043692 cdsEnd=18047415 sfCount=7 sfStarts=18043692,18044923,18045178,18045387,18045577,18045779,18046258, sfEnds=18043811,18045087,18045287,18045495,18045689,18045932,18047587,	GO:0016021//integral to membrane	GO:0005215//transporter activity	GO:0006810//transport	CATGTATCCGAAGTACAAGGC	2	5	1.11
562024	2	0.44	jgi|Poptr1_1|562024|eugene3.00061983|CDS chrom=LG_VI strand=+ start=18194591 end=18199379 cdsStart=18194591 cdsEnd=18199022 sfCount=11 sfStarts=18194591,18195195,18195978,18196357,18196589,18196804,18196982,18197231,18197517,18198247,18198678, sfEnds=18194709,18195432,18196124,18196485,18196717,18196887,18197106,18197429,18198049,18198358,18199379,	-	GO:0003676//nucleic acid binding;GO:0003723//RNA binding;GO:0003743//translation initiation factor activity	GO:0006413//translational initiation	CATGCAACAGCTTCCACTCAT	1	2	0.44
562064	2	0.44	jgi|Poptr1_1|562064|eugene3.00070002|CDS chrom=LG_VII strand=- start=13836 end=18843 cdsStart=14313 cdsEnd=16453 sfCount=14 sfStarts=13836,13984,14301,14468,14731,14921,15103,15426,15611,15896,16355,17706,18069,18809, sfEnds=13868,14208,14384,14516,14821,14948,15277,15506,15782,15974,16454,17817,18195,18843,	-	-	-	CATGCTACTAGTTTTAAGGCA	3	2	0.44
562083	2	0.44	jgi|Poptr1_1|562083|eugene3.00070021|CDS chrom=LG_VII strand=- start=124188 end=124848 cdsStart=124537 cdsEnd=124848 sfCount=1 sfStarts=124188, sfEnds=124848,	-	-	-	CATGAAAGCTTTGTAAACCAG	4	2	0.44
562160	17	3.77	jgi|Poptr1_1|562160|eugene3.00070098|CDS chrom=LG_VII strand=+ start=587567 end=589605 cdsStart=587567 cdsEnd=589605 sfCount=7 sfStarts=587567,587930,588353,588716,589021,589257,589487, sfEnds=587838,588269,588571,588775,589176,589350,589605,	-	GO:0016847//1-aminocyclopropane-1-carboxylate synthase activity;GO:0016769//transferase activity, transferring nitrogenous groups;GO:0008483//transaminase activity;GO:0004838//tyrosine transaminase activity	GO:0009058//biosynthetic process;GO:0006519//cellular amino acid and derivative metabolic process	CATGGCTCCTTCTGCCCTTTG	2	8	1.77	CATGTCATCTTCGATGTCTTC	1	9	2
562209	2	0.44	jgi|Poptr1_1|562209|eugene3.00070147|CDS chrom=LG_VII strand=+ start=953351 end=957175 cdsStart=953351 cdsEnd=956991 sfCount=4 sfStarts=953351,954698,955730,956139, sfEnds=954280,955006,955821,957175,	-	-	-	CATGGGGTGTTTCTGCTTCAT	2	2	0.44
562313	9	2	jgi|Poptr1_1|562313|eugene3.00070251|CDS chrom=LG_VII strand=- start=1557773 end=1558650 cdsStart=1558273 cdsEnd=1558650 sfCount=1 sfStarts=1557773, sfEnds=1558650,	GO:0005622//intracellular	GO:0008270//zinc ion binding;GO:0004866//endopeptidase inhibitor activity;GO:0003677//DNA binding	-	CATGCACCCATTTGTCACATT	4	3	0.67	CATGTGTTGCATAGCATGCAT	1	3	0.67	CATGCCTTTGAGCCAGGAAAT	3	3	0.67
562410	2	0.44	jgi|Poptr1_1|562410|eugene3.00070348|CDS chrom=LG_VII strand=+ start=2118089 end=2121903 cdsStart=2118089 cdsEnd=2121903 sfCount=3 sfStarts=2118089,2119436,2120533, sfEnds=2118307,2120428,2121903,	-	-	-	CATGCATATTCTCATAAGGTG	8	2	0.44
562495	2	0.44	jgi|Poptr1_1|562495|eugene3.00070433|CDS chrom=LG_VII strand=+ start=3042158 end=3042682 cdsStart=3042158 cdsEnd=3042682 sfCount=1 sfStarts=3042158, sfEnds=3042682,	-	-	-	CATGGGCCCTTCAAAATCATC	3	2	0.44
562533	2	0.44	jgi|Poptr1_1|562533|eugene3.00070471|CDS chrom=LG_VII strand=+ start=3290184 end=3292903 cdsStart=3290184 cdsEnd=3292903 sfCount=3 sfStarts=3290184,3290481,3291770, sfEnds=3290399,3291551,3292903,	-	-	-	CATGTGCTCTACTGCGATCGA	3	2	0.44
562557	5	1.11	jgi|Poptr1_1|562557|eugene3.00070495|CDS chrom=LG_VII strand=- start=3502409 end=3509617 cdsStart=3502409 cdsEnd=3509617 sfCount=11 sfStarts=3502409,3503170,3503713,3504970,3506108,3506882,3507114,3508195,3508765,3509209,3509492, sfEnds=3502918,3503270,3503926,3505054,3506188,3507021,3507200,3508408,3508923,3509285,3509617,	-	-	-	CATGCCCATCTTCATCATCAT	1	5	1.11
562568	2	0.44	jgi|Poptr1_1|562568|eugene3.00070506|CDS chrom=LG_VII strand=+ start=3597861 end=3599560 cdsStart=3598820 cdsEnd=3599560 sfCount=6 sfStarts=3597861,3597979,3598443,3598795,3598974,3599235, sfEnds=3597959,3598187,3598577,3598894,3599115,3599560,	-	-	-	CATGAGCAGGCAAGGAATGGA	5	2	0.44
562736	2	0.44	jgi|Poptr1_1|562736|eugene3.00070674|CDS chrom=LG_VII strand=- start=5343954 end=5347652 cdsStart=5343954 cdsEnd=5347652 sfCount=3 sfStarts=5343954,5345170,5347478, sfEnds=5344342,5347368,5347652,	-	GO:0005351//sugar:hydrogen symporter activity	GO:0009401//phosphoenolpyruvate-dependent sugar phosphotransferase system	CATGCATTTCTCTATTCCAAT	1	2	0.44
562882	8	1.77	jgi|Poptr1_1|562882|eugene3.00070820|CDS chrom=LG_VII strand=+ start=7285441 end=7288015 cdsStart=7285441 cdsEnd=7287703 sfCount=5 sfStarts=7285441,7286310,7286686,7287053,7287417, sfEnds=7285535,7286571,7286882,7287240,7288015,	-	-	-	CATGACCCTTGCAGCTTCATC	4	2	0.44	CATGGGCATCCACATATCCTT	2	6	1.33
563056	24	5.32	jgi|Poptr1_1|563056|eugene3.00070994|CDS chrom=LG_VII strand=- start=9954210 end=9955598 cdsStart=9954210 cdsEnd=9955598 sfCount=1 sfStarts=9954210, sfEnds=9955598,	-	-	-	CATGAGACATATGTTTTTCAC	3	3	0.67	CATGATGATGAATAAAGAAAT	4	5	1.11	CATGCCATTGGTGGTGCGTTT	2	10	2.22	CATGGAGGTAGGAGCACTACT	1	6	1.33
563168	10	2.22	jgi|Poptr1_1|563168|eugene3.00071106|CDS chrom=LG_VII strand=- start=10867153 end=10867398 cdsStart=10867153 cdsEnd=10867398 sfCount=1 sfStarts=10867153, sfEnds=10867398,	-	-	-	CATGCTTCATCTCTTCAGCCT	2	10	2.22
563360	4	0.89	jgi|Poptr1_1|563360|eugene3.00071298|CDS chrom=LG_VII strand=+ start=12499648 end=12500614 cdsStart=12499722 cdsEnd=12500614 sfCount=2 sfStarts=12499648,12500220, sfEnds=12500118,12500614,	-	-	-	CATGCTTCTGCAAACAAGTTT	1	2	0.44	CATGAAGAGTTGGGGACATAA	4	2	0.44
563393	20	4.44	jgi|Poptr1_1|563393|eugene3.00071331|CDS chrom=LG_VII strand=+ start=12706314 end=12707937 cdsStart=12706394 cdsEnd=12707686 sfCount=1 sfStarts=12706314, sfEnds=12707937,	-	-	-	CATGACTTCTCTTTAGCTTTC	1	7	1.55	CATGAGGCTCACCAACAAAAG	2	4	0.89	CATGGATCAATGATTGGCGAG	4	6	1.33	CATGGTCATCAAGAGAAAAAC	3	3	0.67
563403	2	0.44	jgi|Poptr1_1|563403|eugene3.00071341|CDS chrom=LG_VII strand=+ start=12785859 end=12786380 cdsStart=12785877 cdsEnd=12786380 sfCount=1 sfStarts=12785859, sfEnds=12786380,	-	-	-	CATGTGAGAGTCGACAGAGAG	1	2	0.44
563501	4	0.89	jgi|Poptr1_1|563501|eugene3.00080096|CDS chrom=LG_VIII strand=+ start=544473 end=547891 cdsStart=544473 cdsEnd=547658 sfCount=4 sfStarts=544473,546747,546962,547389, sfEnds=544654,546840,547066,547891,	-	-	-	CATGGTCAGGGTTTAGAAATA	4	4	0.89
563528	2	0.44	jgi|Poptr1_1|563528|eugene3.00080123|CDS chrom=LG_VIII strand=+ start=682261 end=687836 cdsStart=682261 cdsEnd=687836 sfCount=7 sfStarts=682261,682902,684075,684652,685038,685220,687288, sfEnds=682564,682948,684260,684954,685130,685891,687836,	-	-	-	CATGGACATTGTTATCCCCAT	5	2	0.44
563538	4	0.89	jgi|Poptr1_1|563538|eugene3.00080133|CDS chrom=LG_VIII strand=+ start=731783 end=733139 cdsStart=731783 cdsEnd=732973 sfCount=2 sfStarts=731783, sfEnds=733139,	-	-	-	CATGGTGTGTATGGAAAGACC	1	4	0.89
563662	3	0.67	jgi|Poptr1_1|563662|eugene3.00080257|CDS chrom=LG_VIII strand=+ start=1485053 end=1485985 cdsStart=1485053 cdsEnd=1485537 sfCount=4 sfStarts=1485053,1485273,1485438,1485769, sfEnds=1485190,1485334,1485753,1485985,	-	GO:0003676//nucleic acid binding	-	CATGTCCTCAGCTGCATGGAT	1	3	0.67
563734	23	5.1	jgi|Poptr1_1|563734|eugene3.00080329|CDS chrom=LG_VIII strand=+ start=1936483 end=1943047 cdsStart=1936483 cdsEnd=1943047 sfCount=21 sfStarts=1936483,1937836,1938029,1938166,1938313,1939063,1939258,1939388,1939847,1940015,1940194,1940641,1940895,1941429,1941617,1941879,1942108,1942239,1942471,1942652,1942961, sfEnds=1936635,1937910,1938082,1938231,1938374,1939187,1939304,1939488,1939942,1940079,1…	-	-	-	CATGAACTCCTTTTCTGGATT	9	2	0.44	CATGATCCCTTAGAAATATAA	1	5	1.11	CATGGTGACGGCGCAATTACA	8	2	0.44	CATGTGTTTTACAAGTGATTC	7	7	1.55	CATGCGGATGGTTATGGATCT	6	7	1.55
563738	2	0.44	jgi|Poptr1_1|563738|eugene3.00080333|CDS chrom=LG_VIII strand=+ start=1983486 end=1988960 cdsStart=1983486 cdsEnd=1988960 sfCount=18 sfStarts=1983486,1983667,1984077,1984333,1985035,1985451,1985732,1986349,1986718,1986862,1987063,1987263,1987410,1988027,1988228,1988458,1988693,1988853, sfEnds=1983492,1983864,1984143,1984516,1985087,1985539,1985968,1986413,1986778,1986979,1987144,1987335,1987471,1…	-	GO:0016868//intramolecular transferase activity, phosphotransferases	GO:0005975//carbohydrate metabolic process	CATGGCCACTGGTTTCAATGG	5	2	0.44
563814	7	1.55	jgi|Poptr1_1|563814|eugene3.00080409|CDS chrom=LG_VIII strand=- start=2519509 end=2523664 cdsStart=2519598 cdsEnd=2522475 sfCount=6 sfStarts=2519509,2519976,2520543,2522151,2523175,2523410, sfEnds=2519828,2520212,2520910,2522578,2523238,2523664,	GO:0008287//protein serine/threonine phosphatase complex;GO:0016020//membrane;GO:0005963;GO:0017023//myosin phosphatase complex	GO:0004722//protein serine/threonine phosphatase activity;GO:0003824//catalytic activity;GO:0005215//transporter activity;GO:0000158;GO:0004721//phosphoprotein phosphatase activity;GO:0004723//calcium-dependent protein serine/threonine phosphatase activity;GO:0004724//magnesium-dependent protein serine/threonine phosphatase activity;GO:0008420//CTD phosphatase activity;GO:0008597//calcium-depende…	GO:0006470//protein amino acid dephosphorylation;GO:0006810//transport	CATGCTGACCTGAATCCTTGT	5	7	1.55
563904	9	2	jgi|Poptr1_1|563904|eugene3.00080499|CDS chrom=LG_VIII strand=- start=3075408 end=3078027 cdsStart=3075482 cdsEnd=3078027 sfCount=4 sfStarts=3075408,3075752,3076518,3077563, sfEnds=3075507,3076025,3077099,3078027,	-	GO:0004553//hydrolase activity, hydrolyzing O-glycosyl compounds;GO:0042973//glucan endo-1,3-beta-D-glucosidase activity	GO:0005975//carbohydrate metabolic process	CATGGGACCTGATATTGTTTG	3	7	1.55	CATGGGACCTGATATTGTTTT	3	2	0.44
563935	2	0.44	jgi|Poptr1_1|563935|eugene3.00080530|CDS chrom=LG_VIII strand=- start=3346821 end=3353423 cdsStart=3347244 cdsEnd=3353423 sfCount=10 sfStarts=3346821,3347132,3347566,3347914,3348132,3350672,3351257,3351745,3352105,3352788, sfEnds=3347117,3347451,3347643,3348036,3348389,3350831,3351367,3352015,3352254,3353423,	-	GO:0005554	-	CATGGAATTGGTGGCCGGTAT	9	2	0.44
564017	19	4.21	jgi|Poptr1_1|564017|eugene3.00080612|CDS chrom=LG_VIII strand=+ start=4112109 end=4117392 cdsStart=4112109 cdsEnd=4117392 sfCount=11 sfStarts=4112109,4112579,4112882,4113086,4113314,4114606,4115289,4116437,4116626,4116952,4117192, sfEnds=4112292,4112733,4113007,4113181,4113373,4114824,4115400,4116528,4116805,4117065,4117392,	-	-	-	CATGTGCACCATCCATAAATT	5	15	3.33	CATGTTTAACTTTCGCCTTCT	9	2	0.44	CATGGTAAGAATTGCAGCAAA	1	2	0.44
564023	2	0.44	jgi|Poptr1_1|564023|eugene3.00080618|CDS chrom=LG_VIII strand=+ start=4145879 end=4150173 cdsStart=4145890 cdsEnd=4150018 sfCount=10 sfStarts=4145879,4146808,4147376,4147588,4147910,4148531,4148978,4149265,4149725,4150099, sfEnds=4146198,4147004,4147511,4147833,4148142,4148648,4149130,4149351,4150085,4150173,	-	GO:0004629//phospholipase C activity;GO:0004435//phosphoinositide phospholipase C activity	GO:0007165//signal transduction;GO:0007242//intracellular signaling cascade;GO:0006629//lipid metabolic process	CATGTTTGACCTCCAAAGTCA	2	2	0.44
564146	3	0.67	jgi|Poptr1_1|564146|eugene3.00080741|CDS chrom=LG_VIII strand=+ start=5004885 end=5009005 cdsStart=5005593 cdsEnd=5008538 sfCount=9 sfStarts=5004885,5005582,5005741,5006015,5006332,5006855,5007519,5007822,5008440, sfEnds=5005076,5005646,5005909,5006094,5006772,5007400,5007731,5007977,5009005,	-	-	-	CATGCTCACAGGCACATAAGG	8	3	0.67
564269	2	0.44	jgi|Poptr1_1|564269|eugene3.00080864|CDS chrom=LG_VIII strand=+ start=5779935 end=5786042 cdsStart=5779935 cdsEnd=5786042 sfCount=4 sfStarts=5779935,5782285,5782610,5783857, sfEnds=5779977,5782520,5783429,5786042,	-	-	-	CATGATGTCTCCAAATTACCA	1	2	0.44
564273	2	0.44	jgi|Poptr1_1|564273|eugene3.00080868|CDS chrom=LG_VIII strand=+ start=5808710 end=5809213 cdsStart=5808794 cdsEnd=5809213 sfCount=1 sfStarts=5808710, sfEnds=5809213,	-	-	-	CATGCTCGGCGGGTTTGTCCT	2	2	0.44
564278	7	1.55	jgi|Poptr1_1|564278|eugene3.00080873|CDS chrom=LG_VIII strand=- start=5831916 end=5835162 cdsStart=5832080 cdsEnd=5834128 sfCount=7 sfStarts=5831916,5832292,5832481,5832686,5833697,5834866,5835137, sfEnds=5832179,5832389,5832605,5832779,5834244,5835113,5835162,	-	-	-	CATGCCTTTTAAATCACCCAA	1	4	0.89	CATGTTGTGGGTCCTGGTGAT	2	3	0.67
564289	4	0.89	jgi|Poptr1_1|564289|eugene3.00080884|CDS chrom=LG_VIII strand=+ start=5906745 end=5912416 cdsStart=5906745 cdsEnd=5911285 sfCount=9 sfStarts=5906745,5907393,5907736,5908672,5909140,5909459,5910399,5911136,5912077, sfEnds=5907256,5907528,5907976,5908897,5909330,5909762,5910531,5911339,5912416,	-	GO:0008757//S-adenosylmethionine-dependent methyltransferase activity;GO:0008168//methyltransferase activity;GO:0005554	-	CATGACACAAGGGGTAGATAA	8	4	0.89
564344	2	0.44	jgi|Poptr1_1|564344|eugene3.00080939|CDS chrom=LG_VIII strand=+ start=6269101 end=6303032 cdsStart=6269101 cdsEnd=6303032 sfCount=63 sfStarts=6269101,6269569,6269840,6270582,6270787,6271325,6271738,6272014,6273217,6273415,6273925,6274293,6274643,6274916,6275552,6276364,6276537,6277517,6277712,6278195,6278503,6278891,6279687,6279871,6280150,6280647,6281226,6281753,6282022,6282375,6283136,6283324,6…	GO:0016021//integral to membrane	-	-	CATGAGTCAATTCCATGGTCA	1	2	0.44
564415	2	0.44	jgi|Poptr1_1|564415|eugene3.00081010|CDS chrom=LG_VIII strand=+ start=6819919 end=6824087 cdsStart=6819987 cdsEnd=6823889 sfCount=3 sfStarts=6819919,6821939,6822993, sfEnds=6820202,6822526,6824087,	-	GO:0003824//catalytic activity;GO:0016207//4-coumarate-CoA ligase activity	GO:0008152//metabolic process	CATGGTTTTTCCATCTGCAGG	4	2	0.44
564545	4	0.89	jgi|Poptr1_1|564545|eugene3.00081140|CDS chrom=LG_VIII strand=- start=7916287 end=7917471 cdsStart=7916287 cdsEnd=7917221 sfCount=2 sfStarts=7916287,7916463, sfEnds=7916370,7917471,	-	-	-	CATGATCTTCTCCCTCACCTC	2	4	0.89
564590	2	0.44	jgi|Poptr1_1|564590|eugene3.00081185|CDS chrom=LG_VIII strand=- start=8247116 end=8248486 cdsStart=8247116 cdsEnd=8248429 sfCount=2 sfStarts=8247116, sfEnds=8248486,	GO:0016021//integral to membrane	GO:0003676//nucleic acid binding;GO:0005554	-	CATGGCACCAGCTAAAATTTT	2	2	0.44
564672	4	0.89	jgi|Poptr1_1|564672|eugene3.00081267|CDS chrom=LG_VIII strand=- start=8920070 end=8923215 cdsStart=8920146 cdsEnd=8923215 sfCount=2 sfStarts=8920070,8922902, sfEnds=8921751,8923215,	-	GO:0004871//signal transducer activity	GO:0007165//signal transduction;GO:0006355//regulation of transcription, DNA-dependent	CATGAGGATCCCTGTATTGTA	13	2	0.44	CATGCTCATTTTTTGTTAATT	10	2	0.44
564874	2	0.44	jgi|Poptr1_1|564874|eugene3.00081469|CDS chrom=LG_VIII strand=- start=10658758 end=10661485 cdsStart=10658988 cdsEnd=10661401 sfCount=4 sfStarts=10658758,10659292,10660880,10661149, sfEnds=10659194,10659449,10660993,10661485,	-	-	-	CATGTCAAATCCTTTCTTATT	4	2	0.44
564892	2	0.44	jgi|Poptr1_1|564892|eugene3.00081487|CDS chrom=LG_VIII strand=- start=10771386 end=10780050 cdsStart=10771691 cdsEnd=10779691 sfCount=21 sfStarts=10771386,10772347,10773316,10773512,10773726,10774151,10774317,10774550,10775007,10775269,10775517,10775968,10776135,10776687,10776890,10777224,10777425,10777681,10777921,10778541,10779188, sfEnds=10771881,10772473,10773389,10773647,10773789,10774213,10…	-	-	-	CATGTGGGTTTTTATCACTAA	14	2	0.44
564928	13	2.88	jgi|Poptr1_1|564928|eugene3.00081523|CDS chrom=LG_VIII strand=- start=11098893 end=11102490 cdsStart=11099153 cdsEnd=11101176 sfCount=7 sfStarts=11098893,11099588,11099831,11100042,11100257,11100610,11102427, sfEnds=11099389,11099698,11099902,11100135,11100339,11101180,11102490,	-	-	-	CATGCTGCCCTTCCTTGCTTT	3	2	0.44	CATGGCCTTTCAGGACACTAT	1	9	2	CATGGTAGAAACTAGGCATTG	2	2	0.44
564974	7	1.55	jgi|Poptr1_1|564974|eugene3.00081569|CDS chrom=LG_VIII strand=- start=11479752 end=11483714 cdsStart=11479752 cdsEnd=11483714 sfCount=5 sfStarts=11479752,11481103,11481411,11481971,11483124, sfEnds=11480716,11481289,11481866,11482858,11483714,	-	-	-	CATGGAGCAGCTTTCTTCCAC	6	2	0.44	CATGTCTGATCCTTGAATTTT	4	2	0.44	CATGTGCAAAATGTGCGCTTT	1	3	0.67
564983	2	0.44	jgi|Poptr1_1|564983|eugene3.00081578|CDS chrom=LG_VIII strand=- start=11526801 end=11527705 cdsStart=11526801 cdsEnd=11527673 sfCount=2 sfStarts=11526801, sfEnds=11527705,	-	-	-	CATGCCTCAAATTCGTATTAC	1	2	0.44
565006	32	7.1	jgi|Poptr1_1|565006|eugene3.00081601|CDS chrom=LG_VIII strand=- start=11638047 end=11640386 cdsStart=11638047 cdsEnd=11640386 sfCount=2 sfStarts=11638047,11638648, sfEnds=11638053,11640386,	-	-	-	CATGCCCTGGGCAATTCCGTC	7	12	2.66	CATGGTGTCGTCCACTTTGGG	8	6	1.33	CATGTTCGTCTAATTCGTCGT	9	7	1.55	CATGTTGCGGAATGTTATAAA	6	7	1.55
565007	2	0.44	jgi|Poptr1_1|565007|eugene3.00081602|CDS chrom=LG_VIII strand=- start=11646768 end=11647131 cdsStart=11646937 cdsEnd=11647131 sfCount=2 sfStarts=11646768,11646835, sfEnds=11646806,11647131,	-	-	-	CATGACGGTGTTGAATATAAT	2	2	0.44
565047	6	1.33	jgi|Poptr1_1|565047|eugene3.00081642|CDS chrom=LG_VIII strand=- start=11906160 end=11906957 cdsStart=11906160 cdsEnd=11906804 sfCount=2 sfStarts=11906160, sfEnds=11906957,	GO:0005743//mitochondrial inner membrane	GO:0008565//protein transporter activity	GO:0015031//protein transport	CATGCTCTGTTGATCACCCAT	3	6	1.33
565055	2	0.44	jgi|Poptr1_1|565055|eugene3.00081650|CDS chrom=LG_VIII strand=- start=11962080 end=11963132 cdsStart=11962080 cdsEnd=11963132 sfCount=1 sfStarts=11962080, sfEnds=11963132,	-	-	-	CATGCATGCAACGGACGACGC	4	2	0.44
565127	4	0.89	jgi|Poptr1_1|565127|eugene3.00081722|CDS chrom=LG_VIII strand=- start=12458955 end=12460529 cdsStart=12458955 cdsEnd=12460529 sfCount=3 sfStarts=12458955,12460029,12460341, sfEnds=12459721,12460287,12460529,	-	-	-	CATGTGTAAATAAGCACTGAA	3	4	0.89
565209	3	0.67	jgi|Poptr1_1|565209|eugene3.00081804|CDS chrom=LG_VIII strand=+ start=13162944 end=13164374 cdsStart=13162944 cdsEnd=13164231 sfCount=2 sfStarts=13162944,13164192, sfEnds=13163227,13164374,	-	-	-	CATGACGACGTCTGAGATCAT	1	3	0.67
565286	2	0.44	jgi|Poptr1_1|565286|eugene3.00081881|CDS chrom=LG_VIII strand=- start=13720208 end=13721101 cdsStart=13720397 cdsEnd=13720999 sfCount=4 sfStarts=13720208,13720293,13720653,13720905, sfEnds=13720292,13720546,13720809,13721101,	-	GO:0008113//peptide-methionine-(S)-S-oxide reductase activity	-	CATGTGATCTCAGTTCTCCTC	2	2	0.44
565313	2	0.44	jgi|Poptr1_1|565313|eugene3.00081908|CDS chrom=LG_VIII strand=- start=14001059 end=14001220 cdsStart=14001059 cdsEnd=14001220 sfCount=1 sfStarts=14001059, sfEnds=14001220,	-	-	-	CATGGCCAGCTCCACTGCTTG	1	2	0.44
565361	16	3.55	jgi|Poptr1_1|565361|eugene3.00081956|CDS chrom=LG_VIII strand=- start=14698455 end=14701294 cdsStart=14698455 cdsEnd=14701212 sfCount=12 sfStarts=14698455,14698993,14699164,14699320,14699497,14699873,14700018,14700263,14700449,14700610,14700940,14701157, sfEnds=14698580,14699034,14699233,14699411,14699579,14699913,14700061,14700340,14700481,14700666,14701027,14701294,	GO:0000151//ubiquitin ligase complex	GO:0004842//ubiquitin-protein ligase activity;GO:0008270//zinc ion binding	GO:0016567//protein ubiquitination	CATGACGATCGCAGAAGTTCT	4	2	0.44	CATGCATAGTGTGCCCGCATT	3	9	2	CATGGAGCCCGAATCTGGCAC	5	3	0.67	CATGTCAATTATAGACTTGGA	2	2	0.44
565362	3	0.67	jgi|Poptr1_1|565362|eugene3.00081957|CDS chrom=LG_VIII strand=+ start=14712987 end=14713921 cdsStart=14712987 cdsEnd=14713921 sfCount=2 sfStarts=14712987,14713821, sfEnds=14713728,14713921,	-	-	-	CATGGCTTGAGGCTCTTCATT	1	3	0.67
565406	7	1.55	jgi|Poptr1_1|565406|eugene3.00082001|CDS chrom=LG_VIII strand=- start=15394654 end=15395640 cdsStart=15394654 cdsEnd=15395640 sfCount=1 sfStarts=15394654, sfEnds=15395640,	-	GO:0004601//peroxidase activity	GO:0006979//response to oxidative stress	CATGAAGAAAAGAAGTAATAT	7	2	0.44	CATGGTAGTAAGGACCTCCCA	2	5	1.11
565556	47	10.42	jgi|Poptr1_1|565556|eugene3.00100114|CDS chrom=LG_X strand=+ start=1730758 end=1732604 cdsStart=1730758 cdsEnd=1732604 sfCount=2 sfStarts=1730758,1731907, sfEnds=1731775,1732604,	GO:0005618//cell wall	GO:0030599//pectinesterase activity;GO:0004857//enzyme inhibitor activity	GO:0042545//cell wall modification	CATGAAGTGATCTCCAGATAT	4	10	2.22	CATGGCAACCAACCTTCAGGA	1	14	3.1	CATGGCCGCCCAAGATAGGCC	2	6	1.33	CATGGGTATGGCTCCTTGCGA	5	4	0.89	CATGTCAGCTTGGACTCGGAG	3	11	2.44	CATGGGTATGGCTCCTTTCGA	5	2	0.44
565568	13	2.88	jgi|Poptr1_1|565568|eugene3.00100126|CDS chrom=LG_X strand=+ start=1841810 end=1843735 cdsStart=1841810 cdsEnd=1843735 sfCount=5 sfStarts=1841810,1842260,1842682,1843123,1843508, sfEnds=1842007,1842559,1842971,1843339,1843735,	-	GO:0004650//polygalacturonase activity;GO:0047911	GO:0005975//carbohydrate metabolic process	CATGAGATCGACTGCAACTGC	1	8	1.77	CATGGCCCCTGGAAGATAGTT	7	5	1.11
565644	49	10.87	jgi|Poptr1_1|565644|eugene3.00100202|CDS chrom=LG_X strand=+ start=3055715 end=3057595 cdsStart=3055715 cdsEnd=3057595 sfCount=1 sfStarts=3055715, sfEnds=3057595,	-	-	-	CATGCTCCAAACAACAACCAT	12	2	0.44	CATGTTAAATCTAGGATGGGC	11	47	10.42
565719	5	1.11	jgi|Poptr1_1|565719|eugene3.00100277|CDS chrom=LG_X strand=+ start=3989322 end=3989864 cdsStart=3989322 cdsEnd=3989864 sfCount=1 sfStarts=3989322, sfEnds=3989864,	GO:0016021//integral to membrane	-	-	CATGGAGAACAGAAATCCAAG	2	5	1.11
565783	11	2.44	jgi|Poptr1_1|565783|eugene3.00100341|CDS chrom=LG_X strand=+ start=5072463 end=5073863 cdsStart=5072463 cdsEnd=5073863 sfCount=4 sfStarts=5072463,5072755,5073143,5073376, sfEnds=5072520,5072852,5073233,5073863,	-	-	-	CATGCTTTACATCAGTAGGCA	2	3	0.67	CATGTATAGACTCAGACCCTC	1	8	1.77
565827	10	2.22	jgi|Poptr1_1|565827|eugene3.00100385|CDS chrom=LG_X strand=+ start=5422508 end=5423890 cdsStart=5422508 cdsEnd=5423890 sfCount=1 sfStarts=5422508, sfEnds=5423890,	-	-	-	CATGCCAAGCTGAAACTGGTT	7	8	1.77	CATGGAGGAACCTGTCATCAA	9	2	0.44
566160	9	2	jgi|Poptr1_1|566160|eugene3.00100718|CDS chrom=LG_X strand=- start=8656630 end=8657937 cdsStart=8656630 cdsEnd=8657937 sfCount=1 sfStarts=8656630, sfEnds=8657937,	-	GO:0004672//protein kinase activity;GO:0005524//ATP binding;GO:0004713//protein tyrosine kinase activity;GO:0004674//protein serine/threonine kinase activity;GO:0004675//transmembrane receptor protein serine/threonine kinase activity;GO:0004676//3-phosphoinositide-dependent protein kinase activity;GO:0004677//DNA-dependent protein kinase activity;GO:0004679//AMP-activated protein kinase activity;…	GO:0006468//protein amino acid phosphorylation;GO:0007165//signal transduction	CATGGCTGAGATCTCGGAGAT	2	5	1.11	CATGGCTGAGATCTCAGAGAT	2	4	0.89
566213	2	0.44	jgi|Poptr1_1|566213|eugene3.00100771|CDS chrom=LG_X strand=- start=9277938 end=9286129 cdsStart=9278020 cdsEnd=9285890 sfCount=16 sfStarts=9277938,9278218,9278938,9279136,9279400,9279608,9280286,9280457,9281744,9282725,9283096,9283788,9284380,9284692,9285524,9285827, sfEnds=9278137,9278309,9279054,9279181,9279464,9279673,9280366,9280569,9281912,9282802,9283218,9283928,9284570,9284813,9285653,9286…	-	GO:0003676//nucleic acid binding;GO:0004386//helicase activity;GO:0005524//ATP binding;GO:0004003//ATP-dependent DNA helicase activity;GO:0004004//ATP-dependent RNA helicase activity;GO:0008026//ATP-dependent helicase activity;GO:0008094//DNA-dependent ATPase activity;GO:0008186//RNA-dependent ATPase activity;GO:0015462//protein-transmembrane transporting ATPase activity;GO:0015616//DNA transloca…	-	CATGCAATGAAATGGGCAATA	2	2	0.44
566232	2	0.44	jgi|Poptr1_1|566232|eugene3.00100790|CDS chrom=LG_X strand=+ start=9534215 end=9537878 cdsStart=9534304 cdsEnd=9537846 sfCount=6 sfStarts=9534215,9534703,9535026,9535163,9536015,9537640, sfEnds=9534351,9534808,9535070,9535271,9536252,9537878,	-	-	-	CATGTGTCCTTTGACCATAAG	2	2	0.44
566361	7	1.55	jgi|Poptr1_1|566361|eugene3.00100919|CDS chrom=LG_X strand=+ start=10462751 end=10469683 cdsStart=10462751 cdsEnd=10469438 sfCount=12 sfStarts=10462751,10463835,10464488,10464614,10464967,10465711,10466029,10466293,10467919,10468078,10468905,10469282, sfEnds=10463308,10463952,10464528,10464864,10465147,10465896,10466202,10466451,10467996,10468214,10469123,10469683,	-	GO:0003677//DNA binding;GO:0005524//ATP binding;GO:0003824//catalytic activity;GO:0008026//ATP-dependent helicase activity;GO:0003676//nucleic acid binding;GO:0004386//helicase activity;GO:0004003//ATP-dependent DNA helicase activity;GO:0004004//ATP-dependent RNA helicase activity;GO:0008094//DNA-dependent ATPase activity;GO:0008186//RNA-dependent ATPase activity;GO:0015462//protein-transmembrane…	GO:0008152//metabolic process	CATGAGCCTCATCCATTATAA	6	2	0.44	CATGATAGAGTAAAAGCCGGT	2	3	0.67	CATGTAAATCATTCTGCAGAG	5	2	0.44
566448	2	0.44	jgi|Poptr1_1|566448|eugene3.00101006|CDS chrom=LG_X strand=+ start=11089396 end=11091128 cdsStart=11089715 cdsEnd=11090896 sfCount=5 sfStarts=11089396,11090107,11090332,11090544,11090765, sfEnds=11089788,11090218,11090415,11090672,11091128,	-	GO:0000810//diacylglycerol pyrophosphate phosphatase activity;GO:0004787;GO:0008722;GO:0008758//UDP-2,3-diacylglucosamine hydrolase activity;GO:0008796//bis(5'-nucleosyl)-tetraphosphatase activity;GO:0008828;GO:0016462//pyrophosphatase activity;GO:0016818//hydrolase activity, acting on acid anhydrides, in phosphorus-containing anhydrides;GO:0019176;GO:0019177//dihydroneopterin triphosphate pyroph…	-	CATGCTCTTCGTTCTGTTGTT	1	2	0.44
566501	2	0.44	jgi|Poptr1_1|566501|eugene3.00101059|CDS chrom=LG_X strand=+ start=11507415 end=11508848 cdsStart=11507415 cdsEnd=11508848 sfCount=5 sfStarts=11507415,11507640,11507999,11508477,11508644, sfEnds=11507519,11507861,11508196,11508538,11508848,	GO:0016020//membrane	GO:0005215//transporter activity	GO:0006810//transport	CATGGATGCCCCAGATACAGG	1	2	0.44
566525	5	1.11	jgi|Poptr1_1|566525|eugene3.00101083|CDS chrom=LG_X strand=+ start=11701094 end=11702184 cdsStart=11701094 cdsEnd=11701891 sfCount=2 sfStarts=11701094, sfEnds=11702184,	-	GO:0004751//ribose-5-phosphate isomerase activity	GO:0009052//pentose-phosphate shunt, non-oxidative branch	CATGAGGCACCAATTTAGACT	3	3	0.67	CATGGCTCCTGACTCAATGGG	4	2	0.44
566526	3	0.67	jgi|Poptr1_1|566526|eugene3.00101084|CDS chrom=LG_X strand=+ start=11708407 end=11713454 cdsStart=11708407 cdsEnd=11713454 sfCount=9 sfStarts=11708407,11708973,11709801,11710610,11710985,11711145,11711293,11711853,11713020, sfEnds=11708524,11709160,11709979,11710894,11711043,11711181,11711364,11712174,11713454,	-	-	-	CATGGGGATTTTCCACCCATT	3	3	0.67
566575	2	0.44	jgi|Poptr1_1|566575|eugene3.00101133|CDS chrom=LG_X strand=+ start=12083300 end=12084991 cdsStart=12083300 cdsEnd=12084991 sfCount=4 sfStarts=12083300,12083636,12084449,12084737, sfEnds=12083405,12084366,12084649,12084991,	-	-	-	CATGTTTCTTGCAATTGAGAA	2	2	0.44
566774	3	0.67	jgi|Poptr1_1|566774|eugene3.00101332|CDS chrom=LG_X strand=- start=13559263 end=13564373 cdsStart=13559800 cdsEnd=13564373 sfCount=11 sfStarts=13559263,13559783,13559966,13560501,13561791,13561892,13562399,13562710,13562982,13563728,13563990, sfEnds=13559682,13559909,13559975,13561187,13561825,13562027,13562611,13562769,13563052,13563884,13564373,	-	-	-	CATGTTCATCATCATCACCAT	3	3	0.67
566925	26	5.77	jgi|Poptr1_1|566925|eugene3.00101483|CDS chrom=LG_X strand=- start=14628076 end=14630350 cdsStart=14628076 cdsEnd=14630042 sfCount=3 sfStarts=14628076,14629997,14630159, sfEnds=14629139,14630057,14630350,	-	-	-	CATGAATGCTAAACAATGATT	4	6	1.33	CATGAGGTTTGTTGGAGGATT	8	5	1.11	CATGATCTTTTGATGCTGGTT	7	12	2.66	CATGATTAATTCACCTGACTT	2	3	0.67
566943	16	3.55	jgi|Poptr1_1|566943|eugene3.00101501|CDS chrom=LG_X strand=- start=14733107 end=14735564 cdsStart=14733332 cdsEnd=14734774 sfCount=1 sfStarts=14733107, sfEnds=14735564,	-	GO:0003979//UDP-glucose 6-dehydrogenase activity	GO:0006118//electron transport	CATGATCCACCAAAACCCACA	3	3	0.67	CATGGAGGAAACCACCCTGTT	2	5	1.11	CATGTGACACTTGGGAGACAT	4	4	0.89	CATGTCATTATAGATCTTCTG	1	4	0.89
567029	126	27.94	jgi|Poptr1_1|567029|eugene3.00101587|CDS chrom=LG_X strand=- start=15317193 end=15320542 cdsStart=15317193 cdsEnd=15320542 sfCount=10 sfStarts=15317193,15317546,15318274,15319093,15319292,15319456,15319583,15319785,15319907,15320358, sfEnds=15317195,15317924,15318401,15319189,15319353,15319471,15319647,15319803,15319963,15320542,	GO:0005634//nucleus	GO:0003700//transcription factor activity	GO:0006355//regulation of transcription, DNA-dependent	CATGAGAAGGATGATGTCTAT	5	57	12.64	CATGATCCTGAAGTAGAAGCC	1	29	6.43	CATGATGCCATGTTTCCTCTT	6	9	2	CATGTTTCCTCTTGGCAAAGG	7	10	2.22	CATGAGGGCCGGAGTCATACT	2	15	3.33	CATGCATCTCGTTTTGAAACT	3	6	1.33
567122	4	0.89	jgi|Poptr1_1|567122|eugene3.00101680|CDS chrom=LG_X strand=- start=15951166 end=15953643 cdsStart=15951335 cdsEnd=15953643 sfCount=3 sfStarts=15951166,15951238,15953298, sfEnds=15951237,15952257,15953643,	-	GO:0030693//caspase activity	GO:0006508//proteolysis	CATGATAACCTTCATGAACTT	2	2	0.44	CATGATGGTCGCTGCAGTAGA	1	2	0.44
567270	3	0.67	jgi|Poptr1_1|567270|eugene3.00101828|CDS chrom=LG_X strand=- start=16868780 end=16873051 cdsStart=16869042 cdsEnd=16872970 sfCount=9 sfStarts=16868780,16869655,16869877,16870359,16870732,16871041,16871353,16871865,16872662, sfEnds=16869335,16869741,16870029,16870476,16870964,16871277,16871488,16872061,16873051,	-	GO:0004629//phospholipase C activity;GO:0004435//phosphoinositide phospholipase C activity	GO:0007165//signal transduction;GO:0007242//intracellular signaling cascade;GO:0006629//lipid metabolic process	CATGATGCCATTATCCGAGTA	13	3	0.67
567273	11	2.44	jgi|Poptr1_1|567273|eugene3.00101831|CDS chrom=LG_X strand=+ start=16889981 end=16892726 cdsStart=16889981 cdsEnd=16892726 sfCount=3 sfStarts=16889981,16890192,16891443, sfEnds=16890067,16891172,16892726,	-	-	-	CATGAGTAAAATTGTCATCAC	9	6	1.33	CATGGAGCTTTTGTTAGTAGA	5	3	0.67	CATGGCGAAATTTAGCTTTTC	4	2	0.44
567323	3	0.67	jgi|Poptr1_1|567323|eugene3.00101881|CDS chrom=LG_X strand=- start=17218097 end=17220994 cdsStart=17218097 cdsEnd=17220994 sfCount=4 sfStarts=17218097,17219549,17219879,17220554, sfEnds=17218243,17219777,17219982,17220994,	-	-	-	CATGATGACACTAGACCGATC	5	3	0.67
567332	4	0.89	jgi|Poptr1_1|567332|eugene3.00101890|CDS chrom=LG_X strand=+ start=17277623 end=17277907 cdsStart=17277623 cdsEnd=17277907 sfCount=1 sfStarts=17277623, sfEnds=17277907,	-	-	-	CATGCTGGCTGGGTTGATCGT	2	4	0.89
567432	14	3.1	jgi|Poptr1_1|567432|eugene3.00101990|CDS chrom=LG_X strand=- start=17936409 end=17938430 cdsStart=17936601 cdsEnd=17938430 sfCount=4 sfStarts=17936409,17936771,17937694,17938371, sfEnds=17936666,17937384,17938087,17938430,	GO:0005884//actin filament	GO:0005515//protein binding;GO:0003774//motor activity;GO:0005200//structural constituent of cytoskeleton	-	CATGCTCAATTGGGTACTTCA	7	7	1.55	CATGTCATCCCAGTTGCTCAC	6	7	1.55
567490	2	0.44	jgi|Poptr1_1|567490|eugene3.00102048|CDS chrom=LG_X strand=- start=18323363 end=18330384 cdsStart=18323363 cdsEnd=18330384 sfCount=12 sfStarts=18323363,18323919,18324190,18324612,18325077,18325353,18326198,18326945,18327249,18328073,18329081,18329326, sfEnds=18323596,18324107,18324512,18324739,18325233,18325502,18326429,18327148,18327356,18328263,18329219,18330384,	GO:0005622//intracellular;GO:0030127//COPII vesicle coat	GO:0003700//transcription factor activity;GO:0005515//protein binding	GO:0006355//regulation of transcription, DNA-dependent;GO:0006886//intracellular protein transport;GO:0006888//ER to Golgi vesicle-mediated transport	CATGGGGATTTACATATGTGC	14	2	0.44
567580	2	0.44	jgi|Poptr1_1|567580|eugene3.00102138|CDS chrom=LG_X strand=- start=18887716 end=18894908 cdsStart=18887716 cdsEnd=18894908 sfCount=3 sfStarts=18887716,18892337,18894029, sfEnds=18890684,18893467,18894908,	GO:0005634//nucleus	GO:0003677//DNA binding	-	CATGGCTTTTCCACATCTAAT	5	2	0.44
568018	5	1.11	jgi|Poptr1_1|568018|eugene3.00110032|CDS chrom=LG_XI strand=- start=213299 end=214881 cdsStart=213299 cdsEnd=214881 sfCount=3 sfStarts=213299,214002,214667, sfEnds=213938,214556,214881,	-	-	-	CATGCACAGGCCTTTTTGTTT	1	3	0.67	CATGCACAGGCCTTGTTGTTT	1	2	0.44
568176	3	0.67	jgi|Poptr1_1|568176|eugene3.00110190|CDS chrom=LG_XI strand=- start=1935242 end=1939281 cdsStart=1935242 cdsEnd=1939245 sfCount=4 sfStarts=1935242,1935537,1936406,1938529, sfEnds=1935434,1935748,1936561,1939281,	-	-	-	CATGGGACCTGAAGAAGAGTT	7	3	0.67
568183	4	0.89	jgi|Poptr1_1|568183|eugene3.00110197|CDS chrom=LG_XI strand=+ start=1989925 end=1992011 cdsStart=1989925 cdsEnd=1991843 sfCount=3 sfStarts=1989925,1991330,1991903, sfEnds=1990181,1991884,1992011,	GO:0000139//Golgi membrane;GO:0005789//endoplasmic reticulum membrane;GO:0016021//integral to membrane	GO:0016811//hydrolase activity, acting on carbon-nitrogen (but not peptide) bonds, in linear amides;GO:0004407//histone deacetylase activity;GO:0008418//protein N-terminal asparagine amidohydrolase activity;GO:0008759//UDP-3-O-[3-hydroxymyristoyl] N-acetylglucosamine deacetylase activity;GO:0009017//succinylglutamate desuccinylase activity;GO:0017159//pantetheine hydrolase activity;GO:0018748;GO:…	GO:0006672//ceramide metabolic process	CATGACCCTGTGGGTTGATGG	3	4	0.89
568325	239	53	jgi|Poptr1_1|568325|eugene3.00110339|CDS chrom=LG_XI strand=- start=3381655 end=3383114 cdsStart=3381655 cdsEnd=3383114 sfCount=3 sfStarts=3381655,3382651,3382907, sfEnds=3382216,3382780,3383114,	-	-	-	CATGACTGGAACTTGATGATG	2	7	1.55	CATGTGGAGCGTCCCCTTGGA	3	220	48.79	CATGTGGAACGTCCCCTTGGA	3	6	1.33	CATGTGGAGCGTCCCCTTGTA	3	6	1.33
568369	3	0.67	jgi|Poptr1_1|568369|eugene3.00110383|CDS chrom=LG_XI strand=+ start=3772839 end=3774075 cdsStart=3772839 cdsEnd=3773963 sfCount=2 sfStarts=3772839, sfEnds=3774075,	GO:0000151//ubiquitin ligase complex	GO:0004842//ubiquitin-protein ligase activity	GO:0016567//protein ubiquitination	CATGATTTCTAGAGAAATTGG	2	3	0.67
568378	2	0.44	jgi|Poptr1_1|568378|eugene3.00110392|CDS chrom=LG_XI strand=+ start=3838161 end=3839572 cdsStart=3838161 cdsEnd=3839351 sfCount=2 sfStarts=3838161, sfEnds=3839572,	-	-	-	CATGCCCGCTACACCATACAG	3	2	0.44
568410	2	0.44	jgi|Poptr1_1|568410|eugene3.00110424|CDS chrom=LG_XI strand=+ start=4302516 end=4303010 cdsStart=4302516 cdsEnd=4303010 sfCount=1 sfStarts=4302516, sfEnds=4303010,	-	-	-	CATGTTCAACACTTTCATGAA	1	2	0.44
568428	29	6.43	jgi|Poptr1_1|568428|eugene3.00110442|CDS chrom=LG_XI strand=- start=4559730 end=4559954 cdsStart=4559730 cdsEnd=4559954 sfCount=1 sfStarts=4559730, sfEnds=4559954,	-	-	-	CATGCATCAAGAAATATGAGA	1	29	6.43
568434	19	4.21	jgi|Poptr1_1|568434|eugene3.00110448|CDS chrom=LG_XI strand=+ start=4659391 end=4659895 cdsStart=4659391 cdsEnd=4659895 sfCount=2 sfStarts=4659391,4659605, sfEnds=4659543,4659895,	-	-	-	CATGCGCATTCGCCACGACTC	3	16	3.55	CATGGAGCGGCGTCTTGGGAC	2	3	0.67
568730	4	0.89	jgi|Poptr1_1|568730|eugene3.00110744|CDS chrom=LG_XI strand=+ start=9310033 end=9312355 cdsStart=9310033 cdsEnd=9312118 sfCount=4 sfStarts=9310033,9310662,9311645,9311969, sfEnds=9310104,9311226,9311784,9312355,	-	-	-	CATGTATCTCAGCAACAACCA	2	4	0.89
568802	3	0.67	jgi|Poptr1_1|568802|eugene3.00110816|CDS chrom=LG_XI strand=- start=10453972 end=10458605 cdsStart=10454200 cdsEnd=10458605 sfCount=6 sfStarts=10453972,10454843,10455027,10455350,10456605,10457739, sfEnds=10454346,10454935,10455158,10455946,10456703,10458605,	-	-	-	CATGGAGATTTCTTGACGAAT	8	3	0.67
568819	7	1.55	jgi|Poptr1_1|568819|eugene3.00110833|CDS chrom=LG_XI strand=+ start=10685129 end=10686735 cdsStart=10685129 cdsEnd=10686735 sfCount=2 sfStarts=10685129,10686346, sfEnds=10686058,10686735,	-	GO:0004222//metalloendopeptidase activity;GO:0004249;GO:0008133;GO:0008319;GO:0030402	-	CATGCTGGTTTCAGGTTTTTC	1	2	0.44	CATGAAGGAATCTAACAAGGC	2	3	0.67	CATGGCTGCAATCAAGCCTGA	7	2	0.44
568882	9	2	jgi|Poptr1_1|568882|eugene3.00110896|CDS chrom=LG_XI strand=- start=11389886 end=11390932 cdsStart=11390143 cdsEnd=11390904 sfCount=1 sfStarts=11389886, sfEnds=11390932,	-	-	-	CATGATGGCATACTTGTCATC	5	6	1.33	CATGGAAGACCAATTCTTCCT	3	3	0.67
568903	8	1.77	jgi|Poptr1_1|568903|eugene3.00110917|CDS chrom=LG_XI strand=- start=11574112 end=11576514 cdsStart=11574292 cdsEnd=11576514 sfCount=4 sfStarts=11574112,11575536,11575740,11575947, sfEnds=11574791,11575651,11575815,11576514,	GO:0016020//membrane	GO:0008375//acetylglucosaminyltransferase activity	-	CATGCTGAACCGGTGAATAAT	2	8	1.77
568954	2	0.44	jgi|Poptr1_1|568954|eugene3.00110968|CDS chrom=LG_XI strand=- start=11983637 end=11985048 cdsStart=11983637 cdsEnd=11984992 sfCount=2 sfStarts=11983637, sfEnds=11985048,	-	-	-	CATGGTAATGACCTCGTGTGT	3	2	0.44
568956	4	0.89	jgi|Poptr1_1|568956|eugene3.00110970|CDS chrom=LG_XI strand=- start=12026787 end=12030976 cdsStart=12028081 cdsEnd=12030800 sfCount=4 sfStarts=12026787,12028022,12029174,12030644, sfEnds=12027212,12028384,12029855,12030976,	-	GO:0004437//inositol or phosphatidylinositol phosphatase activity;GO:0008441//3'(2'),5'-bisphosphate nucleotidase activity	GO:0006790//sulfur metabolic process	CATGTGTCAGAAGTATCAGAC	7	4	0.89
568976	13	2.88	jgi|Poptr1_1|568976|eugene3.00110990|CDS chrom=LG_XI strand=+ start=12163489 end=12165488 cdsStart=12163734 cdsEnd=12165488 sfCount=2 sfStarts=12163489,12165129, sfEnds=12164189,12165488,	-	-	-	CATGAAAAGCCAAAATAATAA	2	13	2.88
569095	10	2.22	jgi|Poptr1_1|569095|eugene3.00111109|CDS chrom=LG_XI strand=- start=13179798 end=13187242 cdsStart=13179798 cdsEnd=13187242 sfCount=10 sfStarts=13179798,13180564,13181616,13182869,13183515,13184652,13184985,13185837,13186018,13187153, sfEnds=13179923,13180824,13181713,13182974,13183603,13184774,13185295,13185940,13186113,13187242,	-	-	-	CATGCTTTTTTGGCATCTAAA	1	2	0.44	CATGTGAACTGCCAATTTCAG	9	4	0.89	CATGTTTCTCACCATTCAGTT	4	4	0.89
569139	6	1.33	jgi|Poptr1_1|569139|eugene3.00111153|CDS chrom=LG_XI strand=- start=13448812 end=13453663 cdsStart=13448812 cdsEnd=13453136 sfCount=9 sfStarts=13448812,13448968,13449589,13450072,13450232,13451599,13452919,13453072,13453538, sfEnds=13448868,13449043,13449707,13450134,13450323,13451707,13452964,13453155,13453663,	GO:0005634//nucleus	GO:0003676//nucleic acid binding;GO:0008270//zinc ion binding	-	CATGGCCCTTTCTGAGTACTT	4	4	0.89	CATGGTCTGGATATCATATGC	5	2	0.44
569175	3	0.67	jgi|Poptr1_1|569175|eugene3.00111189|CDS chrom=LG_XI strand=- start=13657453 end=13658791 cdsStart=13657493 cdsEnd=13658791 sfCount=3 sfStarts=13657453,13658275,13658736, sfEnds=13658104,13658629,13658791,	GO:0000151//ubiquitin ligase complex	GO:0004842//ubiquitin-protein ligase activity;GO:0008270//zinc ion binding	GO:0016567//protein ubiquitination	CATGATTGGGCATCGTCCAAT	1	3	0.67
569227	17	3.77	jgi|Poptr1_1|569227|eugene3.00111241|CDS chrom=LG_XI strand=- start=13972768 end=13975186 cdsStart=13972768 cdsEnd=13975186 sfCount=5 sfStarts=13972768,13973093,13973674,13974152,13974515, sfEnds=13972996,13973560,13973971,13974362,13975186,	-	GO:0008168//methyltransferase activity;GO:0005554	-	CATGCCATTTGTTATAGTCTG	2	5	1.11	CATGGTGGAATCTCATTAACT	13	6	1.33	CATGCCATTTGTTATAGTCTC	2	2	0.44	CATGGTGGAAACTCATTAACT	13	2	0.44	CATGTCGCATGGTGGAAACTC	12	2	0.44
569355	3	0.67	jgi|Poptr1_1|569355|eugene3.00120008|CDS chrom=LG_XII strand=+ start=70797 end=71138 cdsStart=70797 cdsEnd=71138 sfCount=2 sfStarts=70797,70973, sfEnds=70852,71138,	-	GO:0016491//oxidoreductase activity	-	CATGGACAAAAAATATATAAG	1	3	0.67
569605	20	4.44	jgi|Poptr1_1|569605|eugene3.00120258|CDS chrom=LG_XII strand=- start=2327900 end=2331514 cdsStart=2328277 cdsEnd=2331371 sfCount=8 sfStarts=2327900,2328485,2328927,2329232,2329663,2330200,2330453,2331221, sfEnds=2328335,2328587,2329142,2329497,2329933,2330368,2330597,2331514,	-	-	-	CATGCCGAACATAATGGTGAT	2	14	3.1	CATGGAGGACCCGAAACCAGC	9	4	0.89	CATGTAGCTCTCTACTCTGGG	3	2	0.44
569632	41	9.09	jgi|Poptr1_1|569632|eugene3.00120285|CDS chrom=LG_XII strand=- start=2540088 end=2541041 cdsStart=2540088 cdsEnd=2541041 sfCount=1 sfStarts=2540088, sfEnds=2541041,	-	-	-	CATGACAAGAAGAAGAACAAA	1	4	0.89	CATGCAGACCAAAGAAAGGCA	2	6	1.33	CATGGACTTTGCAAAGACTTT	4	31	6.87
569832	6	1.33	jgi|Poptr1_1|569832|eugene3.00120485|CDS chrom=LG_XII strand=+ start=5145160 end=5149064 cdsStart=5145286 cdsEnd=5148760 sfCount=7 sfStarts=5145160,5145936,5146757,5147327,5147901,5148535,5148917, sfEnds=5145520,5146078,5146900,5147512,5148025,5148865,5149064,	GO:0005952//cAMP-dependent protein kinase complex;GO:0005956//protein kinase CK2 complex	GO:0004672//protein kinase activity;GO:0005524//ATP binding;GO:0004713//protein tyrosine kinase activity;GO:0004674//protein serine/threonine kinase activity;GO:0004682//protein kinase CK2 activity;GO:0004691//cAMP-dependent protein kinase activity;GO:0008603//cAMP-dependent protein kinase regulator activity;GO:0008605//protein kinase CK2 regulator activity	GO:0006468//protein amino acid phosphorylation	CATGTCACGAACTGATGAAGA	2	6	1.33
569844	3	0.67	jgi|Poptr1_1|569844|eugene3.00120497|CDS chrom=LG_XII strand=- start=5273330 end=5274645 cdsStart=5273401 cdsEnd=5274501 sfCount=2 sfStarts=5273330,5273615, sfEnds=5273500,5274645,	-	GO:0003755//peptidyl-prolyl cis-trans isomerase activity;GO:0004600;GO:0030051;GO:0042027	GO:0006457//protein folding	CATGCTGCACATAGTTTGGCG	1	3	0.67
569847	3	0.67	jgi|Poptr1_1|569847|eugene3.00120500|CDS chrom=LG_XII strand=+ start=5298713 end=5303066 cdsStart=5299217 cdsEnd=5302876 sfCount=8 sfStarts=5298713,5299191,5299484,5299703,5301905,5302135,5302651,5302786, sfEnds=5298871,5299387,5299621,5299781,5301976,5302210,5302707,5303066,	-	-	-	CATGGAAGACGAACTGCTATT	1	3	0.67
569851	4	0.89	jgi|Poptr1_1|569851|eugene3.00120504|CDS chrom=LG_XII strand=+ start=5357988 end=5358520 cdsStart=5358026 cdsEnd=5358520 sfCount=1 sfStarts=5357988, sfEnds=5358520,	-	-	-	CATGGGTCGCTGTATCGTAGA	1	4	0.89
569868	3	0.67	jgi|Poptr1_1|569868|eugene3.00120521|CDS chrom=LG_XII strand=+ start=5646728 end=5647285 cdsStart=5647040 cdsEnd=5647285 sfCount=1 sfStarts=5646728, sfEnds=5647285,	-	-	-	CATGTAAACACCGCAATCCAT	4	3	0.67
569871	11	2.44	jgi|Poptr1_1|569871|eugene3.00120524|CDS chrom=LG_XII strand=+ start=5688057 end=5697648 cdsStart=5688209 cdsEnd=5697411 sfCount=19 sfStarts=5688057,5688522,5688716,5689376,5690399,5690634,5690896,5691874,5692143,5693436,5693909,5694313,5694782,5695443,5695691,5695922,5696442,5697182,5697357, sfEnds=5688290,5688632,5688894,5689525,5690487,5690743,5690990,5691929,5692308,5693528,5694037,5694432,56…	-	-	-	CATGCTTCTTTGATCCTCGAG	1	4	0.89	CATGTTAAGTTCAGAGATAAG	5	7	1.55
569929	2	0.44	jgi|Poptr1_1|569929|eugene3.00120582|CDS chrom=LG_XII strand=+ start=7703413 end=7711719 cdsStart=7703481 cdsEnd=7711381 sfCount=3 sfStarts=7703413,7703726,7711318, sfEnds=7703639,7703826,7711719,	-	GO:0005554	-	CATGACGCCAGCCACGCCAAG	5	2	0.44
570008	2	0.44	jgi|Poptr1_1|570008|eugene3.00120661|CDS chrom=LG_XII strand=- start=8899390 end=8899643 cdsStart=8899390 cdsEnd=8899643 sfCount=2 sfStarts=8899390,8899584, sfEnds=8899503,8899643,	-	-	-	CATGGATGGGATGGGCATTTG	1	2	0.44
570193	14	3.1	jgi|Poptr1_1|570193|eugene3.00120846|CDS chrom=LG_XII strand=+ start=10946044 end=10950171 cdsStart=10946044 cdsEnd=10949859 sfCount=3 sfStarts=10946044,10947734,10948042, sfEnds=10946284,10947828,10950171,	-	-	-	CATGCCTCACAGCAATCCCAG	16	9	2	CATGGTGTGGAGCTGAAAGAT	11	2	0.44	CATGTTCCCTTACCACCAGCA	15	3	0.67
570239	39	8.65	jgi|Poptr1_1|570239|eugene3.00120892|CDS chrom=LG_XII strand=+ start=11266433 end=11266741 cdsStart=11266433 cdsEnd=11266741 sfCount=1 sfStarts=11266433, sfEnds=11266741,	-	-	-	CATGGCTTAAAGGCGCCTCAG	1	34	7.54	CATGGCTTAAAGGCGCCTCAT	1	5	1.11
570240	2	0.44	jgi|Poptr1_1|570240|eugene3.00120893|CDS chrom=LG_XII strand=+ start=11268955 end=11271856 cdsStart=11268955 cdsEnd=11271856 sfCount=5 sfStarts=11268955,11269732,11270076,11270913,11271282, sfEnds=11269666,11270010,11270618,11270990,11271856,	-	GO:0004308//exo-alpha-sialidase activity	-	CATGGCTGAATTTTGTGTTTC	5	2	0.44
570317	4	0.89	jgi|Poptr1_1|570317|eugene3.00120970|CDS chrom=LG_XII strand=+ start=11851441 end=11852166 cdsStart=11851441 cdsEnd=11852166 sfCount=1 sfStarts=11851441, sfEnds=11852166,	-	-	-	CATGTTTGCTATCTTGTTTGT	3	4	0.89
570340	3	0.67	jgi|Poptr1_1|570340|eugene3.00120993|CDS chrom=LG_XII strand=- start=12027114 end=12032747 cdsStart=12027421 cdsEnd=12032747 sfCount=9 sfStarts=12027114,12028879,12029043,12029806,12030638,12031160,12031455,12031660,12032180, sfEnds=12028605,12028968,12029118,12030023,12030853,12031345,12031552,12031800,12032747,	-	GO:0005524//ATP binding;GO:0003677//DNA binding;GO:0004518//nuclease activity;GO:0000166//nucleotide binding;GO:0017111//nucleoside-triphosphatase activity;GO:0005515//protein binding	GO:0006289//nucleotide-excision repair;GO:0019538//protein metabolic process	CATGTCAAGGGTGATAACCTT	5	3	0.67
570570	3	0.67	jgi|Poptr1_1|570570|eugene3.00121223|CDS chrom=LG_XII strand=+ start=13668598 end=13672573 cdsStart=13668598 cdsEnd=13672573 sfCount=5 sfStarts=13668598,13670373,13670819,13671933,13672352, sfEnds=13669051,13670440,13670950,13672094,13672573,	-	-	-	CATGGGGCATGAAATTAGTGC	3	3	0.67
570590	4	0.89	jgi|Poptr1_1|570590|eugene3.00121243|CDS chrom=LG_XII strand=- start=13813006 end=13814368 cdsStart=13813186 cdsEnd=13814352 sfCount=1 sfStarts=13813006, sfEnds=13814368,	GO:0000151//ubiquitin ligase complex	GO:0004842//ubiquitin-protein ligase activity;GO:0008270//zinc ion binding	GO:0016567//protein ubiquitination	CATGGCTACATGACATTAACA	1	4	0.89
570609	2	0.44	jgi|Poptr1_1|570609|eugene3.00121262|CDS chrom=LG_XII strand=- start=13935033 end=13935913 cdsStart=13935236 cdsEnd=13935647 sfCount=4 sfStarts=13935033,13935071,13935475,13935741, sfEnds=13935051,13935407,13935663,13935913,	-	-	-	CATGGACTTCTCGTGGAATAA	1	2	0.44
570676	8	1.77	jgi|Poptr1_1|570676|eugene3.00130040|CDS chrom=LG_XIII strand=- start=398894 end=403316 cdsStart=399145 cdsEnd=402377 sfCount=13 sfStarts=398894,399335,399795,399963,400227,400375,400601,400998,401313,401708,402063,402264,403195, sfEnds=399227,399437,399878,400058,400277,400515,400657,401072,401585,401767,402155,402438,403316,	-	GO:0004672//protein kinase activity;GO:0005524//ATP binding;GO:0004713//protein tyrosine kinase activity;GO:0004674//protein serine/threonine kinase activity;GO:0004675//transmembrane receptor protein serine/threonine kinase activity;GO:0004676//3-phosphoinositide-dependent protein kinase activity;GO:0004677//DNA-dependent protein kinase activity;GO:0004679//AMP-activated protein kinase activity;…	GO:0006468//protein amino acid phosphorylation	CATGCTCGGGTACCAATTTGA	1	6	1.33	CATGTAACTTATTGTCTGCTT	6	2	0.44
570684	4	0.89	jgi|Poptr1_1|570684|eugene3.00130048|CDS chrom=LG_XIII strand=+ start=447557 end=450454 cdsStart=448057 cdsEnd=450185 sfCount=7 sfStarts=447557,448049,448301,449594,449799,450009,450180, sfEnds=447642,448204,448371,449713,449917,450090,450454,	-	GO:0005525//GTP binding	GO:0007264//small GTPase mediated signal transduction;GO:0015031//protein transport;GO:0006886//intracellular protein transport	CATGAGAATTCGCATTTCTTT	1	4	0.89
570685	2	0.44	jgi|Poptr1_1|570685|eugene3.00130049|CDS chrom=LG_XIII strand=+ start=452955 end=454171 cdsStart=453004 cdsEnd=454098 sfCount=3 sfStarts=452955,453385,453687, sfEnds=453294,453578,454171,	GO:0005618//cell wall;GO:0048046//apoplast	GO:0004553//hydrolase activity, hydrolyzing O-glycosyl compounds;GO:0016762//xyloglucan:xyloglucosyl transferase activity;GO:0042972	GO:0005975//carbohydrate metabolic process;GO:0006073//glucan metabolic process	CATGTTCTTGGATTCTCTAAT	2	2	0.44
570694	2	0.44	jgi|Poptr1_1|570694|eugene3.00130058|CDS chrom=LG_XIII strand=+ start=512039 end=515335 cdsStart=512039 cdsEnd=515211 sfCount=6 sfStarts=512039,512694,513042,513861,514461,514885, sfEnds=512212,512853,513253,514354,514509,515335,	-	-	-	CATGACCCACCATTATGATAT	4	2	0.44
570710	3	0.67	jgi|Poptr1_1|570710|eugene3.00130074|CDS chrom=LG_XIII strand=+ start=609239 end=613312 cdsStart=610108 cdsEnd=612891 sfCount=8 sfStarts=609239,610072,610378,611124,611884,612088,612296,612747, sfEnds=609301,610251,610719,611793,611984,612177,612423,613312,	-	-	-	CATGATCTCCAGCATCTACAT	4	3	0.67
570732	19	4.21	jgi|Poptr1_1|570732|eugene3.00130096|CDS chrom=LG_XIII strand=- start=748704 end=748979 cdsStart=748704 cdsEnd=748979 sfCount=1 sfStarts=748704, sfEnds=748979,	-	-	-	CATGATACCGGTGATGATGCT	2	8	1.77	CATGTTGATCATGATACCGGT	1	3	0.67	CATGAACATTGATCTGGTCCA	3	2	0.44	CATGCTGATCATGATACCGGT	1	6	1.33
570740	2	0.44	jgi|Poptr1_1|570740|eugene3.00130104|CDS chrom=LG_XIII strand=- start=794451 end=797306 cdsStart=794451 cdsEnd=797306 sfCount=3 sfStarts=794451,795036,796125, sfEnds=794704,796032,797306,	GO:0000151//ubiquitin ligase complex	GO:0004842//ubiquitin-protein ligase activity;GO:0008270//zinc ion binding;GO:0003677//DNA binding	GO:0016567//protein ubiquitination;GO:0006355//regulation of transcription, DNA-dependent	CATGATCCTCTTCACTACGTT	1	2	0.44
570760	231	51.23	jgi|Poptr1_1|570760|eugene3.00130124|CDS chrom=LG_XIII strand=+ start=942163 end=943999 cdsStart=942163 cdsEnd=943999 sfCount=2 sfStarts=942163,943302, sfEnds=943198,943999,	GO:0005618//cell wall	GO:0030599//pectinesterase activity;GO:0004857//enzyme inhibitor activity	GO:0042545//cell wall modification	CATGATGATTGTTCTTGAGTA	3	39	8.65	CATGCCCAGCTTCATTCCCTT	9	15	3.33	CATGCCCTTACTGATCTCAAG	6	27	5.99	CATGGACGGCCGAGGTATGAC	4	14	3.1	CATGGCCAAGAACAGGTAGAT	8	7	1.55	CATGTGTGTACAATGTATCCT	5	13	2.88	CATGTTCATAAGCTCTTTGCA	10	9	2	CATGTTGACGGTTGATGGTCT	2	27	5.99	CATGTTTCAATGCTTCTCTGA	7	13	2.88	CATGTTTTTCTGTAATCAGTG	11	22	4.88	CATGATGATTGTTCTTGATTA	3	2
570800	12	2.66	jgi|Poptr1_1|570800|eugene3.00130164|CDS chrom=LG_XIII strand=+ start=1187112 end=1190194 cdsStart=1187112 cdsEnd=1190039 sfCount=7 sfStarts=1187112,1187567,1187950,1188251,1189087,1189323,1189553, sfEnds=1187163,1187837,1188161,1188973,1189241,1189405,1190194,	-	GO:0005524//ATP binding	-	CATGTTGTATATGTAAGTGTC	1	12	2.66
570806	2	0.44	jgi|Poptr1_1|570806|eugene3.00130170|CDS chrom=LG_XIII strand=- start=1219070 end=1220141 cdsStart=1219177 cdsEnd=1220046 sfCount=1 sfStarts=1219070, sfEnds=1220141,	-	-	-	CATGCTCGCCCGTCTTTTTCG	4	2	0.44
570935	9	2	jgi|Poptr1_1|570935|eugene3.00130299|CDS chrom=LG_XIII strand=- start=2080094 end=2085207 cdsStart=2080381 cdsEnd=2085207 sfCount=14 sfStarts=2080094,2081172,2081351,2081517,2081825,2082010,2082219,2083021,2083174,2083462,2083598,2084215,2084629,2085034, sfEnds=2080722,2081255,2081413,2081655,2081926,2082110,2082285,2083067,2083368,2083508,2083657,2084312,2084747,2085207,	GO:0016021//integral to membrane	GO:0015385//sodium:hydrogen antiporter activity;GO:0015299//solute:hydrogen antiporter activity	GO:0006814//sodium ion transport;GO:0006885//regulation of pH	CATGATCAGATGTGTACAACA	6	5	1.11	CATGAAGGCGTCATCAAATTT	1	4	0.89
570959	3	0.67	jgi|Poptr1_1|570959|eugene3.00130323|CDS chrom=LG_XIII strand=- start=2234873 end=2237236 cdsStart=2235461 cdsEnd=2237221 sfCount=2 sfStarts=2234873,2236878, sfEnds=2236115,2237236,	-	GO:0008757//S-adenosylmethionine-dependent methyltransferase activity	-	CATGGGAGAGCAGTGTGGTTA	4	3	0.67
570987	4	0.89	jgi|Poptr1_1|570987|eugene3.00130351|CDS chrom=LG_XIII strand=- start=2430069 end=2434360 cdsStart=2430069 cdsEnd=2434360 sfCount=7 sfStarts=2430069,2430260,2430817,2432322,2433443,2434057,2434313, sfEnds=2430158,2430338,2430863,2432404,2433549,2434202,2434360,	-	-	-	CATGGGAATTTCAGGTATGTT	2	2	0.44	CATGCCTAATAATTTTAAGCT	1	2	0.44
571053	8	1.77	jgi|Poptr1_1|571053|eugene3.00130417|CDS chrom=LG_XIII strand=- start=2937058 end=2937704 cdsStart=2937058 cdsEnd=2937704 sfCount=2 sfStarts=2937058,2937299, sfEnds=2937137,2937704,	-	-	-	CATGCTCTGTCACGTCGAGTT	1	8	1.77
571054	73	16.19	jgi|Poptr1_1|571054|eugene3.00130418|CDS chrom=LG_XIII strand=+ start=2941005 end=2943605 cdsStart=2941005 cdsEnd=2943590 sfCount=2 sfStarts=2941005, sfEnds=2943605,	-	GO:0004672//protein kinase activity;GO:0005524//ATP binding;GO:0004713//protein tyrosine kinase activity;GO:0004674//protein serine/threonine kinase activity	GO:0006468//protein amino acid phosphorylation	CATGATGGGGAGGTTATAGGT	10	37	8.21	CATGCCTCTTGCCGTTCTGTA	8	5	1.11	CATGGCCCTTATCCATGTCAG	2	13	2.88	CATGTATGGAACCTCAGAGAC	11	6	1.33	CATGTCAAGTTGAAAGCCAAG	7	9	2	CATGATGGGGAGGTTATAGTT	10	3	0.67
571068	9	2	jgi|Poptr1_1|571068|eugene3.00130432|CDS chrom=LG_XIII strand=+ start=3025596 end=3028895 cdsStart=3025596 cdsEnd=3028895 sfCount=2 sfStarts=3025596,3027343, sfEnds=3026907,3028895,	-	-	-	CATGGGGTTTGCAATTCCCAT	12	9	2
571087	2	0.44	jgi|Poptr1_1|571087|eugene3.00130451|CDS chrom=LG_XIII strand=+ start=3252837 end=3253328 cdsStart=3252837 cdsEnd=3253328 sfCount=2 sfStarts=3252837,3253301, sfEnds=3253030,3253328,	-	-	-	CATGCTCTTATTCTCAGCCAT	2	2	0.44
571125	3	0.67	jgi|Poptr1_1|571125|eugene3.00130489|CDS chrom=LG_XIII strand=+ start=3556767 end=3561515 cdsStart=3556767 cdsEnd=3561122 sfCount=11 sfStarts=3556767,3557427,3558112,3558849,3559473,3559931,3560148,3560394,3560764,3560981,3561226, sfEnds=3557015,3557547,3558297,3559012,3559580,3560068,3560273,3560679,3560884,3561143,3561515,	-	GO:0016758//transferase activity, transferring hexosyl groups	GO:0016051//carbohydrate biosynthetic process	CATGTATAGCTTATTAGATTC	9	3	0.67
571179	4	0.89	jgi|Poptr1_1|571179|eugene3.00130543|CDS chrom=LG_XIII strand=+ start=4037024 end=4044367 cdsStart=4037024 cdsEnd=4044367 sfCount=10 sfStarts=4037024,4038321,4038603,4039005,4039405,4039837,4040147,4041410,4043235,4044143, sfEnds=4037299,4038498,4038831,4039144,4039691,4040049,4040638,4042069,4043762,4044367,	-	-	-	CATGAAGTCGTTCCAAGCGAT	9	2	0.44	CATGCAGGACCCTCACTTCTG	3	2	0.44
571195	2	0.44	jgi|Poptr1_1|571195|eugene3.00130559|CDS chrom=LG_XIII strand=- start=4169981 end=4173491 cdsStart=4170105 cdsEnd=4173470 sfCount=5 sfStarts=4169981,4171166,4172134,4172432,4173358, sfEnds=4170417,4171674,4172333,4172646,4173491,	GO:0005874//microtubule;GO:0043234//protein complex	GO:0005198//structural molecule activity;GO:0003924//GTPase activity;GO:0005525//GTP binding	GO:0007018//microtubule-based movement;GO:0051258//protein polymerization	CATGCTTGCCTGAACCAGTTT	9	2	0.44
571201	2	0.44	jgi|Poptr1_1|571201|eugene3.00130565|CDS chrom=LG_XIII strand=- start=4206633 end=4207151 cdsStart=4206969 cdsEnd=4207151 sfCount=1 sfStarts=4206633, sfEnds=4207151,	-	-	-	CATGAGCACAACCACGATAGC	1	2	0.44
571264	5	1.11	jgi|Poptr1_1|571264|eugene3.00130628|CDS chrom=LG_XIII strand=+ start=4883264 end=4891465 cdsStart=4883710 cdsEnd=4891211 sfCount=15 sfStarts=4883264,4884370,4884951,4885869,4886133,4886338,4886570,4886857,4888122,4889112,4889734,4889975,4890783,4891055,4891419, sfEnds=4883863,4884571,4885035,4886009,4886251,4886434,4886742,4886923,4888280,4889382,4889842,4890087,4890858,4891347,4891465,	GO:0005622//intracellular;GO:0005840//ribosome;GO:0016020//membrane	GO:0003735//structural constituent of ribosome;GO:0005279	GO:0006412//translation;GO:0006865//amino acid transport;GO:0006810//transport	CATGTCGTTTAAAATGAACAG	3	5	1.11
571324	2	0.44	jgi|Poptr1_1|571324|eugene3.00130688|CDS chrom=LG_XIII strand=- start=5750813 end=5758010 cdsStart=5750941 cdsEnd=5758010 sfCount=6 sfStarts=5750813,5751122,5755000,5757163,5757422,5757693, sfEnds=5750982,5751182,5755782,5757249,5757447,5758010,	GO:0000785//chromatin;GO:0005634//nucleus	GO:0003682//chromatin binding	GO:0006333//chromatin assembly or disassembly	CATGACCTAACCCGATAAATT	3	2	0.44
571331	2	0.44	jgi|Poptr1_1|571331|eugene3.00130695|CDS chrom=LG_XIII strand=+ start=5798915 end=5802163 cdsStart=5800275 cdsEnd=5801667 sfCount=4 sfStarts=5798915,5800266,5801420,5802091, sfEnds=5798999,5800605,5802052,5802163,	GO:0016021//integral to membrane	GO:0001584	GO:0007186//G-protein coupled receptor protein signaling pathway	CATGCTTAAACTTTCCATGAC	4	2	0.44
571390	2	0.44	jgi|Poptr1_1|571390|eugene3.00130754|CDS chrom=LG_XIII strand=+ start=6583451 end=6587244 cdsStart=6583451 cdsEnd=6587244 sfCount=8 sfStarts=6583451,6584057,6585009,6585145,6586632,6586835,6587019,6587179, sfEnds=6583952,6584631,6585059,6585252,6586727,6586933,6587078,6587244,	GO:0005622//intracellular;GO:0005840//ribosome	GO:0003735//structural constituent of ribosome	GO:0006412//translation	CATGGCCACCTGGTCCCACTC	6	2	0.44
571392	2	0.44	jgi|Poptr1_1|571392|eugene3.00130756|CDS chrom=LG_XIII strand=- start=6596813 end=6597726 cdsStart=6597038 cdsEnd=6597704 sfCount=2 sfStarts=6596813,6597530, sfEnds=6597231,6597726,	GO:0005634//nucleus	GO:0003887//DNA-directed DNA polymerase activity;GO:0003889;GO:0003890;GO:0003891;GO:0003893;GO:0003894;GO:0003895;GO:0015999;GO:0016000;GO:0016448;GO:0016449;GO:0016450;GO:0016451;GO:0016452;GO:0019984	GO:0006260//DNA replication	CATGTTCGTCATAATAATCTT	3	2	0.44
571434	21	4.66	jgi|Poptr1_1|571434|eugene3.00130798|CDS chrom=LG_XIII strand=+ start=7065106 end=7066259 cdsStart=7065106 cdsEnd=7066259 sfCount=2 sfStarts=7065106,7065838, sfEnds=7065637,7066259,	-	-	-	CATGGCATCCACGCCCAAATT	2	10	2.22	CATGGCCATTAAAACCCCCTC	1	8	1.77	CATGGTAGGTTATGGAAGCGC	5	3	0.67
571435	2	0.44	jgi|Poptr1_1|571435|eugene3.00130799|CDS chrom=LG_XIII strand=+ start=7072817 end=7074670 cdsStart=7073096 cdsEnd=7074670 sfCount=3 sfStarts=7072817,7073088,7074539, sfEnds=7072885,7073686,7074670,	-	-	-	CATGCAACAAGAGAACGAATT	1	2	0.44
571487	4	0.89	jgi|Poptr1_1|571487|eugene3.00130851|CDS chrom=LG_XIII strand=- start=7612442 end=7614808 cdsStart=7612442 cdsEnd=7614808 sfCount=1 sfStarts=7612442, sfEnds=7614808,	-	GO:0046983//protein dimerization activity	-	CATGTTGAATGCCAAGAAAAC	9	2	0.44	CATGATGCTCCAACTATGTTT	6	2	0.44
571499	36	7.98	jgi|Poptr1_1|571499|eugene3.00130863|CDS chrom=LG_XIII strand=+ start=7700850 end=7703260 cdsStart=7700850 cdsEnd=7703260 sfCount=2 sfStarts=7700850,7701840, sfEnds=7701423,7703260,	-	-	-	CATGATTGCCATGATTATGAC	1	4	0.89	CATGCTAATGCCTTGTTTGTC	3	24	5.32	CATGGAACCTCCACTCCTAAA	7	3	0.67	CATGGCAAACATGAAAAAGCA	5	5	1.11
571500	34	7.54	jgi|Poptr1_1|571500|eugene3.00130864|CDS chrom=LG_XIII strand=- start=7707446 end=7714372 cdsStart=7707446 cdsEnd=7714372 sfCount=10 sfStarts=7707446,7708228,7709312,7710343,7710685,7711521,7712387,7713214,7713388,7714283, sfEnds=7707568,7708488,7709484,7710448,7710773,7711643,7712682,7713317,7713489,7714372,	-	-	-	CATGCTTTCTTGGCATCTAAA	1	5	1.11	CATGGCTAGTAAGATCTCTCA	5	15	3.33	CATGTCATTCAATATCTTGAC	2	14	3.1
571511	4	0.89	jgi|Poptr1_1|571511|eugene3.00130875|CDS chrom=LG_XIII strand=+ start=7899914 end=7903320 cdsStart=7900246 cdsEnd=7903320 sfCount=4 sfStarts=7899914,7901383,7902134,7903071, sfEnds=7900749,7901608,7902356,7903320,	GO:0016020//membrane;GO:0016021//integral to membrane	GO:0005215//transporter activity	GO:0006810//transport	CATGAGATAAACATCATCAGA	7	4	0.89
571676	2	0.44	jgi|Poptr1_1|571676|eugene3.00131040|CDS chrom=LG_XIII strand=+ start=10145030 end=10147576 cdsStart=10145030 cdsEnd=10147576 sfCount=1 sfStarts=10145030, sfEnds=10147576,	-	-	-	CATGTTCCTCCTAAGACTATT	1	2	0.44
571764	16	3.55	jgi|Poptr1_1|571764|eugene3.00131128|CDS chrom=LG_XIII strand=- start=11594063 end=11595913 cdsStart=11594148 cdsEnd=11595913 sfCount=2 sfStarts=11594063,11595430, sfEnds=11595025,11595913,	-	GO:0016758//transferase activity, transferring hexosyl groups;GO:0047893//flavonol 3-O-glucosyltransferase activity	GO:0008152//metabolic process	CATGGGTGGTGGTGATAAAAT	7	8	1.77	CATGTCATGCAACCATATGTG	5	4	0.89	CATGTTTGAAAAGAATGATTC	8	4	0.89
571775	2	0.44	jgi|Poptr1_1|571775|eugene3.00131139|CDS chrom=LG_XIII strand=+ start=11723399 end=11725831 cdsStart=11723399 cdsEnd=11725831 sfCount=1 sfStarts=11723399, sfEnds=11725831,	-	-	-	CATGGCTTCCTAACCAGTGTT	19	2	0.44
571848	2	0.44	jgi|Poptr1_1|571848|eugene3.00131212|CDS chrom=LG_XIII strand=- start=12208499 end=12209357 cdsStart=12208651 cdsEnd=12209120 sfCount=2 sfStarts=12208499,12209046, sfEnds=12208929,12209357,	-	-	-	CATGCAGTGAAGATTCTTCGT	1	2	0.44
571854	2	0.44	jgi|Poptr1_1|571854|eugene3.00131218|CDS chrom=LG_XIII strand=- start=12225639 end=12225974 cdsStart=12225639 cdsEnd=12225974 sfCount=1 sfStarts=12225639, sfEnds=12225974,	-	-	-	CATGTCTGTTTCTAGTAACTT	1	2	0.44
571873	2	0.44	jgi|Poptr1_1|571873|eugene3.00131237|CDS chrom=LG_XIII strand=+ start=12373063 end=12378934 cdsStart=12373063 cdsEnd=12378934 sfCount=15 sfStarts=12373063,12373903,12374072,12374315,12374491,12374816,12375389,12375538,12375827,12376050,12376287,12376625,12377385,12377612,12378692, sfEnds=12373559,12373962,12374195,12374383,12374589,12374882,12375453,12375632,12375954,12376150,12376503,12376779,12…	-	-	-	CATGGACAACCTCCTTAGCCT	3	2	0.44
571888	75	16.63	jgi|Poptr1_1|571888|eugene3.00131252|CDS chrom=LG_XIII strand=+ start=12472416 end=12474099 cdsStart=12472639 cdsEnd=12473892 sfCount=1 sfStarts=12472416, sfEnds=12474099,	-	GO:0004672//protein kinase activity;GO:0005524//ATP binding;GO:0004713//protein tyrosine kinase activity;GO:0004674//protein serine/threonine kinase activity;GO:0004675//transmembrane receptor protein serine/threonine kinase activity;GO:0004676//3-phosphoinositide-dependent protein kinase activity;GO:0004677//DNA-dependent protein kinase activity;GO:0004679//AMP-activated protein kinase activity;…	GO:0006468//protein amino acid phosphorylation;GO:0007165//signal transduction	CATGGCCATCAAGTTTGGATC	2	14	3.1	CATGGTACACCTTCGCGAAGG	4	12	2.66	CATGTCTCCTTAAAGCATCCA	1	49	10.87
571939	2	0.44	jgi|Poptr1_1|571939|eugene3.00131303|CDS chrom=LG_XIII strand=- start=12995451 end=12995951 cdsStart=12995451 cdsEnd=12995951 sfCount=1 sfStarts=12995451, sfEnds=12995951,	-	-	-	CATGCCTCCCTGATTTCCCTG	1	2	0.44
571992	26	5.77	jgi|Poptr1_1|571992|eugene3.00140037|CDS chrom=LG_XIV strand=- start=254128 end=254907 cdsStart=254382 cdsEnd=254757 sfCount=2 sfStarts=254128,254632, sfEnds=254513,254907,	GO:0005576//extracellular region	GO:0008083//growth factor activity	GO:0008283//cell proliferation	CATGCTCGGCCTCAACAACCT	1	26	5.77
572035	3	0.67	jgi|Poptr1_1|572035|eugene3.00140080|CDS chrom=LG_XIV strand=- start=622612 end=625660 cdsStart=622779 cdsEnd=625660 sfCount=5 sfStarts=622612,623211,623646,625121,625466, sfEnds=623089,623358,624877,625379,625660,	-	-	-	CATGCATTAAAAAGCTTCTGG	3	3	0.67
572115	2	0.44	jgi|Poptr1_1|572115|eugene3.00140160|CDS chrom=LG_XIV strand=+ start=1485289 end=1488242 cdsStart=1485289 cdsEnd=1488111 sfCount=2 sfStarts=1485289,1487731, sfEnds=1485648,1488242,	-	-	-	CATGACATGAACCCGGGTGGT	1	2	0.44
572158	3	0.67	jgi|Poptr1_1|572158|eugene3.00140203|CDS chrom=LG_XIV strand=+ start=1807172 end=1810508 cdsStart=1807172 cdsEnd=1810508 sfCount=11 sfStarts=1807172,1807380,1807610,1807812,1808068,1808360,1808986,1809157,1809462,1809684,1809967, sfEnds=1807270,1807471,1807707,1807955,1808173,1808873,1809080,1809381,1809574,1809884,1810508,	-	GO:0004289;GO:0008233//peptidase activity;GO:0042802//identical protein binding	GO:0006508//proteolysis;GO:0043086//negative regulation of catalytic activity	CATGGCCATCCACATCTACTG	9	3	0.67
572328	3	0.67	jgi|Poptr1_1|572328|eugene3.00140373|CDS chrom=LG_XIV strand=+ start=2991381 end=2993263 cdsStart=2991561 cdsEnd=2993079 sfCount=2 sfStarts=2991381,2992674, sfEnds=2991859,2993263,	-	-	-	CATGAAACTTTGGAGGTGAAT	1	3	0.67
572444	2	0.44	jgi|Poptr1_1|572444|eugene3.00140489|CDS chrom=LG_XIV strand=- start=3929739 end=3937405 cdsStart=3930201 cdsEnd=3937222 sfCount=11 sfStarts=3929739,3930418,3930915,3931068,3931968,3932597,3933374,3933611,3933932,3934187,3936641, sfEnds=3930338,3930585,3930977,3931175,3932077,3932893,3933452,3933719,3933973,3934317,3937405,	-	GO:0004672//protein kinase activity;GO:0005524//ATP binding;GO:0004713//protein tyrosine kinase activity;GO:0005509//calcium ion binding;GO:0004674//protein serine/threonine kinase activity;GO:0004675//transmembrane receptor protein serine/threonine kinase activity;GO:0004676//3-phosphoinositide-dependent protein kinase activity;GO:0004677//DNA-dependent protein kinase activity;GO:0004679//AMP-ac…	GO:0006468//protein amino acid phosphorylation	CATGTAGGTATGCCTTGACTA	3	2	0.44
572572	2	0.44	jgi|Poptr1_1|572572|eugene3.00140617|CDS chrom=LG_XIV strand=- start=4988695 end=4990342 cdsStart=4988695 cdsEnd=4990218 sfCount=4 sfStarts=4988695,4989027,4989254,4989889, sfEnds=4988919,4989161,4989574,4990342,	-	GO:0016758//transferase activity, transferring hexosyl groups;GO:0008466//glycogenin glucosyltransferase activity	GO:0016051//carbohydrate biosynthetic process	CATGGCAAGCTGGGTCTGATT	8	2	0.44
572642	99	21.96	jgi|Poptr1_1|572642|eugene3.00140687|CDS chrom=LG_XIV strand=+ start=5439053 end=5439643 cdsStart=5439053 cdsEnd=5439643 sfCount=1 sfStarts=5439053, sfEnds=5439643,	-	-	-	CATGGAAGACAAGAGTTTCTT	2	78	17.3	CATGTCTATCTTTTCGTCCCC	1	21	4.66
572668	2	0.44	jgi|Poptr1_1|572668|eugene3.00140713|CDS chrom=LG_XIV strand=- start=5626869 end=5634222 cdsStart=5626869 cdsEnd=5634222 sfCount=24 sfStarts=5626869,5627104,5627270,5627608,5628139,5628588,5628771,5628966,5629226,5629679,5629872,5630024,5630191,5630788,5630980,5631696,5631841,5632008,5632221,5632430,5632613,5632782,5633803,5634198, sfEnds=5626970,5627172,5627331,5628049,5628225,5628659,5628890,56…	-	GO:0003824//catalytic activity;GO:0008728//GTP diphosphokinase activity	GO:0015969//guanosine tetraphosphate metabolic process	CATGCCTCTTCGATCAATGCA	1	2	0.44
572729	2	0.44	jgi|Poptr1_1|572729|eugene3.00140774|CDS chrom=LG_XIV strand=+ start=6002843 end=6003697 cdsStart=6002843 cdsEnd=6003697 sfCount=1 sfStarts=6002843, sfEnds=6003697,	-	-	-	CATGTGAGCAGTGGCCGAAAT	10	2	0.44
572747	7	1.55	jgi|Poptr1_1|572747|eugene3.00140792|CDS chrom=LG_XIV strand=+ start=6169716 end=6174890 cdsStart=6169716 cdsEnd=6174890 sfCount=14 sfStarts=6169716,6169980,6170180,6170801,6171178,6171307,6171978,6172274,6172461,6172695,6173008,6173225,6173767,6174579, sfEnds=6169868,6170098,6170277,6170860,6171224,6171501,6172024,6172340,6172561,6172796,6173146,6173287,6173850,6174890,	GO:0016021//integral to membrane	GO:0015385//sodium:hydrogen antiporter activity;GO:0015299//solute:hydrogen antiporter activity	GO:0006814//sodium ion transport;GO:0006885//regulation of pH	CATGCGTAGACTCACTGGACG	3	2	0.44	CATGTGCTGTAAATCCCCTTC	2	5	1.11
572821	30	6.65	jgi|Poptr1_1|572821|eugene3.00140866|CDS chrom=LG_XIV strand=- start=6744847 end=6745837 cdsStart=6745028 cdsEnd=6745663 sfCount=1 sfStarts=6744847, sfEnds=6745837,	-	-	-	CATGACAACTGCGCCCTTGCT	2	2	0.44	CATGAGAATTCATATTCTTGT	4	2	0.44	CATGAGATTCATGTCCATGAT	6	6	1.33	CATGAGGTTGCTTAAGGACTT	5	13	2.88	CATGCGACTTTGTACCCTTAG	1	3	0.67	CATGCGGAAAAAAACAAGATC	3	4	0.89
572831	2	0.44	jgi|Poptr1_1|572831|eugene3.00140876|CDS chrom=LG_XIV strand=+ start=6800386 end=6806917 cdsStart=6800772 cdsEnd=6806650 sfCount=17 sfStarts=6800386,6801471,6801745,6801954,6802293,6802666,6802851,6803046,6803670,6804566,6804728,6805001,6805170,6805519,6805780,6805957,6806465, sfEnds=6801095,6801626,6801867,6802122,6802375,6802767,6802939,6803136,6803753,6804642,6804806,6805069,6805345,6805575,68…	-	GO:0003824//catalytic activity;GO:0003987//acetate-CoA ligase activity	GO:0008152//metabolic process	CATGCTCAACACCAACCACAG	2	2	0.44
572862	6	1.33	jgi|Poptr1_1|572862|eugene3.00140907|CDS chrom=LG_XIV strand=- start=7060440 end=7062528 cdsStart=7060440 cdsEnd=7062528 sfCount=3 sfStarts=7060440,7062034,7062502, sfEnds=7060553,7062267,7062528,	-	-	-	CATGGCATCTGAATTATTTTT	1	6	1.33
572873	2	0.44	jgi|Poptr1_1|572873|eugene3.00140918|CDS chrom=LG_XIV strand=+ start=7133616 end=7138666 cdsStart=7133616 cdsEnd=7138666 sfCount=9 sfStarts=7133616,7134723,7135050,7135830,7136015,7136477,7136625,7136829,7137579, sfEnds=7133660,7134963,7135295,7135880,7136275,7136529,7136739,7137083,7138666,	GO:0016020//membrane	GO:0015079//potassium ion transmembrane transporter activity	GO:0006813//potassium ion transport	CATGACTGTCATGCAGGCAAG	5	2	0.44
573035	2	0.44	jgi|Poptr1_1|573035|eugene3.00141080|CDS chrom=LG_XIV strand=- start=8714007 end=8718181 cdsStart=8714225 cdsEnd=8718181 sfCount=6 sfStarts=8714007,8714516,8715387,8716062,8716909,8717771, sfEnds=8714425,8714641,8715635,8716413,8717048,8718181,	-	GO:0008289//lipid binding	-	CATGGGGATTGGAACCTTTTT	6	2	0.44
573380	2	0.44	jgi|Poptr1_1|573380|eugene3.00141425|CDS chrom=LG_XIV strand=- start=12751395 end=12759208 cdsStart=12751541 cdsEnd=12759208 sfCount=11 sfStarts=12751395,12752167,12752529,12753054,12753663,12753974,12754950,12755261,12756545,12756708,12757160, sfEnds=12751653,12752406,12752592,12753359,12753877,12754268,12755114,12755947,12756631,12757028,12759208,	GO:0016021//integral to membrane	GO:0005524//ATP binding;GO:0042626//ATPase activity, coupled to transmembrane movement of substances;GO:0016887//ATPase activity;GO:0000166//nucleotide binding;GO:0017111//nucleoside-triphosphatase activity	GO:0006810//transport	CATGAGGGAAAGTCTCCTTAC	19	2	0.44
573410	2	0.44	jgi|Poptr1_1|573410|eugene3.00141455|CDS chrom=LG_XIV strand=+ start=13192811 end=13198307 cdsStart=13192811 cdsEnd=13197911 sfCount=9 sfStarts=13192811,13193151,13194136,13194677,13195401,13196492,13196835,13197825,13198166, sfEnds=13192885,13193307,13194374,13194840,13195452,13196719,13197344,13197928,13198307,	-	-	-	CATGGAGAACTTTGTTAATAT	3	2	0.44
573538	2	0.44	jgi|Poptr1_1|573538|eugene3.00190012|CDS chrom=LG_XIX strand=- start=162271 end=165862 cdsStart=162271 cdsEnd=165862 sfCount=2 sfStarts=162271,164813, sfEnds=164700,165862,	-	GO:0005524//ATP binding	GO:0006952//defense response;GO:0042829;GO:0006915//apoptosis	CATGAACATTTAAAAATAAAC	4	2	0.44
573546	18	3.99	jgi|Poptr1_1|573546|eugene3.00190020|CDS chrom=LG_XIX strand=+ start=242937 end=245795 cdsStart=242937 cdsEnd=245795 sfCount=4 sfStarts=242937,243114,244007,244956, sfEnds=242953,243483,244597,245795,	-	GO:0004806//triacylglycerol lipase activity;GO:0003824//catalytic activity	GO:0006629//lipid metabolic process	CATGAAGTCACTGAGCGGAGA	1	4	0.89	CATGAGGTTTCAGCCTCCAAC	2	14	3.1
573737	47	10.42	jgi|Poptr1_1|573737|eugene3.00190211|CDS chrom=LG_XIX strand=+ start=2537234 end=2538328 cdsStart=2537234 cdsEnd=2538328 sfCount=1 sfStarts=2537234, sfEnds=2538328,	-	-	-	CATGAAAACAACCGCCCACCT	1	4	0.89	CATGATAGAAGAGTTCTCAGC	6	10	2.22	CATGCTGCGCATTGTGCTGTC	3	17	3.77	CATGTTAAGGATCCCTTGAGG	4	13	2.88	CATGCTGCCATTGCCATTGTC	2	3	0.67
573752	2	0.44	jgi|Poptr1_1|573752|eugene3.00190226|CDS chrom=LG_XIX strand=+ start=2602201 end=2603759 cdsStart=2602201 cdsEnd=2603759 sfCount=2 sfStarts=2602201,2603521, sfEnds=2602876,2603759,	-	-	-	CATGTCCTGCAATAATATATA	3	2	0.44
573932	34	7.54	jgi|Poptr1_1|573932|eugene3.00190406|CDS chrom=LG_XIX strand=- start=5185624 end=5190428 cdsStart=5185624 cdsEnd=5190428 sfCount=4 sfStarts=5185624,5186314,5186653,5190282, sfEnds=5186060,5186438,5186834,5190428,	-	GO:0005489//electron transporter activity	GO:0006118//electron transport	CATGAAGCATAAAACAGTACA	6	11	2.44	CATGTGAAGGATACGCCCAAA	2	23	5.1
573959	16	3.55	jgi|Poptr1_1|573959|eugene3.00190433|CDS chrom=LG_XIX strand=- start=5508176 end=5513278 cdsStart=5508404 cdsEnd=5512362 sfCount=12 sfStarts=5508176,5508882,5509203,5509634,5509828,5510090,5510300,5510554,5511027,5511781,5512013,5513199, sfEnds=5508772,5509083,5509453,5509739,5509994,5510170,5510463,5510945,5511154,5511868,5512372,5513278,	-	-	-	CATGCTCTGAGCCAAGGTAGA	4	16	3.55
573976	16	3.55	jgi|Poptr1_1|573976|eugene3.00190450|CDS chrom=LG_XIX strand=+ start=5712711 end=5720947 cdsStart=5712839 cdsEnd=5720715 sfCount=14 sfStarts=5712711,5713468,5714394,5715251,5715510,5715715,5715946,5716231,5717523,5718694,5719323,5719565,5720360,5720559, sfEnds=5713001,5713669,5714478,5715391,5715628,5715811,5716118,5716297,5717681,5718958,5719431,5719677,5720435,5720947,	GO:0005622//intracellular;GO:0005840//ribosome;GO:0016020//membrane	GO:0003735//structural constituent of ribosome;GO:0005279	GO:0006412//translation;GO:0006865//amino acid transport;GO:0006810//transport	CATGAGTTGCAGGTACATAGA	1	9	2	CATGTGGCTGCTATGGTCCAG	2	4	0.89	CATGTACAGAGAACAACAAAT	4	3	0.67
574265	2	0.44	jgi|Poptr1_1|574265|eugene3.00190739|CDS chrom=LG_XIX strand=- start=9269480 end=9274793 cdsStart=9269487 cdsEnd=9274793 sfCount=4 sfStarts=9269480,9270784,9273350,9274407, sfEnds=9269782,9271342,9273781,9274793,	-	-	-	CATGGTCATACGCGGCAATAG	10	2	0.44
574282	2	0.44	jgi|Poptr1_1|574282|eugene3.00190756|CDS chrom=LG_XIX strand=- start=9404614 end=9411926 cdsStart=9405062 cdsEnd=9411896 sfCount=11 sfStarts=9404614,9405488,9406236,9407631,9407760,9408218,9408984,9409935,9410241,9410842,9411519, sfEnds=9405401,9405603,9406336,9407679,9407813,9408329,9409072,9410037,9410318,9411176,9411926,	-	GO:0031072//heat shock protein binding;GO:0051082//unfolded protein binding	GO:0006457//protein folding	CATGTTGTTTGAATCTAATTT	1	2	0.44
574466	2	0.44	jgi|Poptr1_1|574466|eugene3.00190940|CDS chrom=LG_XIX strand=- start=10957598 end=10959182 cdsStart=10957598 cdsEnd=10958941 sfCount=4 sfStarts=10957598,10957982,10958484,10958705, sfEnds=10957876,10958116,10958624,10959182,	-	GO:0003824//catalytic activity	-	CATGTTGGCAGCAACATAAAT	2	2	0.44
574497	2	0.44	jgi|Poptr1_1|574497|eugene3.00190971|CDS chrom=LG_XIX strand=+ start=11180773 end=11182564 cdsStart=11181024 cdsEnd=11182307 sfCount=1 sfStarts=11180773, sfEnds=11182564,	-	GO:0004672//protein kinase activity;GO:0005524//ATP binding;GO:0004713//protein tyrosine kinase activity;GO:0004674//protein serine/threonine kinase activity;GO:0004675//transmembrane receptor protein serine/threonine kinase activity;GO:0004676//3-phosphoinositide-dependent protein kinase activity;GO:0004677//DNA-dependent protein kinase activity;GO:0004679//AMP-activated protein kinase activity;…	GO:0006468//protein amino acid phosphorylation;GO:0007165//signal transduction	CATGGCCATCAGGTTTGGATC	1	2	0.44
574722	13	2.88	jgi|Poptr1_1|574722|eugene3.00150117|CDS chrom=LG_XV strand=+ start=714484 end=716607 cdsStart=714484 cdsEnd=716607 sfCount=6 sfStarts=714484,715144,715341,715596,715867,716485, sfEnds=714979,715246,715406,715754,715963,716607,	-	GO:0005509//calcium ion binding	-	CATGCCCCATTTCATTTCTCT	4	10	2.22	CATGCCTCTAGCTCCTCGAAG	5	3	0.67
574739	8	1.77	jgi|Poptr1_1|574739|eugene3.00150134|CDS chrom=LG_XV strand=- start=815118 end=816190 cdsStart=815118 cdsEnd=815906 sfCount=2 sfStarts=815118, sfEnds=816190,	-	-	-	CATGATTTGGATTGGAAATCA	4	3	0.67	CATGCTTCTTCCAAATCTGTT	1	5	1.11
574931	2	0.44	jgi|Poptr1_1|574931|eugene3.00150326|CDS chrom=LG_XV strand=+ start=3043296 end=3047625 cdsStart=3043296 cdsEnd=3047625 sfCount=13 sfStarts=3043296,3043640,3043824,3044095,3044313,3044473,3044637,3044814,3045123,3045433,3045636,3046855,3047298, sfEnds=3043533,3043729,3043924,3044211,3044394,3044540,3044696,3044938,3045321,3045543,3046685,3047183,3047625,	GO:0005875//microtubule associated complex	GO:0003777//microtubule motor activity;GO:0005524//ATP binding	GO:0007018//microtubule-based movement	CATGGCTCAGAGCTGGGCTTA	10	2	0.44
575012	3	0.67	jgi|Poptr1_1|575012|eugene3.00150407|CDS chrom=LG_XV strand=- start=4057102 end=4062297 cdsStart=4057102 cdsEnd=4062297 sfCount=6 sfStarts=4057102,4058661,4059012,4060223,4061167,4061743, sfEnds=4057323,4058903,4059335,4060438,4061658,4062297,	-	-	-	CATGCTCAATAGGTTGGTCTG	1	3	0.67
575031	8	1.77	jgi|Poptr1_1|575031|eugene3.00150426|CDS chrom=LG_XV strand=- start=4241307 end=4241633 cdsStart=4241307 cdsEnd=4241633 sfCount=1 sfStarts=4241307, sfEnds=4241633,	-	-	-	CATGATGAGAAGATCAGAAAG	6	3	0.67	CATGGTGACGTTGAAATCCTT	2	2	0.44	CATGTCCTTCAGTGGCAAGCA	3	3	0.67
575095	2	0.44	jgi|Poptr1_1|575095|eugene3.00150490|CDS chrom=LG_XV strand=+ start=4979165 end=4983966 cdsStart=4979165 cdsEnd=4983570 sfCount=4 sfStarts=4979165,4979877,4980617,4983881, sfEnds=4979372,4980371,4983868,4983966,	GO:0030126//COPI vesicle coat	GO:0008565//protein transporter activity	GO:0006886//intracellular protein transport	CATGGCCTTCCAAAACATACT	16	2	0.44
575404	4	0.89	jgi|Poptr1_1|575404|eugene3.00150799|CDS chrom=LG_XV strand=+ start=7472346 end=7474731 cdsStart=7472406 cdsEnd=7474531 sfCount=3 sfStarts=7472346,7472911,7473464, sfEnds=7472603,7473084,7474731,	GO:0005737//cytoplasm	GO:0042286//glutamate-1-semialdehyde 2,1-aminomutase activity;GO:0008483//transaminase activity;GO:0030170//pyridoxal phosphate binding	GO:0006779//porphyrin biosynthetic process	CATGCCCAGTTTTCTTGCCAG	1	4	0.89
575448	7	1.55	jgi|Poptr1_1|575448|eugene3.00150843|CDS chrom=LG_XV strand=- start=7781103 end=7787103 cdsStart=7781501 cdsEnd=7787103 sfCount=9 sfStarts=7781103,7782974,7783139,7783939,7784776,7785529,7785809,7785997,7786536, sfEnds=7782685,7783063,7783214,7784156,7784991,7785714,7785911,7786153,7787103,	-	GO:0005524//ATP binding;GO:0003677//DNA binding;GO:0004518//nuclease activity;GO:0000166//nucleotide binding;GO:0017111//nucleoside-triphosphatase activity;GO:0005515//protein binding	GO:0006289//nucleotide-excision repair;GO:0019538//protein metabolic process	CATGATTACTTTGATTGCTTT	6	2	0.44	CATGCTGTCCTCGAGAAGCCT	1	2	0.44	CATGGCTTCTTCAGAGCCAAA	3	3	0.67
575515	4	0.89	jgi|Poptr1_1|575515|eugene3.00150910|CDS chrom=LG_XV strand=- start=8221195 end=8223343 cdsStart=8221338 cdsEnd=8222660 sfCount=8 sfStarts=8221195,8221638,8221804,8221984,8222317,8222495,8223057,8223284, sfEnds=8221538,8221703,8221900,8222233,8222409,8222661,8223155,8223343,	-	-	-	CATGAGGGAAGCTTCTAATTC	2	2	0.44	CATGGAATCCAATGCACCGAG	3	2	0.44
575532	5	1.11	jgi|Poptr1_1|575532|eugene3.00150927|CDS chrom=LG_XV strand=- start=8337396 end=8341553 cdsStart=8337396 cdsEnd=8340646 sfCount=10 sfStarts=8337396,8338126,8338513,8338670,8339326,8339985,8340200,8340509,8341080,8341431, sfEnds=8337524,8338185,8338588,8338791,8339400,8340123,8340288,8340734,8341170,8341553,	GO:0016021//integral to membrane	-	-	CATGTAAAGAAACAGCAGAAT	2	5	1.11
575695	4	0.89	jgi|Poptr1_1|575695|eugene3.00151090|CDS chrom=LG_XV strand=- start=9483214 end=9486560 cdsStart=9483214 cdsEnd=9486560 sfCount=7 sfStarts=9483214,9483707,9483842,9484163,9484347,9484794,9485499, sfEnds=9483287,9483774,9484095,9484266,9484713,9485015,9486560,	-	GO:0003676//nucleic acid binding;GO:0004003//ATP-dependent DNA helicase activity;GO:0004004//ATP-dependent RNA helicase activity;GO:0008026//ATP-dependent helicase activity;GO:0008094//DNA-dependent ATPase activity;GO:0008186//RNA-dependent ATPase activity;GO:0015462//protein-transmembrane transporting ATPase activity;GO:0015616//DNA translocase activity;GO:0016887//ATPase activity;GO:0017116//si…	-	CATGGAGTTCCATATCCAATT	2	2	0.44	CATGGGGTTCCATATCCAATC	2	2	0.44
575698	22	4.88	jgi|Poptr1_1|575698|eugene3.00151093|CDS chrom=LG_XV strand=- start=9511690 end=9515471 cdsStart=9511955 cdsEnd=9515388 sfCount=17 sfStarts=9511690,9512159,9512404,9512540,9512724,9512903,9513213,9513369,9513565,9513730,9513893,9514085,9514287,9514463,9514609,9514789,9515323, sfEnds=9512035,9512215,9512455,9512628,9512774,9513097,9513293,9513431,9513639,9513810,9513994,9514165,9514373,9514510,951…	GO:0000015//phosphopyruvate hydratase complex	GO:0004634//phosphopyruvate hydratase activity	GO:0006096//glycolysis	CATGGGAACCTCCATTGATGA	5	6	1.33	CATGTTTAGACATTTTCACAG	2	16	3.55
575858	33	7.32	jgi|Poptr1_1|575858|eugene3.00151253|CDS chrom=LG_XV strand=- start=10537132 end=10538486 cdsStart=10537132 cdsEnd=10538486 sfCount=4 sfStarts=10537132,10537441,10537684,10537825, sfEnds=10537313,10537567,10537744,10538486,	-	-	-	CATGGTTTCCTCTTTCCTAAA	3	15	3.33	CATGCCGAGTATGAGACTTTT	1	18	3.99
575979	3	0.67	jgi|Poptr1_1|575979|eugene3.00160114|CDS chrom=LG_XVI strand=+ start=811620 end=813080 cdsStart=811620 cdsEnd=813080 sfCount=1 sfStarts=811620, sfEnds=813080,	-	GO:0016758//transferase activity, transferring hexosyl groups;GO:0047893//flavonol 3-O-glucosyltransferase activity	GO:0008152//metabolic process	CATGGGGTTTTTAGGCTTCAG	7	3	0.67
576041	2	0.44	jgi|Poptr1_1|576041|eugene3.00160176|CDS chrom=LG_XVI strand=+ start=1151683 end=1156829 cdsStart=1152085 cdsEnd=1156475 sfCount=12 sfStarts=1151683,1152057,1152633,1153453,1153653,1153916,1154345,1154559,1155196,1155844,1156043,1156402, sfEnds=1151709,1152172,1152715,1153528,1153720,1154000,1154466,1154642,1155342,1155952,1156162,1156829,	-	-	-	CATGACTGTTCAAGCGAAGTT	10	2	0.44
576061	13	2.88	jgi|Poptr1_1|576061|eugene3.00160196|CDS chrom=LG_XVI strand=+ start=1270270 end=1272194 cdsStart=1270411 cdsEnd=1271764 sfCount=3 sfStarts=1270270,1271391,1271972, sfEnds=1270486,1271949,1272194,	-	GO:0005509//calcium ion binding	-	CATGACGAAGCTCAGCTGCGG	1	2	0.44	CATGAGGTTCAGGAACTCGGG	2	3	0.67	CATGTCCTGGAGTTCAGCCTC	3	8	1.77
576132	2	0.44	jgi|Poptr1_1|576132|eugene3.00160267|CDS chrom=LG_XVI strand=+ start=1699400 end=1702625 cdsStart=1700078 cdsEnd=1702318 sfCount=4 sfStarts=1699400,1700070,1700546,1701630, sfEnds=1699467,1700471,1700815,1702625,	-	-	-	CATGGTTGCAGAAATCAAGTG	5	2	0.44
576197	27	5.99	jgi|Poptr1_1|576197|eugene3.00160332|CDS chrom=LG_XVI strand=+ start=2379237 end=2379914 cdsStart=2379237 cdsEnd=2379914 sfCount=2 sfStarts=2379237,2379312, sfEnds=2379239,2379914,	-	-	-	CATGCCCGGCCACAGATCCAC	1	27	5.99
576255	15	3.33	jgi|Poptr1_1|576255|eugene3.00160390|CDS chrom=LG_XVI strand=+ start=2833886 end=2836657 cdsStart=2834336 cdsEnd=2836320 sfCount=5 sfStarts=2833886,2834325,2834503,2835327,2836255, sfEnds=2833934,2834395,2834896,2835940,2836657,	GO:0005884//actin filament	GO:0005515//protein binding;GO:0003774//motor activity;GO:0005200//structural constituent of cytoskeleton	-	CATGCCAACCATCACTCCAGT	11	4	0.89	CATGGTAGAACCACCACTGAG	2	11	2.44
576360	3	0.67	jgi|Poptr1_1|576360|eugene3.00160495|CDS chrom=LG_XVI strand=+ start=3647169 end=3657306 cdsStart=3647169 cdsEnd=3656890 sfCount=23 sfStarts=3647169,3647371,3647834,3648018,3648368,3648710,3649818,3650097,3650330,3650529,3651625,3651786,3651967,3652610,3652910,3653221,3653310,3653523,3654572,3655164,3656017,3656488,3656777, sfEnds=3647224,3647470,3647902,3648254,3648545,3648842,3649977,3650247,36…	-	GO:0003779//actin binding	GO:0007010//cytoskeleton organization	CATGTTTCAAAGCAACTCCTG	5	3	0.67
576386	4	0.89	jgi|Poptr1_1|576386|eugene3.00160521|CDS chrom=LG_XVI strand=+ start=3963223 end=3963519 cdsStart=3963223 cdsEnd=3963519 sfCount=1 sfStarts=3963223, sfEnds=3963519,	-	-	-	CATGTTGAAGTGGTGCTTACA	1	4	0.89
576416	8	1.77	jgi|Poptr1_1|576416|eugene3.00160551|CDS chrom=LG_XVI strand=- start=4216511 end=4220805 cdsStart=4216605 cdsEnd=4220776 sfCount=8 sfStarts=4216511,4218391,4219186,4219407,4219935,4220214,4220371,4220615, sfEnds=4217015,4218506,4219314,4219510,4220065,4220288,4220466,4220805,	-	GO:0001668;GO:0008138//protein tyrosine/serine/threonine phosphatase activity;GO:0008252//nucleotidase activity;GO:0008330//protein tyrosine/threonine phosphatase activity;GO:0008579//JUN kinase phosphatase activity;GO:0008969//phosphohistidine phosphatase activity;GO:0016312//inositol bisphosphate phosphatase activity;GO:0016791//phosphatase activity;GO:0017017//MAP kinase tyrosine/serine/threon…	-	CATGACGATATAAAAATCCAT	7	8	1.77
576458	2	0.44	jgi|Poptr1_1|576458|eugene3.00160593|CDS chrom=LG_XVI strand=+ start=4529678 end=4535068 cdsStart=4530649 cdsEnd=4535068 sfCount=9 sfStarts=4529678,4530628,4530794,4531230,4531504,4531799,4532862,4534845,4534976, sfEnds=4529810,4530711,4531093,4531331,4531698,4532089,4533048,4534891,4535068,	-	GO:0003824//catalytic activity	GO:0008152//metabolic process	CATGTGATTACACAACCTTGC	5	2	0.44
576460	4	0.89	jgi|Poptr1_1|576460|eugene3.00160595|CDS chrom=LG_XVI strand=+ start=4550487 end=4551275 cdsStart=4550487 cdsEnd=4551002 sfCount=3 sfStarts=4550487,4551193, sfEnds=4551169,4551275,	-	-	-	CATGGGCAACAACAACAAATC	2	4	0.89
576461	4	0.89	jgi|Poptr1_1|576461|eugene3.00160596|CDS chrom=LG_XVI strand=+ start=4565651 end=4570206 cdsStart=4566590 cdsEnd=4569307 sfCount=9 sfStarts=4565651,4566581,4566857,4567893,4568042,4568260,4568780,4568995,4569883, sfEnds=4565833,4566721,4566903,4567955,4568150,4568651,4568887,4569360,4570206,	GO:0000151//ubiquitin ligase complex	GO:0004842//ubiquitin-protein ligase activity;GO:0008270//zinc ion binding	GO:0016567//protein ubiquitination	CATGAGTCCTGGATTCCCCCC	5	2	0.44	CATGGGACACTCAGAGCTTCT	3	2	0.44
576479	2	0.44	jgi|Poptr1_1|576479|eugene3.00160614|CDS chrom=LG_XVI strand=+ start=4745867 end=4746901 cdsStart=4746632 cdsEnd=4746901 sfCount=2 sfStarts=4745867,4746561, sfEnds=4745985,4746901,	-	-	-	CATGTCCTTTGATTTTCATTG	2	2	0.44
576529	6	1.33	jgi|Poptr1_1|576529|eugene3.00160664|CDS chrom=LG_XVI strand=+ start=5300699 end=5301196 cdsStart=5300699 cdsEnd=5301196 sfCount=1 sfStarts=5300699, sfEnds=5301196,	-	-	-	CATGGGCTGGAGGTAAGCCCA	1	6	1.33
576750	18	3.99	jgi|Poptr1_1|576750|eugene3.00160885|CDS chrom=LG_XVI strand=+ start=8239006 end=8243270 cdsStart=8239006 cdsEnd=8243270 sfCount=4 sfStarts=8239006,8240249,8240538,8242624, sfEnds=8239165,8240334,8242245,8243270,	-	GO:0004553//hydrolase activity, hydrolyzing O-glycosyl compounds	GO:0005975//carbohydrate metabolic process	CATGATCTAATGAGTGGTCAC	1	2	0.44	CATGGTTCTAACTTGACTTAC	9	2	0.44	CATGTAATGAGCCAAAGGATT	16	2	0.44	CATGTACTGATTTCTGCCTTT	17	2	0.44	CATGTTTCCTGTTACCACCAC	20	2	0.44	CATGCATCCTGGATGATTGTT	22	8	1.77
576813	3	0.67	jgi|Poptr1_1|576813|eugene3.00160948|CDS chrom=LG_XVI strand=- start=9008694 end=9012431 cdsStart=9008694 cdsEnd=9012431 sfCount=10 sfStarts=9008694,9008914,9009074,9009196,9009518,9010109,9010461,9010901,9011510,9012247, sfEnds=9008789,9008976,9009117,9009361,9009653,9010328,9010641,9011115,9011802,9012431,	GO:0016020//membrane	GO:0005279	GO:0006865//amino acid transport	CATGATTACGTACTCCACACA	6	3	0.67
576903	27	5.99	jgi|Poptr1_1|576903|eugene3.00161038|CDS chrom=LG_XVI strand=- start=10159508 end=10161158 cdsStart=10159658 cdsEnd=10161148 sfCount=3 sfStarts=10159508,10160414,10160755, sfEnds=10160328,10160683,10161158,	-	-	-	CATGCATTCATCTGCATTTTC	7	6	1.33	CATGGCAGTAAACTGCTCACT	2	2	0.44	CATGGTACCAGGTTCAAGGTC	8	3	0.67	CATGTGACCCCGGACATGGTA	5	16	3.55
576916	2	0.44	jgi|Poptr1_1|576916|eugene3.00161051|CDS chrom=LG_XVI strand=- start=10247276 end=10248049 cdsStart=10247276 cdsEnd=10248049 sfCount=1 sfStarts=10247276, sfEnds=10248049,	GO:0016021//integral to membrane	GO:0016937//short-branched-chain-acyl-CoA dehydrogenase activity;GO:0017099//very-long-chain-acyl-CoA dehydrogenase activity;GO:0019109	-	CATGCCCCACACAAACACCAC	3	2	0.44
576973	3	0.67	jgi|Poptr1_1|576973|eugene3.00161108|CDS chrom=LG_XVI strand=+ start=11003301 end=11004411 cdsStart=11003374 cdsEnd=11004303 sfCount=1 sfStarts=11003301, sfEnds=11004411,	-	GO:0005554	-	CATGTTTCTCAACACCCTTAT	1	3	0.67
577041	2	0.44	jgi|Poptr1_1|577041|eugene3.00161176|CDS chrom=LG_XVI strand=- start=11687720 end=11690549 cdsStart=11688181 cdsEnd=11690549 sfCount=4 sfStarts=11687720,11689731,11690125,11690532, sfEnds=11688413,11690040,11690400,11690549,	-	-	-	CATGTAACAGTCAGCGGCAAG	2	2	0.44
577073	2	0.44	jgi|Poptr1_1|577073|eugene3.00161208|CDS chrom=LG_XVI strand=- start=12050298 end=12052982 cdsStart=12050298 cdsEnd=12052982 sfCount=1 sfStarts=12050298, sfEnds=12052982,	-	-	-	CATGAGCAGCAATTACCTCTT	10	2	0.44
577087	10	2.22	jgi|Poptr1_1|577087|eugene3.00161222|CDS chrom=LG_XVI strand=- start=12181416 end=12183943 cdsStart=12181416 cdsEnd=12183943 sfCount=3 sfStarts=12181416,12182656,12183800, sfEnds=12182543,12183654,12183943,	-	GO:0005509//calcium ion binding	-	CATGCGTTGAGCGTATGCTAG	5	2	0.44	CATGGCTCCCAGCAACCGAAC	2	3	0.67	CATGTTCGAGTTGCGTCTTTT	4	2	0.44	CATGGACATCCTCGTGAAGCT	11	3	0.67
577132	34	7.54	jgi|Poptr1_1|577132|eugene3.00161267|CDS chrom=LG_XVI strand=+ start=12640701 end=12641835 cdsStart=12640793 cdsEnd=12641791 sfCount=3 sfStarts=12640701,12641192,12641645, sfEnds=12641071,12641416,12641835,	-	-	-	CATGTAGGCTTAATATTTTAC	3	34	7.54
577152	4	0.89	jgi|Poptr1_1|577152|eugene3.00161287|CDS chrom=LG_XVI strand=- start=12858920 end=12860791 cdsStart=12859499 cdsEnd=12860791 sfCount=1 sfStarts=12858920, sfEnds=12860791,	-	GO:0004672//protein kinase activity;GO:0005524//ATP binding;GO:0004713//protein tyrosine kinase activity;GO:0004674//protein serine/threonine kinase activity;GO:0004675//transmembrane receptor protein serine/threonine kinase activity;GO:0004676//3-phosphoinositide-dependent protein kinase activity;GO:0004677//DNA-dependent protein kinase activity;GO:0004679//AMP-activated protein kinase activity;…	GO:0006468//protein amino acid phosphorylation;GO:0007165//signal transduction	CATGACCAAATATCCACCTTA	4	2	0.44	CATGCCGCAACCGGCTCATGA	6	2	0.44
577161	2	0.44	jgi|Poptr1_1|577161|eugene3.00161296|CDS chrom=LG_XVI strand=+ start=12977629 end=12981037 cdsStart=12978006 cdsEnd=12980777 sfCount=6 sfStarts=12977629,12978355,12978583,12979325,12980094,12980481, sfEnds=12978166,12978487,12978778,12979449,12980252,12981037,	-	GO:0004672//protein kinase activity;GO:0005524//ATP binding;GO:0004713//protein tyrosine kinase activity;GO:0004674//protein serine/threonine kinase activity	GO:0006468//protein amino acid phosphorylation	CATGCAAACAATCCATAGCTC	5	2	0.44
577198	2	0.44	jgi|Poptr1_1|577198|eugene3.00161333|CDS chrom=LG_XVI strand=+ start=13242690 end=13246817 cdsStart=13243943 cdsEnd=13246551 sfCount=7 sfStarts=13242690,13243622,13244801,13244971,13245205,13245827,13246249, sfEnds=13242767,13244581,13244883,13245091,13245378,13245934,13246817,	GO:0005952//cAMP-dependent protein kinase complex;GO:0005956//protein kinase CK2 complex	GO:0004672//protein kinase activity;GO:0005524//ATP binding;GO:0004674//protein serine/threonine kinase activity;GO:0004713//protein tyrosine kinase activity;GO:0004682//protein kinase CK2 activity;GO:0004691//cAMP-dependent protein kinase activity;GO:0008603//cAMP-dependent protein kinase regulator activity;GO:0008605//protein kinase CK2 regulator activity	GO:0006468//protein amino acid phosphorylation	CATGTCTTTCTCAACAGCATC	10	2	0.44
577230	12	2.66	jgi|Poptr1_1|577230|eugene3.00161365|CDS chrom=LG_XVI strand=- start=13480604 end=13485489 cdsStart=13481051 cdsEnd=13485489 sfCount=10 sfStarts=13480604,13481558,13481915,13482758,13483385,13483998,13484526,13484882,13485101,13485298, sfEnds=13481172,13481746,13481967,13482858,13483459,13484183,13484647,13485006,13485180,13485489,	GO:0016021//integral to membrane	GO:0005554	-	CATGGCCTCCCCAAGAATATT	2	5	1.11	CATGGTAAAAACTTTGGCAAT	6	7	1.55
577280	4	0.89	jgi|Poptr1_1|577280|eugene3.00170022|CDS chrom=LG_XVII strand=- start=207175 end=210590 cdsStart=207221 cdsEnd=210590 sfCount=13 sfStarts=207175,207341,207773,208049,208290,208515,208680,208782,208961,209312,209733,209907,210165, sfEnds=207227,207472,207897,208134,208408,208577,208687,208865,209081,209397,209813,209981,210590,	GO:0005952//cAMP-dependent protein kinase complex;GO:0005956//protein kinase CK2 complex	GO:0004672//protein kinase activity;GO:0005524//ATP binding;GO:0004713//protein tyrosine kinase activity;GO:0004674//protein serine/threonine kinase activity;GO:0004682//protein kinase CK2 activity;GO:0004691//cAMP-dependent protein kinase activity;GO:0008603//cAMP-dependent protein kinase regulator activity;GO:0008605//protein kinase CK2 regulator activity	GO:0006468//protein amino acid phosphorylation	CATGTATACATTAGAATGGTC	1	4	0.89
577350	5	1.11	jgi|Poptr1_1|577350|eugene3.00170092|CDS chrom=LG_XVII strand=- start=912014 end=913837 cdsStart=912014 cdsEnd=913837 sfCount=2 sfStarts=912014,912842, sfEnds=912406,913837,	-	-	-	CATGAGTGGATACCAGAATAT	6	5	1.11
577431	2	0.44	jgi|Poptr1_1|577431|eugene3.00170173|CDS chrom=LG_XVII strand=+ start=1832508 end=1835624 cdsStart=1832657 cdsEnd=1835624 sfCount=6 sfStarts=1832508,1834446,1834925,1835284,1835443,1835588, sfEnds=1832747,1834711,1835040,1835357,1835506,1835624,	GO:0016021//integral to membrane	GO:0004872//receptor activity	GO:0015031//protein transport	CATGTATAAGCAAGGCCAAAA	1	2	0.44
577702	2	0.44	jgi|Poptr1_1|577702|eugene3.00170444|CDS chrom=LG_XVII strand=- start=5321405 end=5328637 cdsStart=5321405 cdsEnd=5328637 sfCount=16 sfStarts=5321405,5321708,5321886,5322195,5323239,5323509,5323701,5324005,5325326,5325547,5325804,5326495,5326769,5327104,5327514,5327811, sfEnds=5321584,5321797,5322050,5322287,5323361,5323604,5323904,5324094,5325440,5325659,5326007,5326647,5327018,5327255,5327718,5…	GO:0000151//ubiquitin ligase complex	GO:0004842//ubiquitin-protein ligase activity	GO:0016567//protein ubiquitination	CATGCCTCTTTAATTCTTGAG	1	2	0.44
577730	5	1.11	jgi|Poptr1_1|577730|eugene3.00170472|CDS chrom=LG_XVII strand=- start=5541308 end=5542957 cdsStart=5541308 cdsEnd=5542957 sfCount=1 sfStarts=5541308, sfEnds=5542957,	GO:0005634//nucleus	GO:0003676//nucleic acid binding;GO:0008270//zinc ion binding	-	CATGATTCAAGCCTGAGAATT	8	3	0.67	CATGCTTGTGGGAATTGGCAG	1	2	0.44
577765	19	4.21	jgi|Poptr1_1|577765|eugene3.00170507|CDS chrom=LG_XVII strand=+ start=5879771 end=5883356 cdsStart=5880968 cdsEnd=5881734 sfCount=5 sfStarts=5879771,5880928,5881654,5881775,5883340, sfEnds=5879872,5881210,5881749,5881964,5883356,	-	-	-	CATGAACCTTGGTGGATGGTC	1	19	4.21
577909	2	0.44	jgi|Poptr1_1|577909|eugene3.00180133|CDS chrom=LG_XVIII strand=- start=2082350 end=2092838 cdsStart=2082583 cdsEnd=2092838 sfCount=19 sfStarts=2082350,2083050,2083689,2084803,2085515,2086153,2086832,2087147,2087736,2088005,2088312,2088626,2089391,2089846,2091921,2092208,2092360,2092677,2092836, sfEnds=2082812,2083128,2084352,2085032,2085695,2086544,2087024,2087304,2087922,2088220,2088568,2089267,…	-	-	-	CATGGGGTTCCATTTTGTTTC	2	2	0.44
577952	2	0.44	jgi|Poptr1_1|577952|eugene3.00180176|CDS chrom=LG_XVIII strand=+ start=2682128 end=2682778 cdsStart=2682128 cdsEnd=2682778 sfCount=2 sfStarts=2682128,2682590, sfEnds=2682496,2682778,	-	-	-	CATGTGCTTTTGAAGAGGATG	1	2	0.44
577968	14	3.1	jgi|Poptr1_1|577968|eugene3.00180192|CDS chrom=LG_XVIII strand=+ start=2837029 end=2839245 cdsStart=2837029 cdsEnd=2839245 sfCount=3 sfStarts=2837029,2838119,2838557, sfEnds=2837960,2838279,2839245,	GO:0005618//cell wall	GO:0030599//pectinesterase activity;GO:0004857//enzyme inhibitor activity	GO:0042545//cell wall modification	CATGACCGCACTGAGCCAATT	7	3	0.67	CATGATAATAGTTCTTGAAAA	3	2	0.44	CATGGCCTCTTCATTATTAAT	1	2	0.44	CATGTCCGTCAACCCTACCCT	4	2	0.44	CATGTCTCCTGGTAAGTGGTA	9	2	0.44	CATGTCTCCTGGTAAGTGGTT	9	3	0.67
578136	4	0.89	jgi|Poptr1_1|578136|eugene3.00180360|CDS chrom=LG_XVIII strand=+ start=4917432 end=4920025 cdsStart=4917432 cdsEnd=4919878 sfCount=3 sfStarts=4917432,4918520,4919499, sfEnds=4917767,4918775,4920025,	-	-	-	CATGTGCAGCCTCACGTGACT	2	4	0.89
578176	12	2.66	jgi|Poptr1_1|578176|eugene3.00180400|CDS chrom=LG_XVIII strand=+ start=5342527 end=5345253 cdsStart=5342575 cdsEnd=5344930 sfCount=8 sfStarts=5342527,5342681,5343097,5343252,5343978,5344169,5344441,5344861, sfEnds=5342577,5342750,5343153,5343369,5344067,5344348,5344518,5345253,	-	GO:0005525//GTP binding;GO:0003924//GTPase activity;GO:0003925//small monomeric GTPase activity	GO:0007264//small GTPase mediated signal transduction;GO:0006886//intracellular protein transport;GO:0015031//protein transport	CATGATGATAGCACAATTACC	3	4	0.89	CATGCTGTGCTTGGGCTACAA	1	8	1.77
578182	2	0.44	jgi|Poptr1_1|578182|eugene3.00180406|CDS chrom=LG_XVIII strand=- start=5390262 end=5394293 cdsStart=5390262 cdsEnd=5394293 sfCount=11 sfStarts=5390262,5390447,5390628,5390914,5391086,5391436,5392316,5392545,5392857,5393195,5394231, sfEnds=5390351,5390545,5390811,5390981,5391351,5391658,5392402,5392748,5393103,5393349,5394293,	-	-	-	CATGGTGTGTTATGAGTTGAA	7	2	0.44
578207	13	2.88	jgi|Poptr1_1|578207|eugene3.00180431|CDS chrom=LG_XVIII strand=+ start=5545493 end=5549176 cdsStart=5545822 cdsEnd=5548888 sfCount=6 sfStarts=5545493,5545755,5547618,5548175,5548683,5548835, sfEnds=5545678,5545877,5547868,5548262,5548749,5549176,	-	-	-	CATGCAAAGAGATGACAGATC	2	5	1.11	CATGCATGCAAAGAGATGACA	1	8	1.77
578225	2	0.44	jgi|Poptr1_1|578225|eugene3.00180449|CDS chrom=LG_XVIII strand=- start=5683622 end=5689609 cdsStart=5683818 cdsEnd=5689284 sfCount=10 sfStarts=5683622,5684335,5684975,5685362,5685754,5686698,5687219,5687469,5688108,5689192, sfEnds=5684036,5684547,5685217,5685526,5686556,5686806,5687305,5687567,5688218,5689609,	-	-	GO:0007242//intracellular signaling cascade	CATGGCATTATCAGTGAAGAG	1	2	0.44
578377	176	39.03	jgi|Poptr1_1|578377|eugene3.00180601|CDS chrom=LG_XVIII strand=- start=6996835 end=6998294 cdsStart=6996835 cdsEnd=6998294 sfCount=5 sfStarts=6996835,6997134,6997469,6997782,6998039, sfEnds=6997046,6997377,6997705,6997906,6998294,	-	GO:0003824//catalytic activity	-	CATGAGTACCCAAATTACGTC	3	55	12.2	CATGCAGTTGAGCTTGGATTA	1	25	5.54	CATGCTTGATGCTACAGTTAG	4	7	1.55	CATGTACCATTCTTGCCAAAT	2	35	7.76	CATGACGGTTTTAGCAAAAGA	5	21	4.66	CATGAGTACCCAAATTACTTC	3	2	0.44	CATGCTGTTGAGCTTGGATTA	1	28	6.21	CATGTACCATTCTTTCCAAAT	2	3	0.67
578384	2	0.44	jgi|Poptr1_1|578384|eugene3.00180608|CDS chrom=LG_XVIII strand=- start=7026629 end=7030700 cdsStart=7026629 cdsEnd=7030700 sfCount=4 sfStarts=7026629,7026960,7027591,7028652, sfEnds=7026833,7027045,7028100,7030700,	-	-	-	CATGAGAACAACCTCGTTGAT	4	2	0.44
578396	2	0.44	jgi|Poptr1_1|578396|eugene3.00180620|CDS chrom=LG_XVIII strand=+ start=7238700 end=7242255 cdsStart=7238700 cdsEnd=7242255 sfCount=6 sfStarts=7238700,7239013,7239200,7241675,7242007,7242157, sfEnds=7238810,7239111,7239642,7241918,7242072,7242255,	-	GO:0003676//nucleic acid binding	-	CATGAGATCGGATATCTTCTC	7	2	0.44
578467	2	0.44	jgi|Poptr1_1|578467|eugene3.00180691|CDS chrom=LG_XVIII strand=- start=8226691 end=8230051 cdsStart=8226948 cdsEnd=8230051 sfCount=7 sfStarts=8226691,8227576,8228512,8228907,8229133,8229371,8229911, sfEnds=8227478,8227715,8228815,8229017,8229224,8229485,8230051,	-	GO:0005524//ATP binding;GO:0000166//nucleotide binding;GO:0017111//nucleoside-triphosphatase activity	-	CATGAAGGATGTAATTTAAAA	2	2	0.44
578488	3	0.67	jgi|Poptr1_1|578488|eugene3.00180712|CDS chrom=LG_XVIII strand=+ start=8422588 end=8427839 cdsStart=8423328 cdsEnd=8427839 sfCount=14 sfStarts=8422588,8423304,8423632,8423852,8424011,8424902,8425109,8425300,8425683,8426001,8426230,8426793,8427345,8427657, sfEnds=8422647,8423418,8423743,8423919,8424143,8425001,8425221,8425393,8425836,8426144,8426303,8426881,8427459,8427839,	GO:0016020//membrane;GO:0016021//integral to membrane	GO:0005351//sugar:hydrogen symporter activity;GO:0005215//transporter activity;GO:0008733	GO:0008643//carbohydrate transport;GO:0006810//transport	CATGCAGACTGCCATAGCTTT	2	3	0.67
578540	61	13.53	jgi|Poptr1_1|578540|eugene3.00180764|CDS chrom=LG_XVIII strand=- start=8899620 end=8905883 cdsStart=8899922 cdsEnd=8905840 sfCount=14 sfStarts=8899620,8900510,8900886,8901641,8901926,8902130,8902315,8902994,8903157,8903647,8904194,8904719,8905024,8905760, sfEnds=8900074,8900632,8901031,8901852,8902004,8902206,8902367,8903071,8903273,8903718,8904295,8904893,8905079,8905883,	-	-	-	CATGATAAATAGCAGTGCGAA	4	18	3.99	CATGCCAAGTCTGTGTATTTA	1	13	2.88	CATGGGTCAAGGCCATAAGGT	3	3	0.67	CATGGTAAGCAGGGTCTTCAG	7	27	5.99
578574	30	6.65	jgi|Poptr1_1|578574|eugene3.00180798|CDS chrom=LG_XVIII strand=- start=9264717 end=9266812 cdsStart=9264985 cdsEnd=9266680 sfCount=3 sfStarts=9264717,9265915,9266653, sfEnds=9265805,9266142,9266812,	-	GO:0004332//fructose-bisphosphate aldolase activity	GO:0006096//glycolysis	CATGCAGCAAGAACACGCTCT	6	7	1.55	CATGGATGGCCAGCTCAGATG	7	3	0.67	CATGGCTTCTTGGTGTTTAGT	1	2	0.44	CATGGTGATCATTGAGAGCTT	5	8	1.77	CATGTTCGGCTTCAAGAGAGT	4	2	0.44	CATGTGCAACCTTGGGAGCAT	3	8	1.77
578666	4	0.89	jgi|Poptr1_1|578666|eugene3.00180890|CDS chrom=LG_XVIII strand=- start=10143230 end=10145770 cdsStart=10143230 cdsEnd=10145770 sfCount=3 sfStarts=10143230,10144458,10145516, sfEnds=10144351,10145432,10145770,	-	-	-	CATGCGAATAGCAAAAGTTAA	2	2	0.44	CATGGAGAAGGCTAACTATCA	8	2	0.44
578682	8	1.77	jgi|Poptr1_1|578682|eugene3.00180906|CDS chrom=LG_XVIII strand=+ start=10265805 end=10267541 cdsStart=10265971 cdsEnd=10267266 sfCount=1 sfStarts=10265805, sfEnds=10267541,	-	GO:0003824//catalytic activity;GO:0016857//racemase and epimerase activity, acting on carbohydrates and derivatives	GO:0009225//nucleotide-sugar metabolic process;GO:0005975//carbohydrate metabolic process	CATGCCCTTAGAACGGTGGAT	3	4	0.89	CATGGTGCTTGTTGAAGCGAA	4	4	0.89
578696	2	0.44	jgi|Poptr1_1|578696|eugene3.00180920|CDS chrom=LG_XVIII strand=- start=10390853 end=10400703 cdsStart=10390853 cdsEnd=10400703 sfCount=11 sfStarts=10390853,10391648,10392308,10393625,10393885,10394873,10395189,10396599,10398068,10398562,10400287, sfEnds=10391009,10391728,10392479,10393703,10393978,10394966,10395306,10396625,10398232,10398708,10400703,	-	-	-	CATGCAGTTGATGTTCTCTTT	1	2	0.44
578806	2	0.44	jgi|Poptr1_1|578806|eugene3.00181030|CDS chrom=LG_XVIII strand=- start=11252271 end=11257306 cdsStart=11252445 cdsEnd=11257306 sfCount=8 sfStarts=11252271,11253243,11253393,11253608,11254758,11255253,11256785,11257123, sfEnds=11253131,11253312,11253454,11253682,11254849,11256147,11256933,11257306,	GO:0005622//intracellular	GO:0003676//nucleic acid binding	-	CATGCTTCTTTTTGACAGAGA	5	2	0.44
578817	8	1.77	jgi|Poptr1_1|578817|eugene3.00181041|CDS chrom=LG_XVIII strand=- start=11315241 end=11317939 cdsStart=11315379 cdsEnd=11317568 sfCount=5 sfStarts=11315241,11315614,11315927,11316719,11317515, sfEnds=11315463,11315724,11316069,11316892,11317939,	GO:0000151//ubiquitin ligase complex	GO:0004842//ubiquitin-protein ligase activity;GO:0008270//zinc ion binding	GO:0016567//protein ubiquitination	CATGACTATTCGTGATATACT	3	6	1.33	CATGTGATATTCGTGGTGGCA	2	2	0.44
578868	9	2	jgi|Poptr1_1|578868|eugene3.00181092|CDS chrom=LG_XVIII strand=- start=11961353 end=11966473 cdsStart=11961756 cdsEnd=11966357 sfCount=8 sfStarts=11961353,11962066,11962245,11963171,11963583,11963788,11964259,11966102, sfEnds=11961962,11962125,11962655,11963501,11963669,11964167,11964833,11966473,	GO:0016020//membrane	GO:0004427//inorganic diphosphatase activity;GO:0009678//hydrogen-translocating pyrophosphatase activity	GO:0015992//proton transport	CATGACAAGTGCACCAGGTGC	3	7	1.55	CATGCTCAGAAACACCAGCCT	1	2	0.44
578871	5	1.11	jgi|Poptr1_1|578871|eugene3.00181095|CDS chrom=LG_XVIII strand=+ start=11996737 end=11999475 cdsStart=11996737 cdsEnd=11999475 sfCount=8 sfStarts=11996737,11997460,11998072,11998320,11998553,11998884,11999037,11999215, sfEnds=11997060,11997632,11998233,11998461,11998777,11998946,11999111,11999475,	-	-	-	CATGAGACTCCAAGGTTGATT	1	2	0.44	CATGTTTCACCATGAATTTGT	3	3	0.67
578882	7	1.55	jgi|Poptr1_1|578882|eugene3.00181106|CDS chrom=LG_XVIII strand=- start=12080750 end=12081013 cdsStart=12080750 cdsEnd=12081013 sfCount=1 sfStarts=12080750, sfEnds=12081013,	-	GO:0003824//catalytic activity	GO:0008152//metabolic process	CATGCCCTGACAAATAAAAAT	2	7	1.55
578902	63	13.97	jgi|Poptr1_1|578902|eugene3.00181126|CDS chrom=LG_XVIII strand=- start=12187691 end=12189170 cdsStart=12187691 cdsEnd=12189170 sfCount=4 sfStarts=12187691,12188306,12188578,12188948, sfEnds=12187781,12188469,12188768,12189170,	GO:0016021//integral to membrane	-	GO:0016192//vesicle-mediated transport	CATGAAAAATGTAACGATCAT	6	6	1.33	CATGACACTCCTTACATGACT	1	22	4.88	CATGACTCATTTCACCCTGTA	2	2	0.44	CATGAGAATACGATGAATTAC	7	17	3.77	CATGCCATACAATATCCCCAT	8	12	2.66	CATGGCATAGGGAGCAGATGT	4	4	0.89
579003	5	1.11	jgi|Poptr1_1|579003|eugene3.00181227|CDS chrom=LG_XVIII strand=- start=12970535 end=12983020 cdsStart=12970925 cdsEnd=12983020 sfCount=31 sfStarts=12970535,12971035,12971418,12971593,12971814,12972815,12973741,12973937,12974348,12975124,12975359,12975852,12976119,12976382,12977346,12977517,12977677,12978099,12978256,12978748,12978882,12979070,12979230,12979957,12980103,12980256,12981026,12981536,…	GO:0016020//membrane	GO:0005524//ATP binding;GO:0015662//ATPase activity, coupled to transmembrane movement of ions, phosphorylative mechanism;GO:0003824//catalytic activity;GO:0005388//calcium-transporting ATPase activity;GO:0005509//calcium ion binding;GO:0015085//calcium ion transmembrane transporter activity;GO:0016820//hydrolase activity, acting on acid anhydrides, catalyzing transmembrane movement of substances	GO:0006812//cation transport;GO:0008152//metabolic process;GO:0006816//calcium ion transport	CATGCTGAGGGATTTCATGTT	1	5	1.11
579010	2	0.44	jgi|Poptr1_1|579010|eugene3.00181234|CDS chrom=LG_XVIII strand=- start=13027690 end=13029090 cdsStart=13027690 cdsEnd=13029090 sfCount=1 sfStarts=13027690, sfEnds=13029090,	-	-	-	CATGAGCTAAAATCTTGAGCT	3	2	0.44
579034	9	2	jgi|Poptr1_1|579034|eugene3.00181258|CDS chrom=LG_XVIII strand=- start=13246475 end=13249844 cdsStart=13249407 cdsEnd=13249844 sfCount=2 sfStarts=13246475,13249373, sfEnds=13246802,13249844,	-	-	-	CATGGTAATTATCCATTCCTC	4	5	1.11	CATGTTGCTGGTGCTCAAGAT	1	4	0.89
579037	5	1.11	jgi|Poptr1_1|579037|eugene3.00181261|CDS chrom=LG_XVIII strand=+ start=13267050 end=13272050 cdsStart=13267050 cdsEnd=13271961 sfCount=15 sfStarts=13267050,13267261,13267503,13267821,13268060,13268289,13268525,13269171,13269342,13269558,13269716,13269985,13270237,13270762,13271551, sfEnds=13267139,13267330,13267600,13267959,13268187,13268381,13268575,13269236,13269407,13269638,13269793,13270155,1…	-	GO:0005524//ATP binding;GO:0005543//phospholipid binding	-	CATGGCGTTCCTTAGGAGGGC	3	2	0.44	CATGTCCACAAGATTGATAAT	1	3	0.67
579463	2	0.44	jgi|Poptr1_1|579463|eugene3.01070049|CDS chrom=scaffold_107 strand=+ start=556750 end=560198 cdsStart=556750 cdsEnd=560198 sfCount=7 sfStarts=556750,557192,557384,558020,558763,559045,560001, sfEnds=557021,557301,557583,558123,558950,559244,560198,	-	-	-	CATGTGGTCCAATAAATCTTT	2	2	0.44
579472	2	0.44	jgi|Poptr1_1|579472|eugene3.01070058|CDS chrom=scaffold_107 strand=+ start=619955 end=625076 cdsStart=619955 cdsEnd=625076 sfCount=13 sfStarts=619955,620848,621060,621212,621386,622212,622421,622614,623215,623457,623659,624113,624591, sfEnds=620336,620960,621116,621307,621456,622254,622501,622673,623265,623554,623707,624157,625076,	-	GO:0003676//nucleic acid binding;GO:0016779//nucleotidyltransferase activity;GO:0003887//DNA-directed DNA polymerase activity;GO:0003889;GO:0003890;GO:0003891;GO:0003893;GO:0003894;GO:0003895;GO:0015999;GO:0016000;GO:0016448;GO:0016449;GO:0016450;GO:0016451;GO:0016452;GO:0019984	-	CATGTCTCACCTTCCCAATGT	1	2	0.44
579474	2	0.44	jgi|Poptr1_1|579474|eugene3.01070060|CDS chrom=scaffold_107 strand=+ start=634063 end=637407 cdsStart=634068 cdsEnd=637171 sfCount=8 sfStarts=634063,634931,635396,635570,635967,636199,636391,637079, sfEnds=634280,634976,635482,635694,636106,636250,636501,637407,	GO:0005737//cytoplasm	GO:0008690//3-deoxy-manno-octulosonate cytidylyltransferase activity	GO:0009103//lipopolysaccharide biosynthetic process	CATGATTATCCACCACACATT	2	2	0.44
579547	6	1.33	jgi|Poptr1_1|579547|eugene3.10850001|CDS chrom=scaffold_1085 strand=+ start=6227 end=6889 cdsStart=6227 cdsEnd=6889 sfCount=1 sfStarts=6227, sfEnds=6889,	-	GO:0005554	-	CATGATATTCTTTCTCTTCAT	2	6	1.33
579577	2	0.44	jgi|Poptr1_1|579577|eugene3.10930001|CDS chrom=scaffold_1093 strand=- start=177 end=1042 cdsStart=177 cdsEnd=1042 sfCount=2 sfStarts=177,272, sfEnds=194,1042,	-	-	-	CATGTTGCAAATATTTGTAAT	1	2	0.44
580036	4	0.89	jgi|Poptr1_1|580036|eugene3.11820001|CDS chrom=scaffold_1182 strand=+ start=2410 end=4055 cdsStart=2410 cdsEnd=3939 sfCount=3 sfStarts=2410,3977, sfEnds=3951,4055,	-	GO:0004497//monooxygenase activity;GO:0016705//oxidoreductase activity, acting on paired donors, with incorporation or reduction of molecular oxygen;GO:0018585//fluorene oxygenase activity;GO:0018586;GO:0018587;GO:0018588;GO:0018589;GO:0018590;GO:0018591;GO:0018592;GO:0018593;GO:0018594;GO:0018595;GO:0018596;GO:0018597;GO:0018598;GO:0018599;GO:0018600;GO:0018601	GO:0006118//electron transport	CATGATCCATTGCAACGCTGT	3	4	0.89
580080	2	0.44	jgi|Poptr1_1|580080|eugene3.01180015|CDS chrom=scaffold_118 strand=- start=145297 end=146569 cdsStart=145673 cdsEnd=146569 sfCount=1 sfStarts=145297, sfEnds=146569,	-	-	-	CATGGAGAGTCACTATAGATC	1	2	0.44
580373	3	0.67	jgi|Poptr1_1|580373|eugene3.01200058|CDS chrom=scaffold_120 strand=+ start=588577 end=590788 cdsStart=588577 cdsEnd=590788 sfCount=6 sfStarts=588577,588756,589299,589989,590310,590505, sfEnds=588666,588976,589518,590074,590401,590788,	-	-	-	CATGGTGCTCGACCCATAGTT	1	3	0.67
580378	29	6.43	jgi|Poptr1_1|580378|eugene3.01200063|CDS chrom=scaffold_120 strand=- start=627285 end=627584 cdsStart=627285 cdsEnd=627584 sfCount=1 sfStarts=627285, sfEnds=627584,	-	-	-	CATGCACATCCCACCATCACG	3	29	6.43
580388	174	38.59	jgi|Poptr1_1|580388|eugene3.01200073|CDS chrom=scaffold_120 strand=- start=714065 end=714678 cdsStart=714219 cdsEnd=714458 sfCount=1 sfStarts=714065, sfEnds=714678,	-	-	-	CATGAAGAAACGTTGATTGAT	3	81	17.96	CATGCAAGAAAGGATGGATTA	2	8	1.77	CATGGGTGATTTTGAGAACAA	1	85	18.85
580465	2	0.44	jgi|Poptr1_1|580465|eugene3.01210004|CDS chrom=scaffold_121 strand=+ start=122609 end=130102 cdsStart=123571 cdsEnd=129906 sfCount=7 sfStarts=122609,123537,124326,125437,125724,128335,129603, sfEnds=122807,123619,124393,125547,125810,128543,130102,	GO:0005741//mitochondrial outer membrane	GO:0008308//voltage-gated anion channel activity	GO:0006820//anion transport	CATGGGTGGTCTTCGAGTCAT	1	2	0.44
580581	9	2	jgi|Poptr1_1|580581|eugene3.01220014|CDS chrom=scaffold_122 strand=+ start=109138 end=115384 cdsStart=109138 cdsEnd=115384 sfCount=14 sfStarts=109138,110393,110610,111063,111310,112166,112485,113078,113262,113456,114354,114591,114753,115271, sfEnds=109337,110514,110698,111154,111410,112230,112981,113165,113369,114024,114489,114659,114884,115384,	-	GO:0000166//nucleotide binding;GO:0017111//nucleoside-triphosphatase activity;GO:0005524//ATP binding	-	CATGTTTAATGGCCTTAGAAT	1	9	2
580743	16	3.55	jgi|Poptr1_1|580743|eugene3.01230033|CDS chrom=scaffold_123 strand=- start=251577 end=259088 cdsStart=251849 cdsEnd=258118 sfCount=10 sfStarts=251577,251740,252691,252871,253024,254355,254556,257648,257976,259031, sfEnds=251626,251950,252789,252930,253221,254471,254726,257843,258207,259088,	-	-	-	CATGCGATGGGAAGGTCCGAG	6	16	3.55
580782	24	5.32	jgi|Poptr1_1|580782|eugene3.01230072|CDS chrom=scaffold_123 strand=- start=591278 end=594073 cdsStart=591628 cdsEnd=594045 sfCount=4 sfStarts=591278,592292,593300,593560, sfEnds=591690,592408,593422,594073,	-	GO:0019904//protein domain specific binding;GO:0004623//phospholipase A2 activity;GO:0004624;GO:0004625;GO:0004626;GO:0004627;GO:0004628;GO:0047498//calcium-dependent phospholipase A2 activity;GO:0047499//calcium-independent phospholipase A2 activity	-	CATGATCAATGTGCTGTCCTT	1	24	5.32
580883	2	0.44	jgi|Poptr1_1|580883|eugene3.01240024|CDS chrom=scaffold_124 strand=+ start=182175 end=184052 cdsStart=182175 cdsEnd=184052 sfCount=2 sfStarts=182175,183240, sfEnds=182537,184052,	-	-	-	CATGTGCAGCTTACACGATGT	1	2	0.44
580886	7	1.55	jgi|Poptr1_1|580886|eugene3.01240027|CDS chrom=scaffold_124 strand=+ start=205938 end=208820 cdsStart=205938 cdsEnd=208401 sfCount=2 sfStarts=205938,207571, sfEnds=206102,208820,	GO:0016020//membrane	GO:0016491//oxidoreductase activity;GO:0008237//metallopeptidase activity;GO:0008270//zinc ion binding;GO:0016717//oxidoreductase activity, acting on paired donors, with oxidation of a pair of donors resulting in the reduction of molecular oxygen to two molecules of water;GO:0016705//oxidoreductase activity, acting on paired donors, with incorporation or reduction of molecular oxygen;GO:0018585//…	GO:0006508//proteolysis;GO:0006636//unsaturated fatty acid biosynthetic process	CATGCCAAGTCAGAAAATTAA	3	3	0.67	CATGGATGGCTAAGAAAAGGT	6	2	0.44	CATGAGGTTCATCTGTATAAG	7	2	0.44
580909	5	1.11	jgi|Poptr1_1|580909|eugene3.01240050|CDS chrom=scaffold_124 strand=+ start=363877 end=373180 cdsStart=363937 cdsEnd=372905 sfCount=21 sfStarts=363877,364501,364691,364887,365896,366611,366851,367527,367708,368448,368641,369082,369400,369871,370100,370258,370570,370734,371508,372197,372762, sfEnds=364123,364600,364787,364937,366066,366765,366959,367626,367763,368513,368723,369215,369610,370002,370…	-	GO:0005524//ATP binding;GO:0000166//nucleotide binding;GO:0017111//nucleoside-triphosphatase activity;GO:0008576	-	CATGCCTTCTCTGAATCGAAT	7	3	0.67	CATGGACTCCAGTACCATCTC	4	2	0.44
581213	2	0.44	jgi|Poptr1_1|581213|eugene3.01270034|CDS chrom=scaffold_127 strand=- start=297657 end=298520 cdsStart=297978 cdsEnd=298520 sfCount=1 sfStarts=297657, sfEnds=298520,	-	-	-	CATGCCTTGCAAGCATCATAA	1	2	0.44
581236	2	0.44	jgi|Poptr1_1|581236|eugene3.01270057|CDS chrom=scaffold_127 strand=- start=520806 end=524928 cdsStart=521012 cdsEnd=524834 sfCount=7 sfStarts=520806,522194,522454,522688,522895,523879,524252, sfEnds=521191,522367,522589,522770,523047,523949,524928,	-	GO:0004497//monooxygenase activity;GO:0015036//disulfide oxidoreductase activity;GO:0004499//flavin-containing monooxygenase activity	GO:0006118//electron transport	CATGTGCCACCTACTTGGTTG	7	2	0.44
581262	2	0.44	jgi|Poptr1_1|581262|eugene3.01270083|CDS chrom=scaffold_127 strand=- start=844770 end=851362 cdsStart=844770 cdsEnd=851362 sfCount=12 sfStarts=844770,845324,846352,846679,846822,847058,848345,848553,849327,849542,850192,851171, sfEnds=844826,845705,846582,846746,846959,847215,848450,848649,849448,849628,850269,851362,	GO:0000151//ubiquitin ligase complex	GO:0004842//ubiquitin-protein ligase activity;GO:0008270//zinc ion binding	GO:0016567//protein ubiquitination	CATGACCCGGAGTGTTTTGCC	3	2	0.44
581321	7	1.55	jgi|Poptr1_1|581321|eugene3.12940003|CDS chrom=scaffold_1294 strand=- start=9884 end=11351 cdsStart=10237 cdsEnd=11305 sfCount=2 sfStarts=9884,11177, sfEnds=10422,11351,	-	GO:0005525//GTP binding	GO:0006886//intracellular protein transport	CATGTGAAGCAAAGTGGTTTT	1	7	1.55
581348	9	2	jgi|Poptr1_1|581348|eugene3.01290005|CDS chrom=scaffold_129 strand=+ start=60006 end=61927 cdsStart=60006 cdsEnd=61927 sfCount=4 sfStarts=60006,60300,61260,61709, sfEnds=60199,60951,61502,61927,	-	GO:0030570//pectate lyase activity	-	CATGCACAAACCCCCATCGGA	2	9	2
581361	2	0.44	jgi|Poptr1_1|581361|eugene3.01290018|CDS chrom=scaffold_129 strand=- start=184276 end=189305 cdsStart=184276 cdsEnd=189305 sfCount=16 sfStarts=184276,184633,185038,185195,185595,185897,186085,186243,186469,186855,187239,187613,187794,188087,188395,188937, sfEnds=184551,184809,185109,185503,185738,185986,186161,186360,186695,187014,187439,187690,187979,188256,188626,189305,	-	GO:0005524//ATP binding;GO:0016887//ATPase activity;GO:0000166//nucleotide binding;GO:0017111//nucleoside-triphosphatase activity	-	CATGGTAAGGTGAAGTCTTCT	4	2	0.44
581480	239	53	jgi|Poptr1_1|581480|eugene3.01300034|CDS chrom=scaffold_130 strand=+ start=372690 end=373743 cdsStart=372765 cdsEnd=373743 sfCount=3 sfStarts=372690,372882,373055, sfEnds=372791,372960,373743,	-	GO:0046872//metal ion binding	GO:0030001//metal ion transport	CATGAAGATTTGACAAGGGAA	2	63	13.97	CATGAATCGGAGCAGGAGGAG	3	9	2	CATGATAGATGGAGTTGCCTG	1	25	5.54	CATGATCATGCACCATAGTTA	5	95	21.07	CATGCACCATAGTTACAGGTT	6	6	1.33	CATGGTAACCAGCACCATAAA	4	5	1.11	CATGTTCCTAATGAACTGATC	7	34	7.54	CATGATCATTCACCATAGTTA	5	2	0.44
581623	14	3.1	jgi|Poptr1_1|581623|eugene3.01310050|CDS chrom=scaffold_131 strand=- start=313858 end=318426 cdsStart=314129 cdsEnd=317352 sfCount=14 sfStarts=313858,314315,314745,314922,315184,315324,315548,315878,316201,316596,317052,317239,317550,318275, sfEnds=314211,314417,314828,315017,315234,315464,315604,315952,316473,316655,317144,317413,317661,318426,	-	GO:0004672//protein kinase activity;GO:0005524//ATP binding;GO:0004713//protein tyrosine kinase activity;GO:0004674//protein serine/threonine kinase activity;GO:0004675//transmembrane receptor protein serine/threonine kinase activity;GO:0004676//3-phosphoinositide-dependent protein kinase activity;GO:0004677//DNA-dependent protein kinase activity;GO:0004679//AMP-activated protein kinase activity;…	GO:0006468//protein amino acid phosphorylation	CATGCGCTTGTGGAAAATCTT	3	9	2	CATGTAACTTATAGTCTGCTT	7	5	1.11
581884	11	2.44	jgi|Poptr1_1|581884|eugene3.01330040|CDS chrom=scaffold_133 strand=+ start=296565 end=298298 cdsStart=296565 cdsEnd=298298 sfCount=5 sfStarts=296565,297187,297481,297706,298108, sfEnds=296826,297402,297629,297979,298298,	-	GO:0003824//catalytic activity	-	CATGGCTAAATACAGGAACAA	5	5	1.11	CATGTTGTGTTAAAATAGGTG	4	6	1.33
582161	2	0.44	jgi|Poptr1_1|582161|eugene3.01350019|CDS chrom=scaffold_135 strand=- start=196343 end=197495 cdsStart=196343 cdsEnd=197495 sfCount=3 sfStarts=196343,197038,197310, sfEnds=196557,197236,197495,	-	-	-	CATGGAACTTGGTGTAGAGTT	6	2	0.44
582323	4	0.89	jgi|Poptr1_1|582323|eugene3.01370021|CDS chrom=scaffold_137 strand=- start=158607 end=175398 cdsStart=172842 cdsEnd=175398 sfCount=4 sfStarts=158607,171526,172754,175049, sfEnds=158622,171871,173949,175398,	-	GO:0004553//hydrolase activity, hydrolyzing O-glycosyl compounds;GO:0042973//glucan endo-1,3-beta-D-glucosidase activity	GO:0005975//carbohydrate metabolic process	CATGATCTGAAAGCTAATGAA	1	2	0.44	CATGGGAGGGGCATCTGGTCT	2	2	0.44
582414	6	1.33	jgi|Poptr1_1|582414|eugene3.138380001|CDS chrom=scaffold_13838 strand=- start=290 end=544 cdsStart=290 cdsEnd=544 sfCount=1 sfStarts=290, sfEnds=544,	-	-	-	CATGCGCGCTCCGGGCATCGG	1	6	1.33
582598	4	0.89	jgi|Poptr1_1|582598|eugene3.01400079|CDS chrom=scaffold_140 strand=- start=531237 end=534474 cdsStart=531642 cdsEnd=534308 sfCount=3 sfStarts=531237,532860,533915, sfEnds=532315,533129,534474,	-	-	-	CATGGTGGCAGAAATGAGATG	7	4	0.89
582715	2	0.44	jgi|Poptr1_1|582715|eugene3.01420022|CDS chrom=scaffold_142 strand=+ start=155536 end=157659 cdsStart=155536 cdsEnd=157659 sfCount=2 sfStarts=155536,157379, sfEnds=157279,157659,	-	-	-	CATGTTTGTTCACGTACTCTA	6	2	0.44
582749	2	0.44	jgi|Poptr1_1|582749|eugene3.01420056|CDS chrom=scaffold_142 strand=- start=369585 end=375082 cdsStart=370043 cdsEnd=375016 sfCount=4 sfStarts=369585,369937,371073,374892, sfEnds=369919,370603,371577,375082,	-	GO:0045300//acyl-[acyl-carrier-protein] desaturase activity;GO:0016491//oxidoreductase activity	GO:0006631//fatty acid metabolic process;GO:0006633//fatty acid biosynthetic process	CATGCGAACCTTAGGAGATCT	12	2	0.44
582752	2	0.44	jgi|Poptr1_1|582752|eugene3.01420059|CDS chrom=scaffold_142 strand=+ start=412057 end=422787 cdsStart=412057 cdsEnd=422787 sfCount=18 sfStarts=412057,413504,413702,414279,414863,415105,416097,416362,417130,417254,418858,419917,420146,420970,421494,421970,422488,422665, sfEnds=412251,413554,413799,414354,414991,415151,416220,416478,417159,417353,418964,420060,420250,421116,421547,422033,422549,422…	-	-	-	CATGGGACTATTGCATAAAGA	4	2	0.44
582775	2	0.44	jgi|Poptr1_1|582775|eugene3.01420082|CDS chrom=scaffold_142 strand=- start=578199 end=580749 cdsStart=578199 cdsEnd=580749 sfCount=4 sfStarts=578199,579272,579497,580121, sfEnds=578305,579398,579587,580749,	GO:0005634//nucleus	GO:0003677//DNA binding	GO:0006355//regulation of transcription, DNA-dependent	CATGGACATAAACTGTTCATC	1	2	0.44
582982	19	4.21	jgi|Poptr1_1|582982|eugene3.01450060|CDS chrom=scaffold_145 strand=+ start=785791 end=788266 cdsStart=785791 cdsEnd=786801 sfCount=4 sfStarts=785791,786957,788251, sfEnds=786852,787178,788266,	-	-	-	CATGCTTCCTGAGATCCGAAT	2	4	0.89	CATGTAAGGACGGCAACCTTT	6	8	1.77	CATGTCTCACAGGCACAGCTT	3	3	0.67	CATGTGAAGAACAAATAAGGA	7	4	0.89
583125	10	2.22	jgi|Poptr1_1|583125|eugene3.01470010|CDS chrom=scaffold_147 strand=+ start=126948 end=129010 cdsStart=126948 cdsEnd=129010 sfCount=2 sfStarts=126948,128567, sfEnds=128486,129010,	-	GO:0003824//catalytic activity	GO:0009225//nucleotide-sugar metabolic process	CATGAATCGGCAACTGCTCTC	6	2	0.44	CATGCTATTTGGTATGTTTAC	1	8	1.77
583168	205	45.46	jgi|Poptr1_1|583168|eugene3.01470053|CDS chrom=scaffold_147 strand=+ start=398402 end=399310 cdsStart=398402 cdsEnd=399310 sfCount=1 sfStarts=398402, sfEnds=399310,	-	-	GO:0007155//cell adhesion	CATGCATACGTGAAGAAGCAG	1	131	29.05	CATGTGCACTCAAGATCCTCT	3	37	8.21	CATGTTCTCAATCCCTGGAGT	2	26	5.77	CATGCATACGTGAAGAAGCAT	1	11	2.44
583194	4	0.89	jgi|Poptr1_1|583194|eugene3.01470079|CDS chrom=scaffold_147 strand=- start=544463 end=546525 cdsStart=544801 cdsEnd=546511 sfCount=8 sfStarts=544463,545097,545294,545482,545640,545961,546201,546403, sfEnds=544979,545176,545365,545522,545696,546017,546277,546525,	-	-	-	CATGGCTCTTTCAAGCGAGAA	3	4	0.89
583600	3	0.67	jgi|Poptr1_1|583600|eugene3.01520004|CDS chrom=scaffold_152 strand=+ start=16012 end=16197 cdsStart=16012 cdsEnd=16197 sfCount=1 sfStarts=16012, sfEnds=16197,	-	-	-	CATGAAGGCAGCGACGACGAG	1	3	0.67
583646	2	0.44	jgi|Poptr1_1|583646|eugene3.01520050|CDS chrom=scaffold_152 strand=+ start=386987 end=390663 cdsStart=386987 cdsEnd=390663 sfCount=6 sfStarts=386987,387435,387856,388335,388626,388865, sfEnds=387350,387590,388014,388496,388775,390663,	-	-	-	CATGTGGGAAACCTCACCAAT	6	2	0.44
583649	3	0.67	jgi|Poptr1_1|583649|eugene3.01520053|CDS chrom=scaffold_152 strand=- start=403981 end=407740 cdsStart=403981 cdsEnd=407740 sfCount=8 sfStarts=403981,404896,405086,405272,405774,406059,406976,407659, sfEnds=404137,405002,405152,405387,405851,406262,407052,407740,	-	-	-	CATGATACCTTTGAGATGCAT	1	3	0.67
584008	3	0.67	jgi|Poptr1_1|584008|eugene3.01570002|CDS chrom=scaffold_157 strand=+ start=31891 end=36407 cdsStart=31891 cdsEnd=36407 sfCount=12 sfStarts=31891,32327,32597,33002,33653,33874,34077,34313,34678,34985,35163,36228, sfEnds=32209,32538,32782,33067,33766,33990,34203,34599,34868,35055,35239,36407,	GO:0016020//membrane	GO:0008271//secondary active sulfate transmembrane transporter activity	GO:0008272//sulfate transport	CATGCTTCACAGCTTTCCCAT	2	3	0.67
584163	4	0.89	jgi|Poptr1_1|584163|eugene3.01580058|CDS chrom=scaffold_158 strand=- start=548157 end=552944 cdsStart=548559 cdsEnd=552944 sfCount=15 sfStarts=548157,548784,549310,549582,549826,550052,550270,550656,550852,551059,551378,551522,551950,552146,552909, sfEnds=548675,548987,549384,549736,549946,550126,550407,550766,550956,551137,551439,551587,552000,552196,552944,	-	GO:0016847//1-aminocyclopropane-1-carboxylate synthase activity;GO:0016769//transferase activity, transferring nitrogenous groups;GO:0004021//alanine transaminase activity	GO:0009058//biosynthetic process	CATGAAACTCTTGTGAAACTC	1	2	0.44	CATGTTACACCGTCTAGCTTA	2	2	0.44
584205	7	1.55	jgi|Poptr1_1|584205|eugene3.01590006|CDS chrom=scaffold_159 strand=- start=77366 end=78846 cdsStart=77467 cdsEnd=78846 sfCount=1 sfStarts=77366, sfEnds=78846,	GO:0016021//integral to membrane	GO:0016758//transferase activity, transferring hexosyl groups	-	CATGACAAAATTTGAATCCTT	2	7	1.55
584545	4	0.89	jgi|Poptr1_1|584545|eugene3.01640034|CDS chrom=scaffold_164 strand=+ start=216595 end=223718 cdsStart=216595 cdsEnd=223380 sfCount=12 sfStarts=216595,216931,217223,219584,219903,220544,221457,221711,222468,222608,222982,223306, sfEnds=216684,217107,217411,219825,220049,220760,221585,221851,222530,222775,223041,223718,	-	-	-	CATGCCCAGCCAAGGGGTTTT	1	4	0.89
584574	9	2	jgi|Poptr1_1|584574|eugene3.01640063|CDS chrom=scaffold_164 strand=+ start=408857 end=411598 cdsStart=409081 cdsEnd=411598 sfCount=2 sfStarts=408857,411439, sfEnds=409625,411598,	-	-	-	CATGAGAAATCCCACAAGTAT	2	9	2
584589	2	0.44	jgi|Poptr1_1|584589|eugene3.01640078|CDS chrom=scaffold_164 strand=- start=524602 end=526871 cdsStart=524602 cdsEnd=526871 sfCount=3 sfStarts=524602,525287,526157, sfEnds=525068,525916,526871,	-	GO:0004672//protein kinase activity;GO:0005524//ATP binding;GO:0004713//protein tyrosine kinase activity;GO:0004674//protein serine/threonine kinase activity	GO:0006468//protein amino acid phosphorylation	CATGCGCGCCCATTGCAGACA	7	2	0.44
584629	2	0.44	jgi|Poptr1_1|584629|eugene3.01650014|CDS chrom=scaffold_165 strand=+ start=151943 end=154640 cdsStart=151943 cdsEnd=154640 sfCount=8 sfStarts=151943,152612,152804,152970,153254,153621,153909,154394, sfEnds=152225,152679,152892,153135,153543,153825,154066,154640,	-	-	-	CATGAGATACCCATTATTCTT	5	2	0.44
584641	3	0.67	jgi|Poptr1_1|584641|eugene3.01650026|CDS chrom=scaffold_165 strand=+ start=299271 end=303679 cdsStart=300065 cdsEnd=303326 sfCount=7 sfStarts=299271,300063,300262,300410,300553,303117,303283, sfEnds=299334,300142,300324,300457,300606,303174,303679,	-	-	-	CATGGTCCTTAGAAATGAGAG	1	3	0.67
584709	11	2.44	jgi|Poptr1_1|584709|eugene3.01660026|CDS chrom=scaffold_166 strand=- start=169046 end=173475 cdsStart=169046 cdsEnd=173475 sfCount=11 sfStarts=169046,170195,170500,170911,171238,171791,171992,172288,172647,172902,173162, sfEnds=169315,170428,170824,171156,171578,171871,172111,172389,172782,173060,173475,	GO:0016020//membrane	-	-	CATGGAACCATATAGTGAGGA	1	4	0.89	CATGATACAATCCGGATCATT	4	7	1.55
585173	2	0.44	jgi|Poptr1_1|585173|eugene3.01710036|CDS chrom=scaffold_171 strand=- start=397087 end=397557 cdsStart=397087 cdsEnd=397557 sfCount=1 sfStarts=397087, sfEnds=397557,	-	-	-	CATGGAATCTCATAATCCCAT	1	2	0.44
585782	2	0.44	jgi|Poptr1_1|585782|eugene3.18310002|CDS chrom=scaffold_1831 strand=+ start=2521 end=3720 cdsStart=2521 cdsEnd=3720 sfCount=2 sfStarts=2521,2909, sfEnds=2536,3720,	-	GO:0004672//protein kinase activity;GO:0005524//ATP binding;GO:0004713//protein tyrosine kinase activity;GO:0004674//protein serine/threonine kinase activity	GO:0006468//protein amino acid phosphorylation	CATGCCTCAATGAACCAAGTG	5	2	0.44
585934	6	1.33	jgi|Poptr1_1|585934|eugene3.01850008|CDS chrom=scaffold_185 strand=+ start=129925 end=132610 cdsStart=130733 cdsEnd=132159 sfCount=5 sfStarts=129925,130710,130894,131376,132094, sfEnds=130042,130792,131287,131989,132610,	-	-	-	CATGATAGAATTGTAAGTAGT	2	3	0.67	CATGTGGAAGGGCATAACCTT	5	3	0.67
586007	3	0.67	jgi|Poptr1_1|586007|eugene3.01860014|CDS chrom=scaffold_186 strand=- start=139418 end=152634 cdsStart=148939 cdsEnd=152634 sfCount=5 sfStarts=139418,148671,149336,150934,152452, sfEnds=139438,149253,149383,151716,152634,	-	GO:0004672//protein kinase activity;GO:0005524//ATP binding;GO:0004713//protein tyrosine kinase activity;GO:0004674//protein serine/threonine kinase activity;GO:0004675//transmembrane receptor protein serine/threonine kinase activity;GO:0004676//3-phosphoinositide-dependent protein kinase activity;GO:0004677//DNA-dependent protein kinase activity;GO:0004679//AMP-activated protein kinase activity;…	GO:0006468//protein amino acid phosphorylation	CATGTCAACAGAGAAGGAATA	3	3	0.67
586068	2	0.44	jgi|Poptr1_1|586068|eugene3.01870018|CDS chrom=scaffold_187 strand=+ start=209463 end=211530 cdsStart=209740 cdsEnd=211278 sfCount=9 sfStarts=209463,209580,209989,210137,210303,210467,210684,211102,211244, sfEnds=209563,209806,210026,210208,210389,210501,210769,211167,211530,	-	-	-	CATGTATCGCTCATGAGCCCT	1	2	0.44
586179	2	0.44	jgi|Poptr1_1|586179|eugene3.19070001|CDS chrom=scaffold_1907 strand=- start=5722 end=7944 cdsStart=5722 cdsEnd=7944 sfCount=1 sfStarts=5722, sfEnds=7944,	-	GO:0003677//DNA binding;GO:0005554	GO:0006355//regulation of transcription, DNA-dependent;GO:0007242//intracellular signaling cascade	CATGGTGCACCCGAATGGGGA	10	2	0.44
586323	18	3.99	jgi|Poptr1_1|586323|eugene3.01930007|CDS chrom=scaffold_193 strand=- start=32806 end=37369 cdsStart=33113 cdsEnd=35598 sfCount=6 sfStarts=32806,33751,34118,34290,34426,37265, sfEnds=33256,33915,34216,34340,35620,37369,	GO:0000151//ubiquitin ligase complex	GO:0004842//ubiquitin-protein ligase activity;GO:0008270//zinc ion binding	GO:0016567//protein ubiquitination	CATGGAAGTTTAGTCCATTAA	4	7	1.55	CATGTCTCTATGTTGATCATG	3	3	0.67	CATGTGATATCCATGCTCACA	1	5	1.11	CATGGGGAGATCCCTTTCTAG	5	3	0.67
586324	33	7.32	jgi|Poptr1_1|586324|eugene3.01930008|CDS chrom=scaffold_193 strand=+ start=45732 end=47057 cdsStart=45732 cdsEnd=47057 sfCount=1 sfStarts=45732, sfEnds=47057,	-	-	-	CATGACTAACTGGCTCCTTCG	8	4	0.89	CATGCTTCTTTTCTTCACCCA	5	6	1.33	CATGGTGATGAAGAGATGGAG	9	2	0.44	CATGAGATTCCTTCTTGTTTC	1	11	2.44	CATGAGCATTTTTCACTACTT	2	10	2.22
586328	93	20.62	jgi|Poptr1_1|586328|eugene3.01930012|CDS chrom=scaffold_193 strand=+ start=96903 end=97718 cdsStart=96903 cdsEnd=97718 sfCount=1 sfStarts=96903, sfEnds=97718,	-	-	GO:0007155//cell adhesion	CATGCATTTGTGAAGAAGCAG	1	25	5.54	CATGCGCACTCAAGATCCTCT	2	66	14.64	CATGCATTTGTGAAGAAGCAT	1	2	0.44
586571	3342	741.16	jgi|Poptr1_1|586571|eugene3.01970013|CDS chrom=scaffold_197 strand=+ start=164544 end=165083 cdsStart=164544 cdsEnd=165083 sfCount=2 sfStarts=164544,165010, sfEnds=164664,165083,	-	-	-	CATGAGCCAAAGGCATAAAGA	1	3117	691.26	CATGGCAACAATGGCAGCTAA	2	26	5.77	CATGACCCAAAGGCATAAAGA	1	2	0.44	CATGAGCCAAACGCATAAAGA	1	2	0.44	CATGAGCCAAAGCCATAAAGA	1	2	0.44	CATGAGCCAAAGGCACAAAGA	1	3	0.67	CATGAGCCAAAGGCATAAAGT	1	2	0.44	CATGAGCCAAAGGCATAAATA	1	110	24.39	CATGAGCCAAAGGCATAACGA	1	4	0.89	CATGAGCCAAAGGCATAAGGA	1	2	0.44	CATGAGCCAAAGGCATACAGA	1	10
586577	15	3.33	jgi|Poptr1_1|586577|eugene3.01970019|CDS chrom=scaffold_197 strand=- start=218057 end=222274 cdsStart=218347 cdsEnd=221919 sfCount=5 sfStarts=218057,220078,221296,221850,222081, sfEnds=218490,220182,221423,221949,222274,	-	GO:0004840;GO:0004842//ubiquitin-protein ligase activity	GO:0006464//protein modification process;GO:0006512//ubiquitin cycle	CATGAAGTAGGAGGGTCCTTT	3	7	1.55	CATGTCTTCAGCAACAGGACC	2	4	0.89	CATGTGAGCAATCTCCGGCAC	1	4	0.89
586742	9	2	jgi|Poptr1_1|586742|eugene3.02000021|CDS chrom=scaffold_200 strand=- start=187313 end=188311 cdsStart=187313 cdsEnd=188311 sfCount=4 sfStarts=187313,187649,187940,188218, sfEnds=187593,187889,188085,188311,	-	GO:0003676//nucleic acid binding	-	CATGTTTGGAAAATTCATATC	3	9	2
586872	10	2.22	jgi|Poptr1_1|586872|eugene3.02020019|CDS chrom=scaffold_202 strand=+ start=190089 end=191527 cdsStart=190294 cdsEnd=191527 sfCount=3 sfStarts=190089,190441,190922, sfEnds=190349,190792,191527,	GO:0000151//ubiquitin ligase complex	GO:0004842//ubiquitin-protein ligase activity;GO:0008270//zinc ion binding	GO:0016567//protein ubiquitination	CATGATTGCGCATCGTCCATT	2	4	0.89	CATGCATAAAGACTTGACTTT	3	6	1.33
587934	6	1.33	jgi|Poptr1_1|587934|eugene3.02230016|CDS chrom=scaffold_223 strand=- start=92182 end=94895 cdsStart=92182 cdsEnd=94895 sfCount=4 sfStarts=92182,92754,93518,94836, sfEnds=92376,93423,94293,94895,	-	GO:0005524//ATP binding	GO:0006952//defense response;GO:0042829;GO:0006915//apoptosis	CATGTTTCTTCACACCCACTA	11	6	1.33
588399	4	0.89	jgi|Poptr1_1|588399|eugene3.02430014|CDS chrom=scaffold_243 strand=+ start=192924 end=193415 cdsStart=192924 cdsEnd=193219 sfCount=2 sfStarts=192924,193170, sfEnds=193080,193415,	-	-	-	CATGCAGTAAAGTAGCCACAC	1	4	0.89
588459	2	0.44	jgi|Poptr1_1|588459|eugene3.02460012|CDS chrom=scaffold_246 strand=+ start=145746 end=151869 cdsStart=145746 cdsEnd=151869 sfCount=15 sfStarts=145746,145940,146081,146267,148207,148436,148603,148925,149261,150054,150249,150602,151093,151313,151711, sfEnds=145826,145987,146143,146323,148356,148504,148694,149003,149426,150145,150517,150698,151227,151435,151869,	-	-	-	CATGAGAGACGAAGAGAGTAC	3	2	0.44
588579	7	1.55	jgi|Poptr1_1|588579|eugene3.02520018|CDS chrom=scaffold_252 strand=+ start=94846 end=97688 cdsStart=95562 cdsEnd=97459 sfCount=4 sfStarts=94846,95544,96426,96913, sfEnds=94960,96122,96544,97688,	-	-	-	CATGGGCTAAATCCTCCACTT	2	7	1.55
589171	5	1.11	jgi|Poptr1_1|589171|eugene3.02830004|CDS chrom=scaffold_283 strand=- start=107907 end=109567 cdsStart=107907 cdsEnd=109567 sfCount=4 sfStarts=107907,108024,108995,109556, sfEnds=107944,108931,109377,109567,	-	GO:0003676//nucleic acid binding	-	CATGCATGTTGACCAAGTTTT	7	2	0.44	CATGTAAGACATCATGCATGT	6	3	0.67
589318	2	0.44	jgi|Poptr1_1|589318|eugene3.00280054|CDS chrom=scaffold_28 strand=+ start=608533 end=613480 cdsStart=608533 cdsEnd=613480 sfCount=19 sfStarts=608533,608818,609016,609242,609923,610120,610398,610564,610766,611071,611277,611528,611825,612023,612243,612444,612717,613013,613367, sfEnds=608709,608913,609128,609308,610015,610263,610486,610669,610853,611192,611444,611718,611919,612120,612356,612548,6129…	GO:0009341//beta-galactosidase complex	GO:0005529//sugar binding;GO:0004565//beta-galactosidase activity	GO:0005975//carbohydrate metabolic process	CATGACCCTTGCCCATACCTT	4	2	0.44
589337	97	21.51	jgi|Poptr1_1|589337|eugene3.00280073|CDS chrom=scaffold_28 strand=+ start=876900 end=877501 cdsStart=876900 cdsEnd=877501 sfCount=2 sfStarts=876900,877473, sfEnds=877353,877501,	-	-	-	CATGCACTTTAGGAGAAATTT	1	42	9.31	CATGGGATTGTAAGCGCACCA	2	55	12.2
589429	31	6.87	jgi|Poptr1_1|589429|eugene3.00280165|CDS chrom=scaffold_28 strand=+ start=1793774 end=1793926 cdsStart=1793774 cdsEnd=1793926 sfCount=1 sfStarts=1793774, sfEnds=1793926,	-	-	-	CATGTTCCTCGTGGCCCTCTT	1	31	6.87
589452	14	3.1	jgi|Poptr1_1|589452|eugene3.00280188|CDS chrom=scaffold_28 strand=+ start=2043735 end=2046336 cdsStart=2043759 cdsEnd=2046135 sfCount=7 sfStarts=2043735,2044541,2044953,2045205,2045455,2045638,2045944, sfEnds=2043908,2044861,2045114,2045279,2045564,2045710,2046336,	GO:0005739//mitochondrion	GO:0016491//oxidoreductase activity;GO:0004449//isocitrate dehydrogenase (NAD+) activity;GO:0004448//isocitrate dehydrogenase activity	GO:0008152//metabolic process;GO:0006099//tricarboxylic acid cycle	CATGCACAGCTTCAGCCAGGG	1	3	0.67	CATGTTAGAAAACTCTGGGTT	3	11	2.44
589466	2	0.44	jgi|Poptr1_1|589466|eugene3.00280202|CDS chrom=scaffold_28 strand=+ start=2197797 end=2201041 cdsStart=2197977 cdsEnd=2200686 sfCount=4 sfStarts=2197797,2198152,2198296,2200593, sfEnds=2198055,2198204,2198396,2201041,	-	-	-	CATGAGAGAGAATCAAGACTC	2	2	0.44
589509	2	0.44	jgi|Poptr1_1|589509|eugene3.00280245|CDS chrom=scaffold_28 strand=- start=2628628 end=2638254 cdsStart=2628795 cdsEnd=2638254 sfCount=18 sfStarts=2628628,2629575,2630550,2631178,2631790,2632822,2633030,2633187,2634319,2634713,2635782,2636003,2636203,2636845,2637022,2637264,2637734,2638090, sfEnds=2628857,2629714,2630782,2631366,2631935,2632951,2633082,2633307,2634491,2634984,2635830,2636098,26363…	-	GO:0004289;GO:0004356//glutamate-ammonia ligase activity	GO:0006508//proteolysis;GO:0006807//nitrogen compound metabolic process	CATGCATCGAAAGATTTAATT	1	2	0.44
589524	2	0.44	jgi|Poptr1_1|589524|eugene3.00280260|CDS chrom=scaffold_28 strand=- start=2761952 end=2763926 cdsStart=2761952 cdsEnd=2763926 sfCount=6 sfStarts=2761952,2762346,2762559,2763040,2763641,2763876, sfEnds=2762129,2762446,2762696,2763162,2763784,2763926,	-	-	-	CATGTTGATAATTTCATCCAC	1	2	0.44
589553	7	1.55	jgi|Poptr1_1|589553|eugene3.00280289|CDS chrom=scaffold_28 strand=- start=3007994 end=3015272 cdsStart=3008311 cdsEnd=3015136 sfCount=16 sfStarts=3007994,3009025,3009782,3010017,3010207,3011627,3011942,3012911,3013106,3013306,3013527,3013914,3014406,3014656,3014855,3015068, sfEnds=3008463,3009084,3009881,3010084,3010302,3011715,3012086,3013000,3013177,3013386,3013658,3013991,3014561,3014753,30149…	-	GO:0004743//pyruvate kinase activity	GO:0006096//glycolysis	CATGAAAAATCAAACCTAGCC	7	2	0.44	CATGCGACTTTATTACTCCGG	1	5	1.11
589559	47	10.42	jgi|Poptr1_1|589559|eugene3.00280295|CDS chrom=scaffold_28 strand=+ start=3066607 end=3071110 cdsStart=3066607 cdsEnd=3070897 sfCount=9 sfStarts=3066607,3067031,3067272,3069109,3069352,3069874,3070126,3070448,3070735, sfEnds=3066936,3067129,3067524,3069219,3069488,3069991,3070321,3070639,3071110,	-	-	-	CATGACATTCTCAAAGAGGAT	1	7	1.55	CATGATCAAACAAATGGCAAC	8	19	4.21	CATGCAGCTCCAATTGAAAGC	5	10	2.22	CATGTAAACCCTTTCAATGAA	7	6	1.33	CATGCAGCTCCAATTGAGAGC	5	2	0.44	CATGGGATAAGTTGAGGTCCC	6	3	0.67
589864	3	0.67	jgi|Poptr1_1|589864|eugene3.00290047|CDS chrom=scaffold_29 strand=- start=504361 end=506991 cdsStart=504361 cdsEnd=506991 sfCount=6 sfStarts=504361,504595,504977,505239,505905,506792, sfEnds=504487,504746,505138,505464,506021,506991,	GO:0016020//membrane	-	-	CATGAGGAACATACCCGCGAG	1	3	0.67
589953	17	3.77	jgi|Poptr1_1|589953|eugene3.00290136|CDS chrom=scaffold_29 strand=- start=1619575 end=1622109 cdsStart=1620812 cdsEnd=1621774 sfCount=1 sfStarts=1619575, sfEnds=1622109,	-	GO:0003676//nucleic acid binding	-	CATGCTCATCTGAGTCAGAAT	1	17	3.77
589960	24	5.32	jgi|Poptr1_1|589960|eugene3.00290143|CDS chrom=scaffold_29 strand=- start=1669825 end=1672003 cdsStart=1669897 cdsEnd=1671924 sfCount=5 sfStarts=1669825,1670177,1670517,1670897,1671887, sfEnds=1670088,1670438,1670668,1671011,1672003,	GO:0016020//membrane;GO:0016469//proton-transporting two-sector ATPase complex	GO:0046933//hydrogen ion transporting ATP synthase activity, rotational mechanism;GO:0046961//proton-transporting ATPase activity, rotational mechanism;GO:0016787//hydrolase activity;GO:0003824//catalytic activity;GO:0008967//phosphoglycolate phosphatase activity;GO:0001668;GO:0008138//protein tyrosine/serine/threonine phosphatase activity;GO:0008252//nucleotidase activity;GO:0008330//protein tyr…	GO:0015986//ATP synthesis coupled proton transport;GO:0008152//metabolic process	CATGAAAAAAATCTGAGAGGC	2	10	2.22	CATGAGTTCAGCATTTGCTCT	3	9	2	CATGGCTTCCTTATCCTCCGT	4	2	0.44	CATGTTGACAATCATCCCCAA	1	3	0.67
589973	3	0.67	jgi|Poptr1_1|589973|eugene3.00290156|CDS chrom=scaffold_29 strand=+ start=1778995 end=1780586 cdsStart=1778995 cdsEnd=1780586 sfCount=4 sfStarts=1778995,1779439,1779868,1780165, sfEnds=1779198,1779630,1780033,1780586,	-	GO:0004601//peroxidase activity	GO:0006979//response to oxidative stress	CATGATCTTCCGTCACCAACA	1	3	0.67
589998	2	0.44	jgi|Poptr1_1|589998|eugene3.00290181|CDS chrom=scaffold_29 strand=- start=1975131 end=1978151 cdsStart=1975131 cdsEnd=1978151 sfCount=2 sfStarts=1975131,1977894, sfEnds=1975367,1978151,	-	-	-	CATGGGACATCATCTGCTTCT	1	2	0.44
590011	3	0.67	jgi|Poptr1_1|590011|eugene3.00290194|CDS chrom=scaffold_29 strand=- start=2140771 end=2141103 cdsStart=2140771 cdsEnd=2141103 sfCount=1 sfStarts=2140771, sfEnds=2141103,	-	-	-	CATGAGATGGTGGGCTCAAGT	1	3	0.67
590013	2	0.44	jgi|Poptr1_1|590013|eugene3.00290196|CDS chrom=scaffold_29 strand=+ start=2166673 end=2171724 cdsStart=2166871 cdsEnd=2171330 sfCount=7 sfStarts=2166673,2167041,2167871,2168415,2170194,2170979,2171223, sfEnds=2166939,2167159,2168303,2168684,2170316,2171077,2171724,	-	-	GO:0043087//regulation of GTPase activity	CATGCTGCTTAAAGAAAGCGT	2	2	0.44
590037	6	1.33	jgi|Poptr1_1|590037|eugene3.00290220|CDS chrom=scaffold_29 strand=+ start=2423279 end=2428227 cdsStart=2423279 cdsEnd=2428227 sfCount=7 sfStarts=2423279,2424247,2424402,2425538,2426873,2427198,2428099, sfEnds=2423737,2424321,2424910,2425919,2427099,2427345,2428227,	GO:0000151//ubiquitin ligase complex	GO:0004842//ubiquitin-protein ligase activity;GO:0008270//zinc ion binding	GO:0016567//protein ubiquitination	CATGACCAGCAAAGAATGTGG	1	4	0.89	CATGGAATCCAGTGTTTTCTG	6	2	0.44
590053	10	2.22	jgi|Poptr1_1|590053|eugene3.00290236|CDS chrom=scaffold_29 strand=+ start=2541398 end=2548470 cdsStart=2541398 cdsEnd=2548470 sfCount=11 sfStarts=2541398,2542672,2544049,2544286,2545346,2545479,2545691,2546093,2546605,2547127,2548111, sfEnds=2541400,2543056,2544205,2544505,2545399,2545558,2545968,2546488,2547011,2547408,2548470,	-	-	-	CATGATGCTGAAGCCCTTAAA	17	3	0.67	CATGTTCTCTGACCACTTTTT	11	3	0.67	CATGTTGGAAATATCATCCCT	3	2	0.44	CATGAGAAGTCAAGTGAACAG	4	2	0.44
590056	3	0.67	jgi|Poptr1_1|590056|eugene3.00290239|CDS chrom=scaffold_29 strand=+ start=2598822 end=2604578 cdsStart=2598822 cdsEnd=2603601 sfCount=7 sfStarts=2598822,2600792,2601491,2602327,2602603,2603551,2604550, sfEnds=2599957,2601033,2601651,2602512,2602698,2603880,2604578,	-	-	-	CATGTCTTTGCTTGGAACTTT	1	3	0.67
590072	2	0.44	jgi|Poptr1_1|590072|eugene3.00290255|CDS chrom=scaffold_29 strand=- start=2740857 end=2742536 cdsStart=2740857 cdsEnd=2742536 sfCount=1 sfStarts=2740857, sfEnds=2742536,	-	GO:0016855//racemase and epimerase activity, acting on amino acids and derivatives	GO:0008152//metabolic process	CATGTTGATCAAGCTATGTTG	13	2	0.44
590107	14	3.1	jgi|Poptr1_1|590107|eugene3.00290290|CDS chrom=scaffold_29 strand=+ start=2982046 end=2982678 cdsStart=2982199 cdsEnd=2982678 sfCount=1 sfStarts=2982046, sfEnds=2982678,	-	-	-	CATGGATATCATCATTATTAT	3	6	1.33	CATGGTATCCAACAGCACCTT	2	6	1.33	CATGGTATCCAACAACACCTT	2	2	0.44
[truncated: 1,592 more rows]
[truncated: 45 more columns]

## Sheet: HP.AntiSenseGeneExpression
Gene	GeneExpression(-)	TPM(Gene,-)	Description	GO Component	GO Function	GO Process	Mapped-Tag	Nth-Tag-from-3'-end-of-Gene	Tag-Copy-Number	TMP(tag)
1065618	3	1	jgi|Poptr1_1|1065618|estExt_Genewise1Plus.C_LG_I0450|CDS chrom=LG_I strand=+ start=1151979 end=1154812 cdsStart=1152113 cdsEnd=1154812 sfCount=3 sfStarts=1151979,1154183,1154594, sfEnds=1152233,1154508,1154812,	-	-	-	CATGCTCTCAACAACATCTAC	1	3	1
[truncated: 2,747 more rows]
[truncated: 113 more columns]

## Sheet: PT.AntiSenseGeneExpression
Gene	GeneExpression(-)	TPM(Gene,-)	Description	GO Component	GO Function	GO Process	Mapped-Tag	Nth-Tag-from-3'-end-of-Gene	Tag-Copy-Number	TMP(tag)
[truncated: 1,898 more rows]
[truncated: 21 more columns]

[truncated: 1 more sheets: summary]
