# Supplementary material for: Digital Gene Expression Analysis of Populus simonii × P. nigra Pollen Germination and Tube Growth
Source: Front Plant Sci. 2016 Jun 15;7:825. doi: 10.3389/fpls.2016.00825 (PMC4908133; doi:10.3389/fpls.2016.00825)
Supplement: Supplementary Table S4 — Total genes expressed in at least one of MP, HP, and PT. [file Table4.xls]

## Sheet: Total genes expressed 
#gene identifier	Description	GO Component	GO Function	GO Process	1P_raw(4509167)	1P_norm(TPM)	2P-1_raw(2990048)	2P-1_norm(TPM)	3G_raw(2506057)	3G_norm(TPM)
54270	jgi|Poptr1_1|54270|fgenesh1_pm.C_LG_IX000037|CDS chrom=LG_IX strand=+ start=487911 end=493221 cdsStart=487911 cdsEnd=493221 sfCount=14 sfStarts=487911,489528,489947,490148,490312,490540,491546,491687,491850,492012,492165,492374,492922,493091, sfEnds=488129,489720,490003,490233,490400,490597,491598,491737,491898,492077,492241,492599,492988,493221,	-	-	-	5	1.11	0	0	0	0
63116	jgi|Poptr1_1|63116|fgenesh1_pg.C_LG_I000468|CDS chrom=LG_I strand=- start=3921817 end=3924902 cdsStart=3921817 cdsEnd=3924902 sfCount=2 sfStarts=3921817,3923958, sfEnds=3922440,3924902,	-	-	-	0	0	0	0	3	1.2
73001	jgi|Poptr1_1|73001|fgenesh1_pg.C_LG_V001509|CDS chrom=LG_V strand=- start=16365789 end=16372057 cdsStart=16365789 cdsEnd=16372057 sfCount=5 sfStarts=16365789,16366468,16366722,16369167,16370094, sfEnds=16366300,16366561,16369019,16369308,16372057,	-	-	-	2	0.44	0	0	0	0
94072	jgi|Poptr1_1|94072|fgenesh1_pg.C_scaffold_40000184|CDS chrom=scaffold_40 strand=- start=1531659 end=1533682 cdsStart=1531659 cdsEnd=1533682 sfCount=2 sfStarts=1531659,1532693, sfEnds=1532285,1533682,	-	-	-	5	1.11	0	0	0	0
171409	jgi|Poptr1_1|171409|gw1.I.9.1|CDS chrom=LG_I strand=+ start=11928894 end=11943192 cdsStart=11928894 cdsEnd=11943192 sfCount=19 sfStarts=11928894,11929172,11929335,11929530,11929699,11929894,11930066,11930795,11931184,11931518,11933050,11935451,11935669,11935832,11939261,11939406,11940277,11941785,11942805, sfEnds=11928968,11929252,11929442,11929610,11929790,11930008,11930167,11930930,11931291,119…	-	-	-	9	2	2	0.67	0	0
171415	jgi|Poptr1_1|171415|gw1.I.15.1|CDS chrom=LG_I strand=- start=11966373 end=11967035 cdsStart=11966373 cdsEnd=11967035 sfCount=2 sfStarts=11966925,11966373, sfEnds=11967035,11966702,	-	GO:0003676//nucleic acid binding	-	9	2	6	2.01	0	0
171548	jgi|Poptr1_1|171548|gw1.I.148.1|CDS chrom=LG_I strand=- start=13008937 end=13011773 cdsStart=13008937 cdsEnd=13011773 sfCount=6 sfStarts=13011733,13011486,13010835,13009996,13009775,13008937, sfEnds=13011773,13011618,13010938,13010140,13009905,13009345,	-	GO:0005554	-	170	37.7	95	31.77	52	20.75
171592	jgi|Poptr1_1|171592|gw1.I.192.1|CDS chrom=LG_I strand=+ start=13205774 end=13210186 cdsStart=13205774 cdsEnd=13210186 sfCount=9 sfStarts=13205774,13207394,13207883,13208174,13208408,13209108,13209446,13209735,13210018, sfEnds=13205879,13207793,13208060,13208316,13209008,13209358,13209635,13209835,13210186,	-	-	GO:0007242//intracellular signaling cascade	18	3.99	2	0.67	6	2.39
171641	jgi|Poptr1_1|171641|gw1.I.241.1|CDS chrom=LG_I strand=- start=13374443 end=13376013 cdsStart=13374443 cdsEnd=13376013 sfCount=3 sfStarts=13375666,13375277,13374443, sfEnds=13376013,13375557,13374627,	-	GO:0005515//protein binding	-	2	0.44	2	0.67	0	0
171848	jgi|Poptr1_1|171848|gw1.I.448.1|CDS chrom=LG_I strand=+ start=14537263 end=14538502 cdsStart=14537263 cdsEnd=14538502 sfCount=2 sfStarts=14537263,14538063, sfEnds=14537968,14538502,	-	GO:0003779//actin binding	-	3	0.67	0	0	8	3.19
171922	jgi|Poptr1_1|171922|gw1.I.522.1|CDS chrom=LG_I strand=- start=14856928 end=14859832 cdsStart=14856928 cdsEnd=14859832 sfCount=7 sfStarts=14859689,14859325,14859119,14858736,14858111,14857842,14856928, sfEnds=14859832,14859623,14859175,14858934,14858226,14858018,14857197,	-	-	-	17	3.77	9	3.01	2	0.8
171933	jgi|Poptr1_1|171933|gw1.I.533.1|CDS chrom=LG_I strand=+ start=14989435 end=14994315 cdsStart=14989435 cdsEnd=14994315 sfCount=5 sfStarts=14989435,14991946,14993273,14993817,14994166, sfEnds=14989619,14992994,14993558,14994009,14994315,	-	GO:0004308//exo-alpha-sialidase activity	-	0	0	4	1.34	0	0
171961	jgi|Poptr1_1|171961|gw1.I.561.1|CDS chrom=LG_I strand=- start=15417847 end=15422308 cdsStart=15417847 cdsEnd=15422308 sfCount=8 sfStarts=15422090,15421852,15421563,15420690,15420447,15419652,15418692,15417847, sfEnds=15422308,15421992,15421733,15420947,15420595,15420203,15418965,15417954,	-	GO:0004197//cysteine-type endopeptidase activity;GO:0004221//ubiquitin thiolesterase activity	GO:0006511//ubiquitin-dependent protein catabolic process	37	8.21	10	3.34	13	5.19
171973	jgi|Poptr1_1|171973|gw1.I.573.1|CDS chrom=LG_I strand=- start=15440458 end=15442020 cdsStart=15440458 cdsEnd=15442020 sfCount=5 sfStarts=15441859,15441514,15441141,15440862,15440458, sfEnds=15442020,15441814,15441421,15441050,15440770,	-	GO:0031072//heat shock protein binding;GO:0051082//unfolded protein binding	GO:0006457//protein folding	0	0	4	1.34	2	0.8
171987	jgi|Poptr1_1|171987|gw1.I.587.1|CDS chrom=LG_I strand=+ start=15502104 end=15512130 cdsStart=15502104 cdsEnd=15512130 sfCount=22 sfStarts=15502104,15502988,15503476,15503647,15503841,15504002,15504318,15505052,15506087,15506274,15506937,15507872,15508198,15508553,15509217,15510445,15510576,15510854,15511139,15511586,15511813,15512050, sfEnds=15502548,15503041,15503536,15503725,15503920,15504096,1…	GO:0005963;GO:0017023//myosin phosphatase complex	GO:0003677//DNA binding;GO:0003918//DNA topoisomerase (ATP-hydrolyzing) activity;GO:0005524//ATP binding;GO:0016787//hydrolase activity;GO:0000158;GO:0004721//phosphoprotein phosphatase activity;GO:0004723//calcium-dependent protein serine/threonine phosphatase activity;GO:0004724//magnesium-dependent protein serine/threonine phosphatase activity;GO:0008420//CTD phosphatase activity;GO:0008597//c…	GO:0006259//DNA metabolic process;GO:0006265//DNA topological change	69	15.3	15	5.02	9	3.59
172109	jgi|Poptr1_1|172109|gw1.I.709.1|CDS chrom=LG_I strand=+ start=16134465 end=16141185 cdsStart=16134465 cdsEnd=16141185 sfCount=22 sfStarts=16134465,16134778,16135110,16135418,16135646,16135828,16136010,16136262,16136460,16136758,16136894,16137094,16137342,16137619,16137919,16138244,16139025,16139194,16139390,16140373,16140563,16141013, sfEnds=16134686,16134980,16135334,16135554,16135743,16135925,1…	-	-	-	8	1.77	0	0	0	0
172135	jgi|Poptr1_1|172135|gw1.I.735.1|CDS chrom=LG_I strand=+ start=16223278 end=16225332 cdsStart=16223278 cdsEnd=16225332 sfCount=4 sfStarts=16223278,16224180,16224462,16225033, sfEnds=16223337,16224364,16224624,16225332,	-	-	-	41	9.09	20	6.69	11	4.39
172143	jgi|Poptr1_1|172143|gw1.I.743.1|CDS chrom=LG_I strand=- start=16229177 end=16232155 cdsStart=16229177 cdsEnd=16232155 sfCount=9 sfStarts=16231877,16231567,16231366,16231146,16230930,16230245,16229947,16229746,16229177, sfEnds=16232155,16231785,16231427,16231211,16231001,16230307,16230016,16229829,16229230,	-	GO:0003847//1-alkyl-2-acetylglycerophosphocholine esterase activity	-	0	0	0	0	2	0.8
172186	jgi|Poptr1_1|172186|gw1.I.786.1|CDS chrom=LG_I strand=+ start=16439861 end=16440320 cdsStart=16439861 cdsEnd=16440320 sfCount=1 sfStarts=16439861, sfEnds=16440320,	-	-	-	4	0.89	14	4.68	0	0
172219	jgi|Poptr1_1|172219|gw1.I.819.1|CDS chrom=LG_I strand=+ start=16520389 end=16524437 cdsStart=16520389 cdsEnd=16524437 sfCount=8 sfStarts=16520389,16521489,16522179,16522731,16522930,16523236,16524132,16524267, sfEnds=16520523,16521605,16522273,16522824,16523061,16523340,16524182,16524437,	-	GO:0016636;GO:0050897//cobalt ion binding	GO:0010024//phytochromobilin biosynthetic process	44	9.76	15	5.02	0	0
172222	jgi|Poptr1_1|172222|gw1.I.822.1|CDS chrom=LG_I strand=- start=16525989 end=16529980 cdsStart=16525989 cdsEnd=16529980 sfCount=9 sfStarts=16529750,16529567,16529310,16529076,16528841,16528651,16528380,16526439,16525989, sfEnds=16529980,16529666,16529463,16529226,16528989,16528751,16528537,16526553,16526308,	GO:0005786//signal recognition particle, endoplasmic reticulum targeting	GO:0003723//RNA binding;GO:0005525//GTP binding;GO:0000166//nucleotide binding;GO:0017111//nucleoside-triphosphatase activity	GO:0006614//SRP-dependent cotranslational protein targeting to membrane;GO:0006605//protein targeting	72	15.97	35	11.71	47	18.75
172264	jgi|Poptr1_1|172264|gw1.I.864.1|CDS chrom=LG_I strand=- start=16644782 end=16649052 cdsStart=16644782 cdsEnd=16649052 sfCount=6 sfStarts=16647842,16646845,16646518,16646109,16645337,16644782, sfEnds=16649052,16647093,16646666,16646397,16646027,16645267,	-	GO:0005524//ATP binding	-	2	0.44	0	0	0	0
172282	jgi|Poptr1_1|172282|gw1.I.882.1|CDS chrom=LG_I strand=- start=16693119 end=16695302 cdsStart=16693119 cdsEnd=16695302 sfCount=5 sfStarts=16695016,16694640,16694472,16693818,16693119, sfEnds=16695302,16694829,16694536,16694028,16693364,	-	-	-	100	22.18	53	17.73	81	32.32
172298	jgi|Poptr1_1|172298|gw1.I.898.1|CDS chrom=LG_I strand=- start=16735928 end=16737947 cdsStart=16735928 cdsEnd=16737947 sfCount=2 sfStarts=16737126,16735928, sfEnds=16737947,16735966,	-	-	-	18	3.99	11	3.68	9	3.59
172383	jgi|Poptr1_1|172383|gw1.I.983.1|CDS chrom=LG_I strand=- start=16951124 end=16951950 cdsStart=16951124 cdsEnd=16951950 sfCount=2 sfStarts=16951844,16951124, sfEnds=16951950,16951604,	-	-	-	9	2	8	2.68	17	6.78
172385	jgi|Poptr1_1|172385|gw1.I.985.1|CDS chrom=LG_I strand=- start=16956697 end=16957458 cdsStart=16956697 cdsEnd=16957458 sfCount=1 sfStarts=16956697, sfEnds=16957458,	-	-	-	6	1.33	0	0	2	0.8
172390	jgi|Poptr1_1|172390|gw1.I.990.1|CDS chrom=LG_I strand=- start=16960152 end=16962716 cdsStart=16960152 cdsEnd=16962716 sfCount=4 sfStarts=16962610,16962361,16961144,16960152, sfEnds=16962716,16962488,16961970,16960817,	-	-	GO:0009228//thiamin biosynthetic process	58	12.86	29	9.7	15	5.99
172400	jgi|Poptr1_1|172400|gw1.I.1000.1|CDS chrom=LG_I strand=+ start=16987741 end=16989561 cdsStart=16987741 cdsEnd=16989561 sfCount=4 sfStarts=16987741,16987960,16988404,16989130, sfEnds=16987858,16988279,16989030,16989561,	GO:0016020//membrane;GO:0016021//integral to membrane	GO:0005351//sugar:hydrogen symporter activity;GO:0005215//transporter activity;GO:0008733	GO:0008643//carbohydrate transport;GO:0006810//transport	159	35.26	67	22.41	15	5.99
172496	jgi|Poptr1_1|172496|gw1.I.1096.1|CDS chrom=LG_I strand=- start=17149769 end=17153609 cdsStart=17149769 cdsEnd=17153609 sfCount=11 sfStarts=17153577,17153396,17153191,17153041,17152183,17151080,17150879,17150661,17150379,17150251,17149769, sfEnds=17153609,17153485,17153277,17153109,17152263,17151151,17150939,17150763,17150474,17150297,17149857,	-	-	-	170	37.7	58	19.4	58	23.14
172507	jgi|Poptr1_1|172507|gw1.I.1107.1|CDS chrom=LG_I strand=- start=17214790 end=17215791 cdsStart=17214790 cdsEnd=17215791 sfCount=1 sfStarts=17214790, sfEnds=17215791,	GO:0016020//membrane	GO:0008324//cation transmembrane transporter activity	GO:0006812//cation transport	116	25.73	51	17.06	29	11.57
172556	jgi|Poptr1_1|172556|gw1.I.1156.1|CDS chrom=LG_I strand=+ start=17319610 end=17322758 cdsStart=17319610 cdsEnd=17322758 sfCount=13 sfStarts=17319610,17319992,17320208,17320398,17320553,17320769,17320951,17321452,17321601,17321790,17321982,17322351,17322627, sfEnds=17319686,17320070,17320267,17320464,17320677,17320870,17321328,17321499,17321663,17321870,17322084,17322488,17322758,	GO:0016020//membrane;GO:0016021//integral to membrane	GO:0005351//sugar:hydrogen symporter activity;GO:0005215//transporter activity	GO:0008643//carbohydrate transport;GO:0006810//transport	3	0.67	2	0.67	0	0
172563	jgi|Poptr1_1|172563|gw1.I.1163.1|CDS chrom=LG_I strand=- start=17331554 end=17333350 cdsStart=17331554 cdsEnd=17333350 sfCount=1 sfStarts=17331554, sfEnds=17333350,	-	GO:0004672//protein kinase activity;GO:0005524//ATP binding;GO:0004713//protein tyrosine kinase activity;GO:0004674//protein serine/threonine kinase activity	GO:0006468//protein amino acid phosphorylation	2	0.44	0	0	0	0
172658	jgi|Poptr1_1|172658|gw1.I.1258.1|CDS chrom=LG_I strand=+ start=17616757 end=17618819 cdsStart=17616757 cdsEnd=17618819 sfCount=3 sfStarts=17616757,17617068,17618766, sfEnds=17616975,17617257,17618819,	-	-	-	2	0.44	0	0	0	0
172674	jgi|Poptr1_1|172674|gw1.I.1274.1|CDS chrom=LG_I strand=+ start=17679882 end=17681744 cdsStart=17679882 cdsEnd=17681744 sfCount=3 sfStarts=17679882,17680510,17681184, sfEnds=17680151,17680632,17681744,	-	GO:0004672//protein kinase activity;GO:0005524//ATP binding;GO:0004713//protein tyrosine kinase activity;GO:0004674//protein serine/threonine kinase activity;GO:0004675//transmembrane receptor protein serine/threonine kinase activity;GO:0004676//3-phosphoinositide-dependent protein kinase activity;GO:0004677//DNA-dependent protein kinase activity;GO:0004679//AMP-activated protein kinase activity;…	GO:0006468//protein amino acid phosphorylation	3	0.67	0	0	0	0
172756	jgi|Poptr1_1|172756|gw1.I.1356.1|CDS chrom=LG_I strand=+ start=17950073 end=17955532 cdsStart=17950073 cdsEnd=17955532 sfCount=6 sfStarts=17950073,17951516,17953295,17953952,17954768,17955176, sfEnds=17950270,17951673,17953393,17954208,17954988,17955532,	-	-	-	4	0.89	0	0	3	1.2
172845	jgi|Poptr1_1|172845|gw1.I.1445.1|CDS chrom=LG_I strand=+ start=18161989 end=18168912 cdsStart=18161989 cdsEnd=18168912 sfCount=15 sfStarts=18161989,18162782,18162961,18163733,18164224,18164535,18164726,18164898,18165093,18165971,18166124,18166560,18166716,18168407,18168817, sfEnds=18162089,18162875,18163017,18164120,18164378,18164600,18164794,18164990,18165158,18166017,18166187,18166637,18166778,…	-	GO:0003700//transcription factor activity	GO:0006355//regulation of transcription, DNA-dependent	20	4.44	4	1.34	0	0
173120	jgi|Poptr1_1|173120|gw1.I.1720.1|CDS chrom=LG_I strand=+ start=19056999 end=19058141 cdsStart=19056999 cdsEnd=19058141 sfCount=1 sfStarts=19056999, sfEnds=19058141,	-	GO:0003824//catalytic activity;GO:0004806//triacylglycerol lipase activity	GO:0006629//lipid metabolic process	2	0.44	2	0.67	0	0
173157	jgi|Poptr1_1|173157|gw1.I.1757.1|CDS chrom=LG_I strand=+ start=19174312 end=19177479 cdsStart=19174312 cdsEnd=19177479 sfCount=4 sfStarts=19174312,19174536,19176038,19176873, sfEnds=19174407,19175539,19176621,19177479,	-	-	-	175	38.81	34	11.37	3	1.2
173354	jgi|Poptr1_1|173354|gw1.I.1954.1|CDS chrom=LG_I strand=+ start=19806579 end=19808065 cdsStart=19806579 cdsEnd=19808065 sfCount=6 sfStarts=19806579,19806737,19806945,19807297,19807566,19807936, sfEnds=19806650,19806853,19807193,19807458,19807747,19808065,	GO:0005634//nucleus	-	GO:0000074	3	0.67	4	1.34	33	13.17
173596	jgi|Poptr1_1|173596|gw1.I.2196.1|CDS chrom=LG_I strand=- start=20507286 end=20509489 cdsStart=20507286 cdsEnd=20509489 sfCount=6 sfStarts=20509364,20508669,20508458,20507827,20507565,20507286, sfEnds=20509489,20508736,20508589,20507942,20507679,20507460,	GO:0016020//membrane	GO:0004605//phosphatidate cytidylyltransferase activity	GO:0008654//phospholipid biosynthetic process	41	9.09	20	6.69	0	0
173714	jgi|Poptr1_1|173714|gw1.I.2314.1|CDS chrom=LG_I strand=+ start=21127701 end=21137012 cdsStart=21127701 cdsEnd=21137012 sfCount=16 sfStarts=21127701,21128227,21128422,21128738,21129622,21130782,21130986,21131140,21131421,21131721,21134802,21135443,21135821,21136352,21136508,21136839, sfEnds=21127751,21128308,21128653,21129532,21129673,21130904,21131061,21131324,21131615,21131792,21135011,21135568,…	-	GO:0004373//glycogen (starch) synthase activity	-	2	0.44	0	0	2	0.8
173806	jgi|Poptr1_1|173806|gw1.I.2406.1|CDS chrom=LG_I strand=- start=21491187 end=21495479 cdsStart=21491187 cdsEnd=21495479 sfCount=11 sfStarts=21495351,21494881,21494158,21493962,21493489,21493323,21491963,21491817,21491689,21491349,21491187, sfEnds=21495479,21495268,21494370,21494063,21493577,21493403,21492385,21491869,21491730,21491493,21491240,	GO:0005634//nucleus	GO:0030528//transcription regulator activity	GO:0045449//regulation of transcription	25	5.54	12	4.01	18	7.18
173845	jgi|Poptr1_1|173845|gw1.I.2445.1|CDS chrom=LG_I strand=+ start=21638195 end=21642320 cdsStart=21638195 cdsEnd=21642320 sfCount=6 sfStarts=21638195,21638813,21640356,21640510,21640674,21641330, sfEnds=21638563,21639055,21640412,21640590,21640735,21642320,	GO:0016469//proton-transporting two-sector ATPase complex;GO:0005737//cytoplasm	GO:0005524//ATP binding;GO:0046933//hydrogen ion transporting ATP synthase activity, rotational mechanism;GO:0046961//proton-transporting ATPase activity, rotational mechanism;GO:0016491//oxidoreductase activity;GO:0015036//disulfide oxidoreductase activity;GO:0008734//L-aspartate oxidase activity;GO:0015922	GO:0015986//ATP synthesis coupled proton transport;GO:0006118//electron transport;GO:0009435//NAD biosynthetic process	9	2	0	0	2	0.8
173884	jgi|Poptr1_1|173884|gw1.I.2484.1|CDS chrom=LG_I strand=+ start=21739600 end=21740650 cdsStart=21739600 cdsEnd=21740650 sfCount=4 sfStarts=21739600,21739755,21740400,21740583, sfEnds=21739655,21739843,21740498,21740650,	-	GO:0005489//electron transporter activity	GO:0006118//electron transport;GO:0045454//cell redox homeostasis	1230	272.78	1704	569.89	1841	734.62
174072	jgi|Poptr1_1|174072|gw1.I.2672.1|CDS chrom=LG_I strand=- start=22330219 end=22333189 cdsStart=22330219 cdsEnd=22333189 sfCount=6 sfStarts=22333025,22332744,22332056,22331532,22331201,22330219, sfEnds=22333189,22332926,22332650,22331644,22331421,22330525,	-	GO:0008168//methyltransferase activity;GO:0005554	-	5	1.11	2	0.67	2	0.8
174078	jgi|Poptr1_1|174078|gw1.I.2678.1|CDS chrom=LG_I strand=+ start=22354068 end=22356865 cdsStart=22354068 cdsEnd=22356865 sfCount=11 sfStarts=22354068,22354475,22354641,22354891,22355104,22355469,22355631,22355839,22356097,22356635,22356788, sfEnds=22354124,22354559,22354781,22355004,22355201,22355548,22355736,22355966,22356280,22356691,22356865,	GO:0000151//ubiquitin ligase complex	GO:0004842//ubiquitin-protein ligase activity;GO:0008270//zinc ion binding	GO:0016567//protein ubiquitination	17	3.77	8	2.68	9	3.59
174166	jgi|Poptr1_1|174166|gw1.I.2766.1|CDS chrom=LG_I strand=+ start=22862492 end=22862936 cdsStart=22862492 cdsEnd=22862936 sfCount=2 sfStarts=22862492,22862734, sfEnds=22862657,22862936,	-	GO:0005489//electron transporter activity;GO:0005507//copper ion binding	GO:0006118//electron transport	2	0.44	0	0	0	0
174225	jgi|Poptr1_1|174225|gw1.I.2825.1|CDS chrom=LG_I strand=+ start=23097929 end=23101510 cdsStart=23097929 cdsEnd=23101510 sfCount=3 sfStarts=23097929,23098046,23100624, sfEnds=23097965,23098147,23101510,	-	GO:0005524//ATP binding;GO:0005554	-	18	3.99	24	8.03	48	19.15
174417	jgi|Poptr1_1|174417|gw1.I.3017.1|CDS chrom=LG_I strand=+ start=23862208 end=23865339 cdsStart=23862208 cdsEnd=23865339 sfCount=12 sfStarts=23862208,23862410,23862629,23862824,23862940,23863091,23863246,23863421,23863962,23864285,23864899,23865180, sfEnds=23862308,23862524,23862740,23862868,23863007,23863145,23863325,23863504,23864075,23864614,23865032,23865339,	-	-	-	0	0	0	0	12	4.79
174445	jgi|Poptr1_1|174445|gw1.I.3045.1|CDS chrom=LG_I strand=+ start=23941044 end=23943473 cdsStart=23941044 cdsEnd=23943473 sfCount=9 sfStarts=23941044,23941217,23941409,23941780,23942142,23942764,23942967,23943153,23943384, sfEnds=23941116,23941335,23941501,23941881,23942244,23942877,23943029,23943280,23943473,	-	GO:0000166//nucleotide binding;GO:0017111//nucleoside-triphosphatase activity;GO:0005524//ATP binding	-	5	1.11	0	0	0	0
174479	jgi|Poptr1_1|174479|gw1.I.3079.1|CDS chrom=LG_I strand=+ start=24040308 end=24042992 cdsStart=24040308 cdsEnd=24042992 sfCount=6 sfStarts=24040308,24040598,24040878,24041148,24042021,24042885, sfEnds=24040403,24040676,24041047,24041195,24042122,24042992,	GO:0005742//mitochondrial outer membrane translocase complex	GO:0005515//protein binding	GO:0045040//protein import into mitochondrial outer membrane	22	4.88	17	5.69	9	3.59
174509	jgi|Poptr1_1|174509|gw1.I.3109.1|CDS chrom=LG_I strand=- start=24081580 end=24083758 cdsStart=24081580 cdsEnd=24083758 sfCount=4 sfStarts=24083624,24083416,24083118,24081580, sfEnds=24083758,24083480,24083319,24081927,	GO:0005634//nucleus	GO:0003676//nucleic acid binding;GO:0008270//zinc ion binding	-	0	0	3	1	2	0.8
174618	jgi|Poptr1_1|174618|gw1.I.3218.1|CDS chrom=LG_I strand=- start=24457902 end=24463149 cdsStart=24457902 cdsEnd=24463149 sfCount=6 sfStarts=24462928,24461640,24461380,24460604,24460470,24457902, sfEnds=24463149,24461759,24461536,24460743,24460505,24458699,	-	-	-	25	5.54	6	2.01	16	6.38
174621	jgi|Poptr1_1|174621|gw1.I.3221.1|CDS chrom=LG_I strand=- start=24465969 end=24467825 cdsStart=24465969 cdsEnd=24467825 sfCount=1 sfStarts=24465969, sfEnds=24467825,	GO:0000145//exocyst	-	GO:0006887//exocytosis	632	140.16	209	69.9	116	46.29
174634	jgi|Poptr1_1|174634|gw1.I.3234.1|CDS chrom=LG_I strand=+ start=24510760 end=24513726 cdsStart=24510760 cdsEnd=24513726 sfCount=7 sfStarts=24510760,24510955,24512433,24512612,24512985,24513175,24513495, sfEnds=24510844,24511118,24512492,24512893,24513080,24513371,24513726,	-	GO:0008889//glycerophosphodiester phosphodiesterase activity	GO:0006071//glycerol metabolic process	3	0.67	8	2.68	16	6.38
174695	jgi|Poptr1_1|174695|gw1.I.3295.1|CDS chrom=LG_I strand=+ start=24754882 end=24759446 cdsStart=24754882 cdsEnd=24759446 sfCount=11 sfStarts=24754882,24755076,24755536,24755765,24756303,24756445,24756790,24757067,24758337,24758503,24759350, sfEnds=24754995,24755144,24755663,24755864,24756370,24756586,24756906,24757192,24758420,24758586,24759446,	GO:0016469//proton-transporting two-sector ATPase complex	GO:0005524//ATP binding;GO:0016820//hydrolase activity, acting on acid anhydrides, catalyzing transmembrane movement of substances;GO:0003936;GO:0046933//hydrogen ion transporting ATP synthase activity, rotational mechanism;GO:0046961//proton-transporting ATPase activity, rotational mechanism	GO:0015986//ATP synthesis coupled proton transport	18	3.99	5	1.67	10	3.99
174767	jgi|Poptr1_1|174767|gw1.I.3367.1|CDS chrom=LG_I strand=+ start=24952077 end=24955165 cdsStart=24952077 cdsEnd=24955165 sfCount=4 sfStarts=24952077,24953293,24953535,24955054, sfEnds=24952242,24953420,24953694,24955165,	GO:0005622//intracellular	GO:0003676//nucleic acid binding;GO:0008408//3'-5' exonuclease activity	-	0	0	2	0.67	3	1.2
174788	jgi|Poptr1_1|174788|gw1.I.3388.1|CDS chrom=LG_I strand=+ start=25073945 end=25094372 cdsStart=25073945 cdsEnd=25094372 sfCount=24 sfStarts=25073945,25074171,25074488,25080552,25080718,25082189,25082516,25082824,25083673,25083963,25084211,25084585,25085468,25086421,25086626,25087074,25087757,25088460,25088815,25090420,25090521,25091789,25092900,25094081, sfEnds=25074034,25074293,25074645,25080626,…	-	-	-	0	0	0	0	2	0.8
174794	jgi|Poptr1_1|174794|gw1.I.3394.1|CDS chrom=LG_I strand=+ start=25096606 end=25100171 cdsStart=25096606 cdsEnd=25100171 sfCount=8 sfStarts=25096606,25096851,25098530,25098822,25099170,25099377,25099728,25099989, sfEnds=25096730,25096907,25098620,25098982,25099297,25099514,25099820,25100171,	-	-	-	284	62.98	104	34.78	122	48.68
174838	jgi|Poptr1_1|174838|gw1.I.3438.1|CDS chrom=LG_I strand=- start=25230851 end=25235048 cdsStart=25230851 cdsEnd=25235048 sfCount=9 sfStarts=25235004,25234824,25234336,25233730,25232980,25232767,25232220,25231784,25230851, sfEnds=25235048,25234916,25234440,25233882,25233078,25232895,25232399,25231900,25230997,	-	-	-	4	0.89	4	1.34	6	2.39
174878	jgi|Poptr1_1|174878|gw1.I.3478.1|CDS chrom=LG_I strand=- start=25341599 end=25345015 cdsStart=25341599 cdsEnd=25345015 sfCount=7 sfStarts=25344909,25344134,25343143,25342943,25342184,25341924,25341599, sfEnds=25345015,25344212,25343295,25343045,25342351,25342129,25341826,	GO:0005622//intracellular	GO:0003677//DNA binding	GO:0006355//regulation of transcription, DNA-dependent	62	13.75	31	10.37	11	4.39
174891	jgi|Poptr1_1|174891|gw1.I.3491.1|CDS chrom=LG_I strand=- start=25364138 end=25368310 cdsStart=25364138 cdsEnd=25368310 sfCount=6 sfStarts=25368124,25365765,25365611,25365145,25364990,25364138, sfEnds=25368310,25365841,25365665,25365220,25365059,25364527,	GO:0005634//nucleus	GO:0003677//DNA binding	-	0	0	0	0	2	0.8
174965	jgi|Poptr1_1|174965|gw1.I.3565.1|CDS chrom=LG_I strand=- start=25572190 end=25575161 cdsStart=25572190 cdsEnd=25575161 sfCount=15 sfStarts=25575106,25574878,25574585,25574351,25574128,25573943,25573718,25573408,25573198,25573124,25572957,25572744,25572524,25572366,25572190, sfEnds=25575161,25575014,25574661,25574473,25574230,25573980,25573819,25573494,25573279,25573137,25573028,25572871,25572637,…	-	GO:0004185//serine-type carboxypeptidase activity;GO:0004186//carboxypeptidase C activity;GO:0004258	GO:0006508//proteolysis	2	0.44	0	0	0	0
175017	jgi|Poptr1_1|175017|gw1.I.3617.1|CDS chrom=LG_I strand=+ start=25790912 end=25791781 cdsStart=25790912 cdsEnd=25791781 sfCount=1 sfStarts=25790912, sfEnds=25791781,	-	-	-	30	6.65	6	2.01	7	2.79
175166	jgi|Poptr1_1|175166|gw1.I.3766.1|CDS chrom=LG_I strand=+ start=26289265 end=26295079 cdsStart=26289265 cdsEnd=26295079 sfCount=8 sfStarts=26289265,26291006,26291314,26292158,26293264,26293761,26294279,26294991, sfEnds=26289332,26291085,26291501,26293010,26293376,26293820,26294333,26295079,	GO:0005634//nucleus	GO:0003677//DNA binding	GO:0006355//regulation of transcription, DNA-dependent	2	0.44	0	0	4	1.6
175213	jgi|Poptr1_1|175213|gw1.I.3813.1|CDS chrom=LG_I strand=+ start=26434850 end=26436722 cdsStart=26434850 cdsEnd=26436722 sfCount=9 sfStarts=26434850,26435071,26435233,26435621,26435916,26436052,26436237,26436415,26436621, sfEnds=26434959,26435139,26435292,26435793,26435965,26436146,26436301,26436521,26436722,	-	-	-	2	0.44	0	0	0	0
175460	jgi|Poptr1_1|175460|gw1.I.4060.1|CDS chrom=LG_I strand=- start=27051782 end=27052840 cdsStart=27051782 cdsEnd=27052840 sfCount=2 sfStarts=27051942,27051782, sfEnds=27052840,27051905,	-	-	-	4	0.89	0	0	3	1.2
175495	jgi|Poptr1_1|175495|gw1.I.4095.1|CDS chrom=LG_I strand=- start=27147640 end=27151687 cdsStart=27147640 cdsEnd=27151687 sfCount=9 sfStarts=27151592,27151374,27151110,27150060,27149539,27148741,27147982,27147802,27147640, sfEnds=27151687,27151504,27151192,27150326,27149614,27148821,27148060,27147902,27147718,	-	-	-	7	1.55	3	1	3	1.2
175516	jgi|Poptr1_1|175516|gw1.I.4116.1|CDS chrom=LG_I strand=- start=27239464 end=27242131 cdsStart=27239464 cdsEnd=27242131 sfCount=8 sfStarts=27241958,27241690,27241449,27241263,27241078,27240157,27239908,27239464, sfEnds=27242131,27241863,27241572,27241363,27241164,27240252,27240028,27239555,	-	-	GO:0006281//DNA repair	3	0.67	2	0.67	13	5.19
175522	jgi|Poptr1_1|175522|gw1.I.4122.1|CDS chrom=LG_I strand=+ start=27252745 end=27256386 cdsStart=27252745 cdsEnd=27256386 sfCount=6 sfStarts=27252745,27253287,27253618,27253942,27254111,27256291, sfEnds=27252889,27253436,27253736,27254026,27254157,27256386,	-	GO:0005524//ATP binding;GO:0016301//kinase activity;GO:0016772//transferase activity, transferring phosphorus-containing groups;GO:0004020//adenylylsulfate kinase activity	GO:0000103//sulfate assimilation	92	20.4	68	22.74	69	27.53
175561	jgi|Poptr1_1|175561|gw1.I.4161.1|CDS chrom=LG_I strand=- start=27389722 end=27392935 cdsStart=27389722 cdsEnd=27392935 sfCount=14 sfStarts=27392820,27392593,27392340,27392137,27391601,27391473,27391281,27391049,27390852,27390709,27390480,27390278,27389903,27389722, sfEnds=27392935,27392738,27392419,27392259,27391706,27391510,27391382,27391194,27390918,27390780,27390598,27390391,27389972,27389802,	-	GO:0004185//serine-type carboxypeptidase activity;GO:0004186//carboxypeptidase C activity;GO:0004258	GO:0006508//proteolysis	2	0.44	0	0	0	0
175594	jgi|Poptr1_1|175594|gw1.I.4194.1|CDS chrom=LG_I strand=- start=27546861 end=27548686 cdsStart=27546861 cdsEnd=27548686 sfCount=1 sfStarts=27546861, sfEnds=27548686,	GO:0005622//intracellular;GO:0005840//ribosome	GO:0003735//structural constituent of ribosome;GO:0046983//protein dimerization activity	GO:0006412//translation	2	0.44	0	0	0	0
175680	jgi|Poptr1_1|175680|gw1.I.4280.1|CDS chrom=LG_I strand=- start=27789764 end=27799793 cdsStart=27789764 cdsEnd=27799793 sfCount=15 sfStarts=27799768,27799094,27798383,27797189,27796959,27793384,27793083,27792939,27792104,27791738,27791425,27790844,27790622,27789926,27789764, sfEnds=27799793,27799225,27798484,27797293,27797034,27793458,27793185,27793009,27792173,27791814,27791538,27790963,27790750,…	GO:0016021//integral to membrane	GO:0005215//transporter activity	GO:0006810//transport	273	60.54	146	48.83	96	38.31
175699	jgi|Poptr1_1|175699|gw1.I.4299.1|CDS chrom=LG_I strand=+ start=27839010 end=27841832 cdsStart=27839010 cdsEnd=27841832 sfCount=9 sfStarts=27839010,27839240,27839471,27839874,27840314,27840544,27840941,27841634,27841760, sfEnds=27839069,27839347,27839550,27840036,27840392,27840628,27841060,27841678,27841832,	-	-	-	5	1.11	5	1.67	2	0.8
175959	jgi|Poptr1_1|175959|gw1.I.4559.1|CDS chrom=LG_I strand=+ start=29083127 end=29088799 cdsStart=29083127 cdsEnd=29088799 sfCount=16 sfStarts=29083127,29083519,29083761,29083926,29084132,29084276,29084450,29084687,29085039,29085481,29085850,29086060,29087174,29087321,29087554,29088566, sfEnds=29083387,29083659,29083844,29084051,29084191,29084329,29084542,29084782,29085187,29085630,29085979,29087043,…	GO:0005875//microtubule associated complex	GO:0003777//microtubule motor activity;GO:0005524//ATP binding;GO:0008574//plus-end-directed microtubule motor activity	GO:0007018//microtubule-based movement	89	19.74	24	8.03	27	10.77
176203	jgi|Poptr1_1|176203|gw1.I.4803.1|CDS chrom=LG_I strand=+ start=30007589 end=30008587 cdsStart=30007589 cdsEnd=30008587 sfCount=2 sfStarts=30007589,30008546, sfEnds=30007774,30008587,	-	-	-	106	23.51	58	19.4	50	19.95
176238	jgi|Poptr1_1|176238|gw1.I.4838.1|CDS chrom=LG_I strand=+ start=30103390 end=30106094 cdsStart=30103390 cdsEnd=30106094 sfCount=6 sfStarts=30103390,30103982,30104210,30104865,30105215,30105480, sfEnds=30103833,30104083,30104769,30105132,30105397,30106094,	-	-	-	470	104.23	214	71.57	96	38.31
176264	jgi|Poptr1_1|176264|gw1.I.4864.1|CDS chrom=LG_I strand=- start=30162355 end=30163760 cdsStart=30162355 cdsEnd=30163760 sfCount=5 sfStarts=30163705,30163570,30163005,30162664,30162355, sfEnds=30163760,30163610,30163168,30162766,30162536,	-	GO:0003676//nucleic acid binding	-	19	4.21	28	9.36	15	5.99
176324	jgi|Poptr1_1|176324|gw1.I.4924.1|CDS chrom=LG_I strand=- start=30524274 end=30527999 cdsStart=30524274 cdsEnd=30527999 sfCount=7 sfStarts=30527841,30526737,30525864,30525105,30524781,30524567,30524274, sfEnds=30527999,30526964,30525937,30525264,30524900,30524675,30524449,	-	GO:0008270//zinc ion binding;GO:0016491//oxidoreductase activity;GO:0003960//NADPH:quinone reductase activity	-	29	6.43	5	1.67	2	0.8
176327	jgi|Poptr1_1|176327|gw1.I.4927.1|CDS chrom=LG_I strand=- start=30528970 end=30534619 cdsStart=30528970 cdsEnd=30534619 sfCount=9 sfStarts=30534566,30533845,30533707,30533447,30531151,30530882,30530151,30529932,30528970, sfEnds=30534619,30533930,30533752,30533624,30531226,30530933,30530294,30530051,30529071,	GO:0005634//nucleus	GO:0003677//DNA binding;GO:0003700//transcription factor activity	GO:0006355//regulation of transcription, DNA-dependent	44	9.76	31	10.37	18	7.18
176403	jgi|Poptr1_1|176403|gw1.I.5003.1|CDS chrom=LG_I strand=- start=30999275 end=31000402 cdsStart=30999275 cdsEnd=31000402 sfCount=2 sfStarts=30999590,30999275, sfEnds=31000402,30999391,	-	GO:0003676//nucleic acid binding	-	5	1.11	6	2.01	2	0.8
176447	jgi|Poptr1_1|176447|gw1.I.5047.1|CDS chrom=LG_I strand=+ start=31284111 end=31285088 cdsStart=31284111 cdsEnd=31285088 sfCount=1 sfStarts=31284111, sfEnds=31285088,	-	-	-	0	0	2	0.67	0	0
176521	jgi|Poptr1_1|176521|gw1.I.5121.1|CDS chrom=LG_I strand=- start=31468551 end=31470480 cdsStart=31468551 cdsEnd=31470480 sfCount=7 sfStarts=31470424,31470235,31470029,31469855,31469243,31468856,31468551, sfEnds=31470480,31470309,31470145,31469925,31469543,31469145,31468599,	GO:0016020//membrane	GO:0005554	-	97	21.51	30	10.03	13	5.19
176546	jgi|Poptr1_1|176546|gw1.I.5146.1|CDS chrom=LG_I strand=- start=31525500 end=31526834 cdsStart=31525500 cdsEnd=31526834 sfCount=3 sfStarts=31526227,31525987,31525500, sfEnds=31526834,31526150,31525612,	-	-	-	57	12.64	23	7.69	61	24.34
176553	jgi|Poptr1_1|176553|gw1.I.5153.1|CDS chrom=LG_I strand=- start=31541569 end=31545267 cdsStart=31541569 cdsEnd=31545267 sfCount=5 sfStarts=31545224,31544906,31544655,31544452,31541569, sfEnds=31545267,31545122,31544813,31544571,31541676,	GO:0016020//membrane	GO:0005554	-	509	112.88	215	71.91	100	39.9
176894	jgi|Poptr1_1|176894|gw1.I.5494.1|CDS chrom=LG_I strand=+ start=33470605 end=33473370 cdsStart=33470605 cdsEnd=33473370 sfCount=10 sfStarts=33470605,33470722,33470946,33471087,33471656,33472241,33472465,33472611,33473017,33473266, sfEnds=33470635,33470858,33470995,33471415,33471738,33472316,33472520,33472706,33473166,33473370,	-	GO:0008270//zinc ion binding;GO:0016491//oxidoreductase activity;GO:0004022//alcohol dehydrogenase activity;GO:0004023//alcohol dehydrogenase activity, metal ion-independent;GO:0004024//alcohol dehydrogenase activity, zinc-dependent;GO:0004025//alcohol dehydrogenase activity, iron-dependent	-	60	13.31	44	14.72	14	5.59
176978	jgi|Poptr1_1|176978|gw1.I.5578.1|CDS chrom=LG_I strand=+ start=33694589 end=33695929 cdsStart=33694589 cdsEnd=33695929 sfCount=2 sfStarts=33694589,33695346, sfEnds=33695195,33695929,	GO:0016020//membrane	GO:0008324//cation transmembrane transporter activity	GO:0006812//cation transport	30	6.65	11	3.68	28	11.17
176992	jgi|Poptr1_1|176992|gw1.I.5592.1|CDS chrom=LG_I strand=- start=33770810 end=33772264 cdsStart=33770810 cdsEnd=33772264 sfCount=4 sfStarts=33772094,33771598,33771164,33770810, sfEnds=33772264,33771845,33771485,33771016,	-	GO:0000907//sulfonate dioxygenase activity;GO:0016706//oxidoreductase activity, acting on paired donors, with incorporation or reduction of molecular oxygen, 2-oxoglutarate as one donor, and incorporation of one atom each of oxygen into both donors;GO:0018602//2,4-dichlorophenoxyacetate alpha-ketoglutarate dioxygenase activity;GO:0019798;GO:0045432;GO:0045442	-	23	5.1	13	4.35	2	0.8
177033	jgi|Poptr1_1|177033|gw1.I.5633.1|CDS chrom=LG_I strand=- start=33930941 end=33933692 cdsStart=33930941 cdsEnd=33933692 sfCount=5 sfStarts=33933530,33932795,33932065,33931607,33930941, sfEnds=33933692,33933087,33932376,33931975,33931414,	-	-	-	0	0	22	7.36	4	1.6
177043	jgi|Poptr1_1|177043|gw1.I.5643.1|CDS chrom=LG_I strand=- start=33962959 end=33964389 cdsStart=33962959 cdsEnd=33964389 sfCount=2 sfStarts=33964171,33962959, sfEnds=33964389,33963171,	-	-	-	9	2	0	0	0	0
177101	jgi|Poptr1_1|177101|gw1.I.5701.1|CDS chrom=LG_I strand=+ start=34038208 end=34043884 cdsStart=34038208 cdsEnd=34043884 sfCount=10 sfStarts=34038208,34038498,34038705,34038879,34039082,34040913,34041078,34041399,34043592,34043762, sfEnds=34038405,34038576,34038799,34038983,34039161,34041003,34041185,34041485,34043660,34043884,	-	-	-	24	5.32	7	2.34	0	0
177112	jgi|Poptr1_1|177112|gw1.I.5712.1|CDS chrom=LG_I strand=- start=34065474 end=34066690 cdsStart=34065474 cdsEnd=34066690 sfCount=2 sfStarts=34066097,34065474, sfEnds=34066690,34065902,	-	-	-	2	0.44	0	0	0	0
177168	jgi|Poptr1_1|177168|gw1.I.5768.1|CDS chrom=LG_I strand=- start=34233414 end=34235737 cdsStart=34233414 cdsEnd=34235737 sfCount=2 sfStarts=34235363,34233414, sfEnds=34235737,34233911,	GO:0005963;GO:0017023//myosin phosphatase complex	GO:0016787//hydrolase activity;GO:0000158;GO:0004721//phosphoprotein phosphatase activity;GO:0004723//calcium-dependent protein serine/threonine phosphatase activity;GO:0004724//magnesium-dependent protein serine/threonine phosphatase activity;GO:0008420//CTD phosphatase activity;GO:0008597//calcium-dependent protein serine/threonine phosphatase regulator activity;GO:0015071;GO:0017018//myosin ph…	-	0	0	0	0	2	0.8
177173	jgi|Poptr1_1|177173|gw1.I.5773.1|CDS chrom=LG_I strand=+ start=34248868 end=34251688 cdsStart=34248868 cdsEnd=34251688 sfCount=2 sfStarts=34248868,34251621, sfEnds=34249138,34251688,	-	GO:0016491//oxidoreductase activity	GO:0006118//electron transport	22	4.88	27	9.03	14	5.59
177181	jgi|Poptr1_1|177181|gw1.I.5781.1|CDS chrom=LG_I strand=+ start=34282593 end=34285084 cdsStart=34282593 cdsEnd=34285084 sfCount=2 sfStarts=34282593,34283668, sfEnds=34283511,34285084,	-	-	-	4	0.89	0	0	0	0
177521	jgi|Poptr1_1|177521|gw1.I.6121.1|CDS chrom=LG_I strand=- start=35049552 end=35050466 cdsStart=35049552 cdsEnd=35050466 sfCount=1 sfStarts=35049552, sfEnds=35050466,	-	GO:0003824//catalytic activity;GO:0004620//phospholipase activity;GO:0016298//lipase activity;GO:0016789;GO:0018731;GO:0018732;GO:0018733;GO:0018734	-	9	2	2	0.67	0	0
177604	jgi|Poptr1_1|177604|gw1.I.6204.1|CDS chrom=LG_I strand=+ start=35270253 end=35273415 cdsStart=35270253 cdsEnd=35273415 sfCount=10 sfStarts=35270253,35270501,35270656,35270791,35271079,35271382,35271790,35271984,35272979,35273317, sfEnds=35270414,35270568,35270684,35270987,35271291,35271519,35271906,35272037,35273095,35273415,	GO:0016021//integral to membrane	GO:0008324//cation transmembrane transporter activity	GO:0006812//cation transport	727	161.23	335	112.04	124	49.48
177631	jgi|Poptr1_1|177631|gw1.I.6231.1|CDS chrom=LG_I strand=- start=35299648 end=35301977 cdsStart=35299648 cdsEnd=35301977 sfCount=6 sfStarts=35301928,35301513,35301062,35300645,35299785,35299648, sfEnds=35301977,35301588,35301189,35300737,35299938,35299686,	-	-	-	68	15.08	22	7.36	27	10.77
177660	jgi|Poptr1_1|177660|gw1.I.6260.1|CDS chrom=LG_I strand=+ start=35354322 end=35357783 cdsStart=35354322 cdsEnd=35357783 sfCount=10 sfStarts=35354322,35354731,35355199,35355837,35355995,35356185,35356328,35356555,35356767,35357377, sfEnds=35354602,35354830,35355465,35355914,35356099,35356234,35356427,35356657,35356964,35357783,	-	-	-	13	2.88	4	1.34	0	0
177701	jgi|Poptr1_1|177701|gw1.I.6301.1|CDS chrom=LG_I strand=- start=35477219 end=35480839 cdsStart=35477219 cdsEnd=35480839 sfCount=5 sfStarts=35480390,35479153,35478150,35477897,35477219, sfEnds=35480839,35479341,35478979,35478058,35477765,	-	GO:0004289;GO:0003677//DNA binding	GO:0006508//proteolysis	177	39.25	51	17.06	86	34.32
177721	jgi|Poptr1_1|177721|gw1.I.6321.1|CDS chrom=LG_I strand=- start=35557078 end=35561187 cdsStart=35557078 cdsEnd=35561187 sfCount=5 sfStarts=35561077,35560393,35558411,35557887,35557078, sfEnds=35561187,35560773,35558528,35558110,35557581,	GO:0005963;GO:0017023//myosin phosphatase complex	GO:0003824//catalytic activity;GO:0000158;GO:0004721//phosphoprotein phosphatase activity;GO:0004723//calcium-dependent protein serine/threonine phosphatase activity;GO:0004724//magnesium-dependent protein serine/threonine phosphatase activity;GO:0008420//CTD phosphatase activity;GO:0008597//calcium-dependent protein serine/threonine phosphatase regulator activity;GO:0015071;GO:0017018//myosin ph…	-	2	0.44	0	0	0	0
177738	jgi|Poptr1_1|177738|gw1.I.6338.1|CDS chrom=LG_I strand=- start=57999 end=61921 cdsStart=57999 cdsEnd=61921 sfCount=5 sfStarts=61559,61457,58759,58399,57999, sfEnds=61921,61504,58907,58639,58148,	-	-	-	22	4.88	18	6.02	2	0.8
177749	jgi|Poptr1_1|177749|gw1.I.6349.1|CDS chrom=LG_I strand=+ start=112932 end=113951 cdsStart=112932 cdsEnd=113951 sfCount=1 sfStarts=112932, sfEnds=113951,	GO:0000151//ubiquitin ligase complex	GO:0004842//ubiquitin-protein ligase activity;GO:0008270//zinc ion binding	GO:0016567//protein ubiquitination	113	25.06	35	11.71	51	20.35
177760	jgi|Poptr1_1|177760|gw1.I.6360.1|CDS chrom=LG_I strand=- start=121227 end=126129 cdsStart=121227 cdsEnd=126129 sfCount=16 sfStarts=126054,125820,125484,125143,124730,124036,123815,123067,122882,122685,122543,122377,122033,121491,121358,121227, sfEnds=126129,125939,125579,125382,124959,124140,123928,123394,122986,122786,122600,122445,122120,121552,121409,121286,	GO:0005952//cAMP-dependent protein kinase complex;GO:0005956//protein kinase CK2 complex	GO:0004672//protein kinase activity;GO:0004682//protein kinase CK2 activity;GO:0004691//cAMP-dependent protein kinase activity;GO:0008603//cAMP-dependent protein kinase regulator activity;GO:0008605//protein kinase CK2 regulator activity	-	36	7.98	2	0.67	0	0
177817	jgi|Poptr1_1|177817|gw1.I.6417.1|CDS chrom=LG_I strand=- start=256050 end=271435 cdsStart=256050 cdsEnd=271435 sfCount=23 sfStarts=271412,269913,269679,269438,269128,268971,268617,268439,267428,266996,265367,263777,263565,261781,261460,261177,260571,260345,259589,258210,258039,257231,256050, sfEnds=271435,270018,269807,269524,269215,269051,268694,268518,267542,267325,265607,263816,263710,263139,2…	-	-	-	0	0	0	0	2	0.8
177820	jgi|Poptr1_1|177820|gw1.I.6420.1|CDS chrom=LG_I strand=+ start=272528 end=276196 cdsStart=272528 cdsEnd=276196 sfCount=10 sfStarts=272528,272668,272823,272918,273590,274205,274401,274815,275665,276128, sfEnds=272575,272702,272832,272968,273659,274271,274468,274926,275704,276196,	-	GO:0003746//translation elongation factor activity	GO:0006414//translational elongation	2	0.44	0	0	0	0
177885	jgi|Poptr1_1|177885|gw1.I.6485.1|CDS chrom=LG_I strand=- start=410477 end=412419 cdsStart=410477 cdsEnd=412419 sfCount=7 sfStarts=412313,412029,411838,411659,411346,411132,410477, sfEnds=412419,412209,411926,411746,411576,411233,411022,	-	-	-	11	2.44	18	6.02	9	3.59
177956	jgi|Poptr1_1|177956|gw1.I.6556.1|CDS chrom=LG_I strand=+ start=535520 end=539786 cdsStart=535520 cdsEnd=539786 sfCount=6 sfStarts=535520,536262,536960,537810,538175,539325, sfEnds=536170,536345,537202,537977,538288,539786,	-	GO:0005524//ATP binding;GO:0008026//ATP-dependent helicase activity;GO:0003676//nucleic acid binding;GO:0004386//helicase activity	-	190	42.14	31	10.37	14	5.59
177975	jgi|Poptr1_1|177975|gw1.I.6575.1|CDS chrom=LG_I strand=- start=588906 end=592402 cdsStart=588906 cdsEnd=592402 sfCount=9 sfStarts=592319,591954,591161,590842,590599,590105,589823,589139,588906, sfEnds=592402,592030,591355,590914,590685,590242,590025,589301,589034,	GO:0000151//ubiquitin ligase complex	GO:0004842//ubiquitin-protein ligase activity;GO:0008270//zinc ion binding	GO:0016567//protein ubiquitination	4	0.89	0	0	0	0
177977	jgi|Poptr1_1|177977|gw1.I.6577.1|CDS chrom=LG_I strand=- start=593073 end=596219 cdsStart=593073 cdsEnd=596219 sfCount=10 sfStarts=596079,595283,595104,594730,594410,594023,593797,593581,593318,593073, sfEnds=596219,595474,595191,594960,594577,594216,593880,593700,593504,593236,	-	GO:0008318//protein prenyltransferase activity	GO:0018346//protein amino acid prenylation	5	1.11	0	0	2	0.8
178017	jgi|Poptr1_1|178017|gw1.I.6617.1|CDS chrom=LG_I strand=- start=661417 end=664122 cdsStart=661417 cdsEnd=664122 sfCount=7 sfStarts=663942,663235,662917,662427,662187,661943,661417, sfEnds=664122,663404,663115,662605,662337,662073,661584,	GO:0016020//membrane	GO:0008324//cation transmembrane transporter activity	GO:0006812//cation transport	8	1.77	0	0	8	3.19
178044	jgi|Poptr1_1|178044|gw1.I.6644.1|CDS chrom=LG_I strand=+ start=689031 end=690559 cdsStart=689031 cdsEnd=690559 sfCount=5 sfStarts=689031,689437,689722,689999,690244, sfEnds=689233,689629,689915,690157,690559,	-	GO:0005554	-	3539	784.85	1657	554.17	2420	965.66
178089	jgi|Poptr1_1|178089|gw1.I.6689.1|CDS chrom=LG_I strand=- start=772867 end=803982 cdsStart=772867 cdsEnd=803982 sfCount=51 sfStarts=803781,803086,802534,801556,800797,800593,799624,796605,796384,795867,794792,793880,793173,792773,792485,792194,791949,791622,791218,791058,790464,789287,788924,788068,787357,787065,786859,785669,785493,785243,785047,783635,782622,782371,782024,781401,778979,778811,77…	GO:0000148//1,3-beta-glucan synthase complex;GO:0016020//membrane	GO:0003843//1,3-beta-glucan synthase activity	GO:0006075//1,3-beta-glucan biosynthetic process	130	28.83	31	10.37	37	14.76
178135	jgi|Poptr1_1|178135|gw1.I.6735.1|CDS chrom=LG_I strand=- start=910815 end=912927 cdsStart=910815 cdsEnd=912927 sfCount=4 sfStarts=912891,912545,911890,910815, sfEnds=912927,912762,912449,911622,	GO:0016020//membrane	GO:0005215//transporter activity	GO:0006857//oligopeptide transport	13	2.88	0	0	0	0
178183	jgi|Poptr1_1|178183|gw1.I.6783.1|CDS chrom=LG_I strand=- start=1174561 end=1178797 cdsStart=1174561 cdsEnd=1178797 sfCount=5 sfStarts=1178521,1177360,1176775,1176522,1174561, sfEnds=1178797,1177619,1176870,1176692,1175082,	GO:0016020//membrane	GO:0031177//phosphopantetheine binding	-	36	7.98	8	2.68	4	1.6
178241	jgi|Poptr1_1|178241|gw1.I.6841.1|CDS chrom=LG_I strand=+ start=1386364 end=1387218 cdsStart=1386364 cdsEnd=1387218 sfCount=2 sfStarts=1386364,1387079, sfEnds=1386949,1387218,	-	-	GO:0007155//cell adhesion	9244	2050.05	6814	2278.89	4064	1621.67
178246	jgi|Poptr1_1|178246|gw1.I.6846.1|CDS chrom=LG_I strand=+ start=1389951 end=1393507 cdsStart=1389951 cdsEnd=1393507 sfCount=8 sfStarts=1389951,1390503,1391444,1391581,1392051,1392472,1392680,1393311, sfEnds=1390043,1390577,1391500,1391741,1392191,1392574,1392779,1393507,	-	GO:0004034//aldose 1-epimerase activity	GO:0006012//galactose metabolic process	7	1.55	3	1	0	0
178266	jgi|Poptr1_1|178266|gw1.I.6866.1|CDS chrom=LG_I strand=+ start=1444531 end=1445469 cdsStart=1444531 cdsEnd=1445469 sfCount=1 sfStarts=1444531, sfEnds=1445469,	-	GO:0008146//sulfotransferase activity;GO:0001517//N-acetylglucosamine 6-O-sulfotransferase activity;GO:0001537//N-acetylgalactosamine 4-O-sulfotransferase activity;GO:0004394//heparan sulfate 2-O-sulfotransferase activity;GO:0015016//[heparan sulfate]-glucosamine N-sulfotransferase activity;GO:0016232//HNK-1 sulfotransferase activity;GO:0017095//heparan sulfate 6-O-sulfotransferase activity;GO:00…	-	4	0.89	0	0	0	0
178287	jgi|Poptr1_1|178287|gw1.I.6887.1|CDS chrom=LG_I strand=+ start=1491880 end=1493772 cdsStart=1491880 cdsEnd=1493772 sfCount=2 sfStarts=1491880,1492927, sfEnds=1492239,1493772,	-	-	-	43	9.54	29	9.7	49	19.55
178300	jgi|Poptr1_1|178300|gw1.I.6900.1|CDS chrom=LG_I strand=- start=1509853 end=1514249 cdsStart=1509853 cdsEnd=1514249 sfCount=8 sfStarts=1514153,1513081,1511721,1510958,1510769,1510555,1510093,1509853, sfEnds=1514249,1513181,1511942,1511179,1510854,1510651,1510185,1510005,	-	-	-	6	1.33	2	0.67	3	1.2
178311	jgi|Poptr1_1|178311|gw1.I.6911.1|CDS chrom=LG_I strand=- start=1582655 end=1588959 cdsStart=1582655 cdsEnd=1588959 sfCount=10 sfStarts=1588747,1588441,1588232,1587622,1587390,1586521,1585111,1583878,1583547,1582655, sfEnds=1588959,1588650,1588357,1588005,1587500,1587300,1585249,1585022,1583756,1582963,	-	GO:0003723//RNA binding;GO:0016788//hydrolase activity, acting on ester bonds	GO:0006139//nucleobase, nucleoside, nucleotide and nucleic acid metabolic process	28	6.21	6	2.01	9	3.59
178315	jgi|Poptr1_1|178315|gw1.I.6915.1|CDS chrom=LG_I strand=- start=1595266 end=1596456 cdsStart=1595266 cdsEnd=1596456 sfCount=2 sfStarts=1595872,1595266, sfEnds=1596456,1595820,	-	-	GO:0006464//protein modification process;GO:0006512//ubiquitin cycle;GO:0015031//protein transport	101	22.4	71	23.75	60	23.94
178459	jgi|Poptr1_1|178459|gw1.I.7059.1|CDS chrom=LG_I strand=+ start=1983833 end=1987849 cdsStart=1983833 cdsEnd=1987849 sfCount=8 sfStarts=1983833,1985423,1985818,1986471,1986678,1987005,1987310,1987567, sfEnds=1984998,1985590,1985983,1986587,1986871,1987117,1987388,1987849,	-	GO:0004197//cysteine-type endopeptidase activity;GO:0016308//1-phosphatidylinositol-4-phosphate 5-kinase activity	GO:0006508//proteolysis	364	80.72	141	47.16	50	19.95
178499	jgi|Poptr1_1|178499|gw1.I.7099.1|CDS chrom=LG_I strand=- start=2101284 end=2101893 cdsStart=2101284 cdsEnd=2101893 sfCount=1 sfStarts=2101284, sfEnds=2101893,	-	GO:0004016//adenylate cyclase activity	GO:0006171//cAMP biosynthetic process	2	0.44	4	1.34	0	0
178631	jgi|Poptr1_1|178631|gw1.I.7231.1|CDS chrom=LG_I strand=- start=2643376 end=2644386 cdsStart=2643376 cdsEnd=2644386 sfCount=1 sfStarts=2643376, sfEnds=2644386,	-	-	-	2	0.44	0	0	0	0
178669	jgi|Poptr1_1|178669|gw1.I.7269.1|CDS chrom=LG_I strand=+ start=2726398 end=2727528 cdsStart=2726398 cdsEnd=2727528 sfCount=1 sfStarts=2726398, sfEnds=2727528,	GO:0005952//cAMP-dependent protein kinase complex;GO:0005956//protein kinase CK2 complex	GO:0004672//protein kinase activity;GO:0005524//ATP binding;GO:0004713//protein tyrosine kinase activity;GO:0004674//protein serine/threonine kinase activity;GO:0004682//protein kinase CK2 activity;GO:0004691//cAMP-dependent protein kinase activity;GO:0008603//cAMP-dependent protein kinase regulator activity;GO:0008605//protein kinase CK2 regulator activity	GO:0006468//protein amino acid phosphorylation	30	6.65	20	6.69	10	3.99
178844	jgi|Poptr1_1|178844|gw1.I.7444.1|CDS chrom=LG_I strand=- start=3275928 end=3282524 cdsStart=3275928 cdsEnd=3282524 sfCount=11 sfStarts=3282384,3281794,3281272,3280713,3280408,3279528,3278901,3277835,3277541,3276468,3275928, sfEnds=3282524,3281901,3281454,3281037,3280529,3279701,3279128,3277978,3277729,3276587,3276308,	-	-	-	9	2	0	0	6	2.39
178875	jgi|Poptr1_1|178875|gw1.I.7475.1|CDS chrom=LG_I strand=+ start=3343583 end=3349852 cdsStart=3343583 cdsEnd=3349852 sfCount=15 sfStarts=3343583,3344531,3344742,3344939,3345200,3345943,3346453,3347070,3347284,3347481,3348223,3348912,3349179,3349480,3349759, sfEnds=3343627,3344676,3344835,3345076,3345514,3346269,3346572,3347192,3347388,3347790,3348737,3349085,3349361,3349661,3349852,	GO:0016020//membrane;GO:0016021//integral to membrane	GO:0005524//ATP binding;GO:0015662//ATPase activity, coupled to transmembrane movement of ions, phosphorylative mechanism;GO:0003824//catalytic activity;GO:0016887//ATPase activity;GO:0016820//hydrolase activity, acting on acid anhydrides, catalyzing transmembrane movement of substances;GO:0008553//hydrogen-exporting ATPase activity, phosphorylative mechanism	GO:0015992//proton transport;GO:0006812//cation transport;GO:0008152//metabolic process	4	0.89	2	0.67	0	0
179076	jgi|Poptr1_1|179076|gw1.I.7676.1|CDS chrom=LG_I strand=+ start=3953137 end=3958298 cdsStart=3953137 cdsEnd=3958298 sfCount=20 sfStarts=3953137,3953697,3953877,3954060,3954318,3954547,3954767,3955181,3955405,3955670,3955832,3956096,3956339,3956462,3956620,3957157,3957397,3957726,3958014,3958254, sfEnds=3953196,3953793,3953952,3954152,3954444,3954616,3954808,3955309,3955518,3955699,3955868,3956220,…	-	-	-	14	3.1	3	1	0	0
179096	jgi|Poptr1_1|179096|gw1.I.7696.1|CDS chrom=LG_I strand=- start=4004481 end=4007055 cdsStart=4004481 cdsEnd=4007055 sfCount=7 sfStarts=4007007,4006680,4006081,4005666,4005182,4004973,4004481, sfEnds=4007055,4006795,4006351,4005736,4005227,4005086,4004647,	-	-	-	29	6.43	20	6.69	14	5.59
179111	jgi|Poptr1_1|179111|gw1.I.7711.1|CDS chrom=LG_I strand=- start=4039330 end=4042835 cdsStart=4039330 cdsEnd=4042835 sfCount=5 sfStarts=4042769,4042179,4041767,4039583,4039330, sfEnds=4042835,4042282,4041880,4039666,4039383,	-	-	-	3	0.67	7	2.34	6	2.39
179138	jgi|Poptr1_1|179138|gw1.I.7738.1|CDS chrom=LG_I strand=- start=4108731 end=4110971 cdsStart=4108731 cdsEnd=4110971 sfCount=3 sfStarts=4110008,4109600,4108731, sfEnds=4110971,4109827,4109548,	-	GO:0031072//heat shock protein binding;GO:0051082//unfolded protein binding	GO:0006457//protein folding	2	0.44	0	0	0	0
179193	jgi|Poptr1_1|179193|gw1.I.7793.1|CDS chrom=LG_I strand=- start=4288821 end=4295975 cdsStart=4288821 cdsEnd=4295975 sfCount=13 sfStarts=4295794,4295603,4294802,4293542,4293292,4293130,4292853,4291736,4290625,4290030,4289668,4289128,4288821, sfEnds=4295975,4295679,4295077,4293605,4293438,4293164,4292926,4292649,4290921,4290509,4289816,4289417,4288955,	-	GO:0005524//ATP binding;GO:0016887//ATPase activity;GO:0000166//nucleotide binding;GO:0017111//nucleoside-triphosphatase activity	-	94	20.85	8	2.68	4	1.6
179307	jgi|Poptr1_1|179307|gw1.I.7907.1|CDS chrom=LG_I strand=- start=4744959 end=4747544 cdsStart=4744959 cdsEnd=4747544 sfCount=10 sfStarts=4747437,4747238,4747084,4746807,4746637,4746066,4745712,4745431,4745215,4744959, sfEnds=4747544,4747336,4747140,4746962,4746721,4746156,4745876,4745550,4745290,4745129,	GO:0005634//nucleus	GO:0003677//DNA binding	GO:0006355//regulation of transcription, DNA-dependent;GO:0009725//response to hormone stimulus;GO:0045449//regulation of transcription	2	0.44	0	0	0	0
179397	jgi|Poptr1_1|179397|gw1.I.7997.1|CDS chrom=LG_I strand=- start=4949125 end=4949811 cdsStart=4949125 cdsEnd=4949811 sfCount=2 sfStarts=4949421,4949125, sfEnds=4949811,4949210,	-	-	-	3	0.67	5	1.67	5	2
179430	jgi|Poptr1_1|179430|gw1.I.8030.1|CDS chrom=LG_I strand=- start=5064111 end=5068000 cdsStart=5064111 cdsEnd=5068000 sfCount=5 sfStarts=5067965,5066816,5065746,5064435,5064111, sfEnds=5068000,5066998,5066042,5064668,5064344,	-	GO:0046872//metal ion binding	-	101	22.4	28	9.36	34	13.57
179437	jgi|Poptr1_1|179437|gw1.I.8037.1|CDS chrom=LG_I strand=+ start=5091109 end=5094638 cdsStart=5091109 cdsEnd=5094638 sfCount=10 sfStarts=5091109,5091367,5092215,5092482,5092756,5093047,5093212,5093465,5093662,5094519, sfEnds=5091250,5092122,5092387,5092670,5092872,5093131,5093361,5093590,5093844,5094638,	GO:0005634//nucleus	GO:0003677//DNA binding;GO:0005524//ATP binding;GO:0008094//DNA-dependent ATPase activity;GO:0004003//ATP-dependent DNA helicase activity;GO:0004004//ATP-dependent RNA helicase activity;GO:0008026//ATP-dependent helicase activity;GO:0008186//RNA-dependent ATPase activity;GO:0015462//protein-transmembrane transporting ATPase activity;GO:0015616//DNA translocase activity;GO:0016887//ATPase activity…	GO:0006270//DNA replication initiation	2	0.44	0	0	0	0
179447	jgi|Poptr1_1|179447|gw1.I.8047.1|CDS chrom=LG_I strand=+ start=5122077 end=5125312 cdsStart=5122077 cdsEnd=5125312 sfCount=2 sfStarts=5122077,5124910, sfEnds=5122378,5125312,	-	-	-	6	1.33	6	2.01	3	1.2
179467	jgi|Poptr1_1|179467|gw1.I.8067.1|CDS chrom=LG_I strand=- start=5162493 end=5168379 cdsStart=5162493 cdsEnd=5168379 sfCount=12 sfStarts=5168338,5166228,5165214,5164883,5164649,5163862,5163647,5163425,5163204,5163037,5162851,5162493, sfEnds=5168379,5166365,5165295,5164959,5164755,5163979,5163763,5163516,5163270,5163115,5162942,5162639,	-	-	-	139	30.83	43	14.38	21	8.38
179516	jgi|Poptr1_1|179516|gw1.I.8116.1|CDS chrom=LG_I strand=+ start=5314562 end=5315245 cdsStart=5314562 cdsEnd=5315245 sfCount=1 sfStarts=5314562, sfEnds=5315245,	-	GO:0008757//S-adenosylmethionine-dependent methyltransferase activity;GO:0003677//DNA binding;GO:0008170//N-methyltransferase activity;GO:0009007//site-specific DNA-methyltransferase (adenine-specific) activity	GO:0006306//DNA methylation	4	0.89	0	0	8	3.19
179518	jgi|Poptr1_1|179518|gw1.I.8118.1|CDS chrom=LG_I strand=- start=5317718 end=5320584 cdsStart=5317718 cdsEnd=5320584 sfCount=6 sfStarts=5320495,5319605,5319271,5319051,5317899,5317718, sfEnds=5320584,5319829,5319369,5319109,5318049,5317765,	-	-	-	2	0.44	0	0	0	0
179583	jgi|Poptr1_1|179583|gw1.I.8183.1|CDS chrom=LG_I strand=- start=5500334 end=5504468 cdsStart=5500334 cdsEnd=5504468 sfCount=9 sfStarts=5504412,5504248,5504106,5503850,5502311,5502165,5501555,5500775,5500334, sfEnds=5504468,5504310,5504174,5503942,5502415,5502242,5501683,5500880,5500515,	-	-	-	0	0	0	0	2	0.8
179596	jgi|Poptr1_1|179596|gw1.I.8196.1|CDS chrom=LG_I strand=+ start=5684318 end=5688397 cdsStart=5684318 cdsEnd=5688397 sfCount=6 sfStarts=5684318,5684574,5685277,5685444,5688074,5688299, sfEnds=5684455,5684626,5685349,5685548,5688154,5688397,	-	GO:0005507//copper ion binding	-	26	5.77	9	3.01	27	10.77
179637	jgi|Poptr1_1|179637|gw1.I.8237.1|CDS chrom=LG_I strand=+ start=5776220 end=5781682 cdsStart=5776220 cdsEnd=5781682 sfCount=14 sfStarts=5776220,5776338,5776457,5776764,5776967,5777191,5777213,5777411,5777640,5777809,5778618,5779558,5780031,5781522, sfEnds=5776266,5776365,5776519,5776872,5777125,5777194,5777265,5777479,5777777,5777863,5778795,5779606,5780185,5781682,	GO:0005945//6-phosphofructokinase complex	GO:0003872//6-phosphofructokinase activity;GO:0047334//diphosphate-fructose-6-phosphate 1-phosphotransferase activity	GO:0006096//glycolysis	2	0.44	0	0	0	0
179704	jgi|Poptr1_1|179704|gw1.I.8304.1|CDS chrom=LG_I strand=- start=5924028 end=5928672 cdsStart=5924028 cdsEnd=5928672 sfCount=6 sfStarts=5928542,5926083,5925482,5924725,5924481,5924028, sfEnds=5928672,5926164,5925616,5924900,5924632,5924086,	-	-	GO:0000074	2	0.44	0	0	0	0
179958	jgi|Poptr1_1|179958|gw1.I.8558.1|CDS chrom=LG_I strand=- start=6533224 end=6534914 cdsStart=6533224 cdsEnd=6534914 sfCount=2 sfStarts=6533877,6533224, sfEnds=6534914,6533436,	-	-	-	128	28.39	26	8.7	38	15.16
179962	jgi|Poptr1_1|179962|gw1.I.8562.1|CDS chrom=LG_I strand=- start=6546170 end=6549385 cdsStart=6546170 cdsEnd=6549385 sfCount=5 sfStarts=6548618,6548339,6548148,6546536,6546170, sfEnds=6549385,6548542,6548222,6547615,6546364,	-	-	-	7	1.55	2	0.67	2	0.8
179963	jgi|Poptr1_1|179963|gw1.I.8563.1|CDS chrom=LG_I strand=- start=6551343 end=6553821 cdsStart=6551343 cdsEnd=6553821 sfCount=6 sfStarts=6553742,6553488,6553212,6552560,6551789,6551343, sfEnds=6553821,6553578,6553261,6552629,6551898,6551406,	GO:0000151//ubiquitin ligase complex	GO:0004842//ubiquitin-protein ligase activity;GO:0008270//zinc ion binding	GO:0016567//protein ubiquitination	0	0	2	0.67	0	0
180052	jgi|Poptr1_1|180052|gw1.I.8652.1|CDS chrom=LG_I strand=- start=6826368 end=6833515 cdsStart=6826368 cdsEnd=6833515 sfCount=7 sfStarts=6833428,6833095,6829103,6828209,6827359,6826875,6826368, sfEnds=6833515,6833325,6829200,6828395,6827489,6827111,6826754,	GO:0016020//membrane	GO:0005279	GO:0006865//amino acid transport	67	14.86	30	10.03	24	9.58
180069	jgi|Poptr1_1|180069|gw1.I.8669.1|CDS chrom=LG_I strand=+ start=6912034 end=6917057 cdsStart=6912034 cdsEnd=6917057 sfCount=8 sfStarts=6912034,6912551,6913258,6914458,6915813,6916184,6916621,6916869, sfEnds=6912358,6912678,6913415,6915295,6915963,6916518,6916680,6917057,	-	GO:0004672//protein kinase activity;GO:0005524//ATP binding	GO:0006468//protein amino acid phosphorylation	16	3.55	0	0	0	0
180708	jgi|Poptr1_1|180708|gw1.I.9308.1|CDS chrom=LG_I strand=+ start=8660931 end=8668790 cdsStart=8660931 cdsEnd=8668790 sfCount=18 sfStarts=8660931,8661236,8661428,8661983,8662323,8662654,8663236,8663808,8664390,8664713,8664949,8665519,8665786,8666864,8667121,8668092,8668421,8668636, sfEnds=8661006,8661336,8661585,8662166,8662544,8662810,8663333,8664011,8664536,8664916,8665080,8665657,8665878,8666989,…	GO:0005875//microtubule associated complex	GO:0003777//microtubule motor activity;GO:0005524//ATP binding;GO:0008574//plus-end-directed microtubule motor activity	GO:0007018//microtubule-based movement	37	8.21	6	2.01	0	0
180724	jgi|Poptr1_1|180724|gw1.I.9324.1|CDS chrom=LG_I strand=+ start=8820755 end=8824007 cdsStart=8820755 cdsEnd=8824007 sfCount=6 sfStarts=8820755,8821582,8822243,8823008,8823246,8823756, sfEnds=8821495,8821767,8822700,8823166,8823597,8824007,	-	GO:0003824//catalytic activity	GO:0015969//guanosine tetraphosphate metabolic process	29	6.43	9	3.01	11	4.39
180732	jgi|Poptr1_1|180732|gw1.I.9332.1|CDS chrom=LG_I strand=+ start=8844894 end=8846203 cdsStart=8844894 cdsEnd=8846203 sfCount=4 sfStarts=8844894,8845739,8845922,8846098, sfEnds=8845607,8845831,8845989,8846203,	-	GO:0003824//catalytic activity;GO:0016787//hydrolase activity	GO:0006725//cellular aromatic compound metabolic process	2	0.44	0	0	0	0
180787	jgi|Poptr1_1|180787|gw1.I.9387.1|CDS chrom=LG_I strand=- start=9109402 end=9110574 cdsStart=9109402 cdsEnd=9110574 sfCount=2 sfStarts=9110440,9109402, sfEnds=9110574,9109776,	-	-	-	0	0	0	0	5	2
180906	jgi|Poptr1_1|180906|gw1.I.9506.1|CDS chrom=LG_I strand=+ start=9500130 end=9504218 cdsStart=9500130 cdsEnd=9504218 sfCount=5 sfStarts=9500130,9502136,9503196,9503434,9503937, sfEnds=9500885,9502390,9503339,9503781,9504218,	GO:0016021//integral to membrane	GO:0005471//ATP:ADP antiporter activity;GO:0005524//ATP binding	GO:0006810//transport	25	5.54	10	3.34	2	0.8
181114	jgi|Poptr1_1|181114|gw1.I.9714.1|CDS chrom=LG_I strand=+ start=10704373 end=10709872 cdsStart=10704373 cdsEnd=10709872 sfCount=10 sfStarts=10704373,10704581,10704845,10705023,10705176,10706642,10706827,10708092,10709416,10709778, sfEnds=10704468,10704649,10704949,10705079,10705376,10706734,10706926,10708191,10709501,10709872,	-	GO:0005524//ATP binding;GO:0016301//kinase activity;GO:0050515//4-(cytidine 5'-diphospho)-2-C-methyl-D-erythritol kinase activity	GO:0016114//terpenoid biosynthetic process;GO:0016310//phosphorylation	0	0	0	0	3	1.2
181199	jgi|Poptr1_1|181199|gw1.I.9799.1|CDS chrom=LG_I strand=- start=11228738 end=11230552 cdsStart=11228738 cdsEnd=11230552 sfCount=6 sfStarts=11230184,11229975,11229658,11229325,11229045,11228738, sfEnds=11230552,11230109,11229857,11229513,11229183,11228855,	-	GO:0004185//serine-type carboxypeptidase activity;GO:0008236//serine-type peptidase activity;GO:0004188	GO:0006508//proteolysis	30	6.65	20	6.69	5	2
181203	jgi|Poptr1_1|181203|gw1.I.9803.1|CDS chrom=LG_I strand=- start=11231566 end=11239192 cdsStart=11231566 cdsEnd=11239192 sfCount=19 sfStarts=11238953,11238554,11238312,11237924,11237165,11236985,11236380,11235583,11235417,11235145,11235017,11234802,11234198,11233502,11233274,11233094,11232901,11232064,11231566, sfEnds=11239192,11238841,11238491,11238184,11237297,11237075,11236482,11235686,11235510,…	-	-	-	87	19.29	15	5.02	23	9.18
181223	jgi|Poptr1_1|181223|gw1.I.9823.1|CDS chrom=LG_I strand=+ start=11323037 end=11323480 cdsStart=11323037 cdsEnd=11323480 sfCount=1 sfStarts=11323037, sfEnds=11323480,	GO:0000786//nucleosome;GO:0005634//nucleus	GO:0003677//DNA binding	GO:0006334//nucleosome assembly;GO:0007001	0	0	0	0	3	1.2
181230	jgi|Poptr1_1|181230|gw1.I.9830.1|CDS chrom=LG_I strand=+ start=11338999 end=11343482 cdsStart=11338999 cdsEnd=11343482 sfCount=4 sfStarts=11338999,11341237,11343061,11343262, sfEnds=11339974,11341642,11343162,11343482,	-	GO:0004372//glycine hydroxymethyltransferase activity	GO:0006544//glycine metabolic process;GO:0006563//L-serine metabolic process	19	4.21	2	0.67	7	2.79
181288	jgi|Poptr1_1|181288|gw1.I.9888.1|CDS chrom=LG_I strand=- start=11641097 end=11641354 cdsStart=11641097 cdsEnd=11641354 sfCount=1 sfStarts=11641097, sfEnds=11641354,	-	GO:0008289//lipid binding	GO:0006869//lipid transport	113	25.06	84	28.09	43	17.16
194933	jgi|Poptr1_1|194933|gw1.IV.22.1|CDS chrom=LG_IV strand=- start=12022911 end=12024644 cdsStart=12022911 cdsEnd=12024644 sfCount=5 sfStarts=12024313,12024066,12023843,12023285,12022911, sfEnds=12024644,12024204,12023904,12023423,12023045,	-	GO:0003723//RNA binding;GO:0008173//RNA methyltransferase activity	GO:0006396//RNA processing	0	0	0	0	5	2
194941	jgi|Poptr1_1|194941|gw1.IV.30.1|CDS chrom=LG_IV strand=- start=12083846 end=12084532 cdsStart=12083846 cdsEnd=12084532 sfCount=1 sfStarts=12083846, sfEnds=12084532,	-	-	-	45	9.98	15	5.02	20	7.98
194989	jgi|Poptr1_1|194989|gw1.IV.78.1|CDS chrom=LG_IV strand=- start=12304059 end=12308822 cdsStart=12304059 cdsEnd=12308822 sfCount=11 sfStarts=12308640,12308326,12307194,12306953,12306798,12305835,12305663,12305488,12304734,12304344,12304059, sfEnds=12308822,12308535,12307256,12307101,12306877,12305892,12305767,12305569,12304846,12304493,12304112,	-	GO:0003676//nucleic acid binding	-	14	3.1	4	1.34	6	2.39
195018	jgi|Poptr1_1|195018|gw1.IV.107.1|CDS chrom=LG_IV strand=- start=12420943 end=12421332 cdsStart=12420943 cdsEnd=12421332 sfCount=1 sfStarts=12420943, sfEnds=12421332,	-	-	-	83	18.41	62	20.74	49	19.55
195162	jgi|Poptr1_1|195162|gw1.IV.251.1|CDS chrom=LG_IV strand=+ start=13440314 end=13444048 cdsStart=13440314 cdsEnd=13444048 sfCount=10 sfStarts=13440314,13440672,13441633,13441849,13442187,13442977,13443256,13443443,13443653,13443962, sfEnds=13440406,13440807,13441771,13442061,13442325,13443127,13443365,13443607,13443722,13444048,	-	-	-	8	1.77	15	5.02	10	3.99
195416	jgi|Poptr1_1|195416|gw1.IV.505.1|CDS chrom=LG_IV strand=+ start=14383287 end=14384807 cdsStart=14383287 cdsEnd=14384807 sfCount=2 sfStarts=14383287,14384541, sfEnds=14384291,14384807,	GO:0005634//nucleus	GO:0003677//DNA binding	-	11	2.44	6	2.01	3	1.2
195499	jgi|Poptr1_1|195499|gw1.IV.588.1|CDS chrom=LG_IV strand=+ start=14619928 end=14622378 cdsStart=14619928 cdsEnd=14622378 sfCount=6 sfStarts=14619928,14620495,14620769,14621262,14621803,14622215, sfEnds=14620110,14620625,14621005,14621352,14621917,14622378,	-	GO:0003824//catalytic activity;GO:0016628//oxidoreductase activity, acting on the CH-CH group of donors, NAD or NADP as acceptor;GO:0016631//enoyl-[acyl-carrier-protein] reductase activity;GO:0018498;GO:0018499;GO:0018500;GO:0018501;GO:0018502;GO:0018503	-	0	0	0	0	2	0.8
195584	jgi|Poptr1_1|195584|gw1.IV.673.1|CDS chrom=LG_IV strand=- start=14794851 end=14799282 cdsStart=14794851 cdsEnd=14799282 sfCount=10 sfStarts=14799196,14798220,14797908,14797377,14796713,14796350,14795936,14795657,14795466,14794851, sfEnds=14799282,14798303,14798126,14797478,14797117,14796579,14796029,14795839,14795563,14795178,	-	GO:0004839//ubiquitin activating enzyme activity;GO:0003824//catalytic activity;GO:0004842//ubiquitin-protein ligase activity	GO:0006464//protein modification process;GO:0006512//ubiquitin cycle	8	1.77	0	0	0	0
195587	jgi|Poptr1_1|195587|gw1.IV.676.1|CDS chrom=LG_IV strand=+ start=14808048 end=14810317 cdsStart=14808048 cdsEnd=14810317 sfCount=2 sfStarts=14808048,14808571, sfEnds=14808190,14810317,	-	GO:0003677//DNA binding;GO:0005524//ATP binding;GO:0008026//ATP-dependent helicase activity;GO:0003676//nucleic acid binding;GO:0004386//helicase activity;GO:0004003//ATP-dependent DNA helicase activity;GO:0004004//ATP-dependent RNA helicase activity;GO:0008094//DNA-dependent ATPase activity;GO:0008186//RNA-dependent ATPase activity;GO:0015462//protein-transmembrane transporting ATPase activity;G…	-	18	3.99	0	0	0	0
195596	jgi|Poptr1_1|195596|gw1.IV.685.1|CDS chrom=LG_IV strand=- start=14818336 end=14821732 cdsStart=14818336 cdsEnd=14821732 sfCount=7 sfStarts=14821561,14821421,14819811,14819634,14818902,14818817,14818336, sfEnds=14821732,14821509,14820190,14819694,14819034,14818874,14818681,	GO:0005634//nucleus	GO:0003677//DNA binding;GO:0003700//transcription factor activity	GO:0006355//regulation of transcription, DNA-dependent	3	0.67	0	0	0	0
195667	jgi|Poptr1_1|195667|gw1.IV.756.1|CDS chrom=LG_IV strand=- start=15011770 end=15014115 cdsStart=15011770 cdsEnd=15014115 sfCount=3 sfStarts=15013953,15012862,15011770, sfEnds=15014115,15013844,15012594,	-	GO:0003676//nucleic acid binding	-	9	2	2	0.67	2	0.8
195668	jgi|Poptr1_1|195668|gw1.IV.757.1|CDS chrom=LG_IV strand=- start=15016959 end=15019573 cdsStart=15016959 cdsEnd=15019573 sfCount=3 sfStarts=15019445,15017189,15016959, sfEnds=15019573,15018104,15017092,	GO:0005634//nucleus	-	-	0	0	0	0	2	0.8
195673	jgi|Poptr1_1|195673|gw1.IV.762.1|CDS chrom=LG_IV strand=- start=15034783 end=15037163 cdsStart=15034783 cdsEnd=15037163 sfCount=3 sfStarts=15037063,15036346,15034783, sfEnds=15037163,15036438,15035314,	-	GO:0003676//nucleic acid binding	-	29	6.43	0	0	14	5.59
195916	jgi|Poptr1_1|195916|gw1.IV.1005.1|CDS chrom=LG_IV strand=+ start=15502034 end=15505148 cdsStart=15502034 cdsEnd=15505148 sfCount=4 sfStarts=15502034,15503152,15503368,15504954, sfEnds=15502399,15503262,15504707,15505148,	-	-	-	0	0	0	0	2	0.8
195948	jgi|Poptr1_1|195948|gw1.IV.1037.1|CDS chrom=LG_IV strand=+ start=15547233 end=15547560 cdsStart=15547233 cdsEnd=15547560 sfCount=1 sfStarts=15547233, sfEnds=15547560,	-	GO:0005489//electron transporter activity;GO:0005507//copper ion binding	GO:0006118//electron transport	0	0	0	0	5	2
196149	jgi|Poptr1_1|196149|gw1.IV.1238.1|CDS chrom=LG_IV strand=+ start=15971093 end=15972969 cdsStart=15971093 cdsEnd=15972969 sfCount=5 sfStarts=15971093,15971208,15971652,15971832,15972841, sfEnds=15971125,15971308,15971728,15971913,15972969,	-	-	-	3	0.67	0	0	0	0
196216	jgi|Poptr1_1|196216|gw1.IV.1305.1|CDS chrom=LG_IV strand=+ start=16131567 end=16134166 cdsStart=16131567 cdsEnd=16134166 sfCount=5 sfStarts=16131567,16133022,16133231,16133632,16133929, sfEnds=16132807,16133145,16133524,16133834,16134166,	GO:0016020//membrane	-	-	260	57.66	68	22.74	46	18.36
196306	jgi|Poptr1_1|196306|gw1.IV.1395.1|CDS chrom=LG_IV strand=- start=16287617 end=16295521 cdsStart=16287617 cdsEnd=16295521 sfCount=5 sfStarts=16295391,16295014,16288775,16288270,16287617, sfEnds=16295521,16295153,16289208,16288401,16288105,	GO:0016020//membrane	GO:0005279	GO:0006865//amino acid transport	0	0	2	0.67	3	1.2
196458	jgi|Poptr1_1|196458|gw1.IV.1547.1|CDS chrom=LG_IV strand=+ start=16589086 end=16596952 cdsStart=16589086 cdsEnd=16596952 sfCount=10 sfStarts=16589086,16590848,16591771,16592098,16592631,16594618,16594852,16595990,16596248,16596713, sfEnds=16589193,16591123,16592022,16592495,16593642,16594812,16595210,16596114,16596363,16596952,	GO:0005634//nucleus	GO:0030528//transcription regulator activity	GO:0045449//regulation of transcription	2	0.44	0	0	0	0
196766	jgi|Poptr1_1|196766|gw1.IV.1855.1|CDS chrom=LG_IV strand=- start=789459 end=794113 cdsStart=789459 cdsEnd=794113 sfCount=15 sfStarts=793922,793714,793359,793119,792937,792583,792406,792189,791701,790638,790384,790163,789852,789598,789459, sfEnds=794113,793842,793523,793179,793013,792840,792495,792323,791850,790741,790437,790253,789932,789742,789523,	GO:0005634//nucleus	GO:0008081//phosphoric diester hydrolase activity	GO:0006281//DNA repair	23	5.1	2	0.67	0	0
197160	jgi|Poptr1_1|197160|gw1.IV.2249.1|CDS chrom=LG_IV strand=+ start=2047372 end=2048259 cdsStart=2047372 cdsEnd=2048259 sfCount=1 sfStarts=2047372, sfEnds=2048259,	GO:0016020//membrane	GO:0008565//protein transporter activity	GO:0006886//intracellular protein transport	100	22.18	40	13.38	29	11.57
197251	jgi|Poptr1_1|197251|gw1.IV.2340.1|CDS chrom=LG_IV strand=- start=2314116 end=2314772 cdsStart=2314116 cdsEnd=2314772 sfCount=2 sfStarts=2314369,2314116, sfEnds=2314772,2314179,	GO:0016020//membrane	GO:0004888//transmembrane receptor activity	-	0	0	0	0	2	0.8
197306	jgi|Poptr1_1|197306|gw1.IV.2395.1|CDS chrom=LG_IV strand=+ start=2469998 end=2475347 cdsStart=2469998 cdsEnd=2475347 sfCount=11 sfStarts=2469998,2470318,2470591,2470923,2471211,2471887,2472757,2473529,2473773,2474563,2475177, sfEnds=2470068,2470406,2470703,2471024,2471301,2472450,2473375,2473611,2473855,2474799,2475347,	-	-	-	2	0.44	0	0	0	0
197448	jgi|Poptr1_1|197448|gw1.IV.2537.1|CDS chrom=LG_IV strand=+ start=3021068 end=3027428 cdsStart=3021068 cdsEnd=3027428 sfCount=12 sfStarts=3021068,3021893,3022059,3022591,3022763,3023611,3024970,3025186,3025463,3025768,3026891,3027396, sfEnds=3021355,3021967,3022154,3022676,3022883,3023690,3025032,3025292,3025548,3025889,3027002,3027428,	-	GO:0004672//protein kinase activity;GO:0005524//ATP binding;GO:0004713//protein tyrosine kinase activity;GO:0004674//protein serine/threonine kinase activity	GO:0006468//protein amino acid phosphorylation	41	9.09	22	7.36	38	15.16
197539	jgi|Poptr1_1|197539|gw1.IV.2628.1|CDS chrom=LG_IV strand=- start=3236721 end=3238742 cdsStart=3236721 cdsEnd=3238742 sfCount=1 sfStarts=3236721, sfEnds=3238742,	GO:0000151//ubiquitin ligase complex	GO:0004842//ubiquitin-protein ligase activity	GO:0016567//protein ubiquitination	4	0.89	8	2.68	0	0
197801	jgi|Poptr1_1|197801|gw1.IV.2890.1|CDS chrom=LG_IV strand=- start=4166905 end=4173304 cdsStart=4166905 cdsEnd=4173304 sfCount=16 sfStarts=4173233,4172952,4172652,4172490,4171332,4171169,4170929,4169631,4169475,4169238,4168872,4168678,4168029,4167869,4167674,4166905, sfEnds=4173304,4173113,4172751,4172555,4171429,4171243,4171078,4169696,4169540,4169348,4168961,4168784,4168143,4167934,4167777,416707…	-	-	-	2	0.44	0	0	0	0
197907	jgi|Poptr1_1|197907|gw1.IV.2996.1|CDS chrom=LG_IV strand=+ start=4472003 end=4481560 cdsStart=4472003 cdsEnd=4481560 sfCount=18 sfStarts=4472003,4472547,4473529,4474272,4474730,4474897,4475164,4475519,4475930,4476103,4476354,4477377,4477668,4478436,4479658,4480180,4480444,4481330, sfEnds=4472096,4472978,4473611,4474643,4474819,4475061,4475386,4475619,4476016,4476255,4476509,4477586,4478339,447899…	GO:0005634//nucleus	GO:0003677//DNA binding;GO:0003700//transcription factor activity	GO:0006355//regulation of transcription, DNA-dependent	4	0.89	2	0.67	0	0
197963	jgi|Poptr1_1|197963|gw1.IV.3052.1|CDS chrom=LG_IV strand=- start=4778863 end=4781275 cdsStart=4778863 cdsEnd=4781275 sfCount=5 sfStarts=4781165,4780910,4779740,4779046,4778863, sfEnds=4781275,4781059,4779895,4779162,4778949,	-	-	-	23	5.1	6	2.01	10	3.99
198024	jgi|Poptr1_1|198024|gw1.IV.3113.1|CDS chrom=LG_IV strand=+ start=4970082 end=4975857 cdsStart=4970082 cdsEnd=4975857 sfCount=15 sfStarts=4970082,4971705,4972010,4972416,4973170,4973313,4973475,4973691,4973827,4974088,4974328,4974512,4974704,4975515,4975769, sfEnds=4970303,4971950,4972300,4972613,4973234,4973399,4973595,4973735,4973964,4974160,4974404,4974619,4974820,4975707,4975857,	-	GO:0003677//DNA binding;GO:0003899//DNA-directed RNA polymerase activity;GO:0003900;GO:0003901;GO:0003902	GO:0006350//transcription	2	0.44	0	0	2	0.8
198089	jgi|Poptr1_1|198089|gw1.IV.3178.1|CDS chrom=LG_IV strand=- start=5081750 end=5082471 cdsStart=5081750 cdsEnd=5082471 sfCount=1 sfStarts=5081750, sfEnds=5082471,	GO:0016020//membrane	GO:0016491//oxidoreductase activity;GO:0008237//metallopeptidase activity;GO:0008270//zinc ion binding;GO:0016717//oxidoreductase activity, acting on paired donors, with oxidation of a pair of donors resulting in the reduction of molecular oxygen to two molecules of water;GO:0016705//oxidoreductase activity, acting on paired donors, with incorporation or reduction of molecular oxygen;GO:0018585//…	GO:0006508//proteolysis;GO:0006636//unsaturated fatty acid biosynthetic process	2	0.44	0	0	2	0.8
198254	jgi|Poptr1_1|198254|gw1.IV.3343.1|CDS chrom=LG_IV strand=- start=5940041 end=5942332 cdsStart=5940041 cdsEnd=5942332 sfCount=3 sfStarts=5942207,5941811,5940041, sfEnds=5942332,5941870,5940184,	GO:0005622//intracellular;GO:0005840//ribosome	GO:0003723//RNA binding;GO:0003735//structural constituent of ribosome	GO:0006412//translation	34	7.54	25	8.36	9	3.59
198321	jgi|Poptr1_1|198321|gw1.IV.3410.1|CDS chrom=LG_IV strand=- start=6161802 end=6164474 cdsStart=6161802 cdsEnd=6164474 sfCount=6 sfStarts=6164220,6163319,6163137,6162867,6161990,6161802, sfEnds=6164474,6163390,6163204,6163017,6162070,6161885,	GO:0000151//ubiquitin ligase complex	GO:0004842//ubiquitin-protein ligase activity;GO:0008270//zinc ion binding	GO:0016567//protein ubiquitination	67	14.86	31	10.37	65	25.94
198384	jgi|Poptr1_1|198384|gw1.IV.3473.1|CDS chrom=LG_IV strand=- start=6347603 end=6347881 cdsStart=6347603 cdsEnd=6347881 sfCount=1 sfStarts=6347603, sfEnds=6347881,	GO:0000786//nucleosome;GO:0005634//nucleus	GO:0003677//DNA binding	GO:0006334//nucleosome assembly;GO:0007001	25	5.54	16	5.35	66	26.34
198395	jgi|Poptr1_1|198395|gw1.IV.3484.1|CDS chrom=LG_IV strand=- start=6382429 end=6393754 cdsStart=6382429 cdsEnd=6393754 sfCount=27 sfStarts=6393657,6393446,6393147,6392294,6391826,6391401,6390771,6390618,6390312,6389528,6389187,6388978,6388751,6388178,6387530,6386428,6386071,6385767,6385605,6385416,6384666,6384236,6384009,6383105,6382808,6382655,6382429, sfEnds=6393754,6393503,6393200,6392377,639192…	GO:0005634//nucleus	GO:0003677//DNA binding;GO:0004812//aminoacyl-tRNA ligase activity;GO:0005524//ATP binding;GO:0004832//valine-tRNA ligase activity	GO:0006418//tRNA aminoacylation for protein translation;GO:0006438//valyl-tRNA aminoacylation	176	39.03	69	23.08	69	27.53
198403	jgi|Poptr1_1|198403|gw1.IV.3492.1|CDS chrom=LG_IV strand=- start=6414702 end=6418699 cdsStart=6414702 cdsEnd=6418699 sfCount=7 sfStarts=6418664,6418002,6417383,6416583,6416153,6415400,6414702, sfEnds=6418699,6418212,6417468,6416684,6416286,6415448,6414869,	-	GO:0003949//1-(5-phosphoribosyl)-5-[(5-phosphoribosylamino)methylideneamino]imidazole-4-carboxamide isomerase activity	GO:0000105//histidine biosynthetic process	0	0	2	0.67	5	2
198513	jgi|Poptr1_1|198513|gw1.IV.3602.1|CDS chrom=LG_IV strand=+ start=6823569 end=6826436 cdsStart=6823569 cdsEnd=6826436 sfCount=5 sfStarts=6823569,6824547,6824774,6825314,6826262, sfEnds=6823784,6824690,6824842,6825501,6826436,	-	GO:0003676//nucleic acid binding	-	74	16.41	36	12.04	54	21.55
198601	jgi|Poptr1_1|198601|gw1.IV.3690.1|CDS chrom=LG_IV strand=- start=7103236 end=7104973 cdsStart=7103236 cdsEnd=7104973 sfCount=5 sfStarts=7104811,7104590,7104216,7103757,7103236, sfEnds=7104973,7104711,7104446,7104021,7103405,	-	GO:0003824//catalytic activity	-	38	8.43	38	12.71	3438	1371.88
198631	jgi|Poptr1_1|198631|gw1.IV.3720.1|CDS chrom=LG_IV strand=- start=7209830 end=7217966 cdsStart=7209830 cdsEnd=7217966 sfCount=13 sfStarts=7217737,7216082,7215809,7215305,7214545,7214033,7213098,7212463,7211953,7211577,7211176,7210637,7209830, sfEnds=7217966,7216306,7215872,7215644,7214840,7214113,7213196,7212684,7212141,7211652,7211470,7210758,7210053,	GO:0016020//membrane	GO:0005267//potassium channel activity;GO:0005249//voltage-gated potassium channel activity;GO:0005216//ion channel activity	GO:0006813//potassium ion transport;GO:0006811//ion transport	264	58.55	83	27.76	66	26.34
198745	jgi|Poptr1_1|198745|gw1.IV.3834.1|CDS chrom=LG_IV strand=+ start=7545328 end=7547640 cdsStart=7545328 cdsEnd=7547640 sfCount=6 sfStarts=7545328,7545811,7546191,7546438,7546852,7547326, sfEnds=7545407,7546037,7546301,7546593,7547093,7547640,	-	-	-	0	0	0	0	3	1.2
198877	jgi|Poptr1_1|198877|gw1.IV.3966.1|CDS chrom=LG_IV strand=+ start=7835593 end=7839719 cdsStart=7835593 cdsEnd=7839719 sfCount=10 sfStarts=7835593,7836367,7836581,7836959,7837449,7837641,7838459,7838727,7839110,7839339, sfEnds=7835702,7836484,7836776,7837356,7837550,7837841,7838639,7838995,7839199,7839719,	GO:0005634//nucleus	GO:0003700//transcription factor activity;GO:0003677//DNA binding	GO:0006355//regulation of transcription, DNA-dependent	6	1.33	0	0	8	3.19
198881	jgi|Poptr1_1|198881|gw1.IV.3970.1|CDS chrom=LG_IV strand=- start=7856480 end=7859896 cdsStart=7856480 cdsEnd=7859896 sfCount=15 sfStarts=7859841,7859648,7859342,7859142,7858904,7858661,7858349,7858285,7858140,7857979,7857814,7857632,7857438,7856595,7856480, sfEnds=7859896,7859717,7859420,7859251,7858950,7858816,7858516,7858337,7858215,7858035,7857897,7857730,7857542,7856666,7856503,	-	GO:0016779//nucleotidyltransferase activity;GO:0003983//UTP:glucose-1-phosphate uridylyltransferase activity	GO:0008152//metabolic process	4	0.89	0	0	0	0
198884	jgi|Poptr1_1|198884|gw1.IV.3973.1|CDS chrom=LG_IV strand=+ start=7876943 end=7878666 cdsStart=7876943 cdsEnd=7878666 sfCount=6 sfStarts=7876943,7877082,7877278,7877503,7877992,7878401, sfEnds=7876987,7877193,7877339,7877886,7878238,7878666,	GO:0005634//nucleus	GO:0003677//DNA binding	-	24	5.32	11	3.68	7	2.79
198903	jgi|Poptr1_1|198903|gw1.IV.3992.1|CDS chrom=LG_IV strand=- start=7923915 end=7928111 cdsStart=7923915 cdsEnd=7928111 sfCount=11 sfStarts=7927953,7926843,7926701,7926314,7926038,7925482,7925078,7924650,7924487,7924229,7923915, sfEnds=7928111,7926899,7926736,7926378,7926101,7925599,7925175,7924720,7924514,7924283,7923955,	-	-	-	30	6.65	23	7.69	6	2.39
198975	jgi|Poptr1_1|198975|gw1.IV.4064.1|CDS chrom=LG_IV strand=+ start=8424865 end=8429404 cdsStart=8424865 cdsEnd=8429404 sfCount=9 sfStarts=8424865,8426175,8426297,8426727,8427555,8428390,8428911,8429193,8429364, sfEnds=8424996,8426221,8426399,8426813,8427638,8428443,8428991,8429238,8429404,	-	-	-	2	0.44	3	1	0	0
198984	jgi|Poptr1_1|198984|gw1.IV.4073.1|CDS chrom=LG_IV strand=- start=8462244 end=8463937 cdsStart=8462244 cdsEnd=8463937 sfCount=3 sfStarts=8463721,8463487,8462244, sfEnds=8463937,8463608,8462639,	-	-	-	0	0	0	0	3	1.2
199038	jgi|Poptr1_1|199038|gw1.IV.4127.1|CDS chrom=LG_IV strand=- start=8690778 end=8692295 cdsStart=8690778 cdsEnd=8692295 sfCount=5 sfStarts=8692193,8691827,8691433,8691134,8690778, sfEnds=8692295,8691999,8691618,8691287,8690956,	-	GO:0045552//dihydrokaempferol 4-reductase activity	-	2	0.44	0	0	0	0
199097	jgi|Poptr1_1|199097|gw1.IV.4186.1|CDS chrom=LG_IV strand=+ start=8832448 end=8838362 cdsStart=8832448 cdsEnd=8838362 sfCount=7 sfStarts=8832448,8835747,8836002,8837246,8837536,8837681,8838303, sfEnds=8832612,8835917,8836118,8837443,8837595,8837779,8838362,	-	-	-	23	5.1	21	7.02	17	6.78
199105	jgi|Poptr1_1|199105|gw1.IV.4194.1|CDS chrom=LG_IV strand=+ start=8847438 end=8848508 cdsStart=8847438 cdsEnd=8848508 sfCount=1 sfStarts=8847438, sfEnds=8848508,	-	GO:0004014//adenosylmethionine decarboxylase activity	GO:0006597//spermine biosynthetic process;GO:0008295//spermidine biosynthetic process	1924	426.69	472	157.86	196	78.21
199109	jgi|Poptr1_1|199109|gw1.IV.4198.1|CDS chrom=LG_IV strand=- start=8852950 end=8854720 cdsStart=8852950 cdsEnd=8854720 sfCount=4 sfStarts=8854576,8854057,8853351,8852950, sfEnds=8854720,8854154,8853561,8853032,	-	-	-	7	1.55	0	0	0	0
199111	jgi|Poptr1_1|199111|gw1.IV.4200.1|CDS chrom=LG_IV strand=+ start=8871021 end=8873415 cdsStart=8871021 cdsEnd=8873415 sfCount=5 sfStarts=8871021,8871317,8871587,8872554,8873269, sfEnds=8871230,8871400,8871946,8872772,8873415,	-	GO:0008570	-	0	0	0	0	4	1.6
199494	jgi|Poptr1_1|199494|gw1.IV.4583.1|CDS chrom=LG_IV strand=- start=11584820 end=11592404 cdsStart=11584820 cdsEnd=11592404 sfCount=23 sfStarts=11592229,11592024,11591875,11591707,11591252,11591094,11590619,11590450,11590291,11590114,11589378,11589201,11589011,11588890,11588686,11588135,11587837,11587099,11586718,11586296,11585960,11585479,11584820, sfEnds=11592404,11592095,11591943,11591778,1159132…	-	GO:0004672//protein kinase activity;GO:0005524//ATP binding;GO:0004713//protein tyrosine kinase activity;GO:0004674//protein serine/threonine kinase activity	GO:0006468//protein amino acid phosphorylation	17	3.77	2	0.67	5	2
199564	jgi|Poptr1_1|199564|gw1.IX.29.1|CDS chrom=LG_IX strand=- start=12047431 end=12070128 cdsStart=12047431 cdsEnd=12070128 sfCount=21 sfStarts=12069856,12067819,12065113,12062795,12062396,12062099,12061877,12061645,12061244,12060334,12060063,12059808,12058627,12057845,12057671,12057457,12057146,12053007,12052210,12047977,12047431, sfEnds=12070128,12067986,12065187,12062873,12062460,12062188,12061966,…	-	-	-	4	0.89	0	0	6	2.39
199710	jgi|Poptr1_1|199710|gw1.IX.175.1|CDS chrom=LG_IX strand=- start=164571 end=169114 cdsStart=164571 cdsEnd=169114 sfCount=15 sfStarts=168770,168596,168222,168035,167901,167688,167350,167113,166880,166614,166055,165605,165471,165284,164571, sfEnds=169114,168688,168295,168096,167952,167788,167411,167214,166938,166788,166228,165758,165528,165389,164678,	-	-	-	0	0	0	0	7	2.79
199756	jgi|Poptr1_1|199756|gw1.IX.221.1|CDS chrom=LG_IX strand=- start=280556 end=283541 cdsStart=280556 cdsEnd=283541 sfCount=7 sfStarts=283361,282155,281641,281444,281209,280790,280556, sfEnds=283541,282944,281849,281557,281264,280896,280701,	-	-	GO:0006464//protein modification process	55	12.2	31	10.37	60	23.94
199859	jgi|Poptr1_1|199859|gw1.IX.324.1|CDS chrom=LG_IX strand=- start=461310 end=462085 cdsStart=461310 cdsEnd=462085 sfCount=3 sfStarts=461915,461561,461310, sfEnds=462085,461657,461467,	-	GO:0016810//hydrolase activity, acting on carbon-nitrogen (but not peptide) bonds	GO:0006807//nitrogen compound metabolic process	0	0	2	0.67	0	0
199881	jgi|Poptr1_1|199881|gw1.IX.346.1|CDS chrom=LG_IX strand=- start=503556 end=504393 cdsStart=503556 cdsEnd=504393 sfCount=1 sfStarts=503556, sfEnds=504393,	GO:0005634//nucleus	GO:0016564//transcription repressor activity	GO:0016481//negative regulation of transcription	0	0	3	1	0	0
199969	jgi|Poptr1_1|199969|gw1.IX.434.1|CDS chrom=LG_IX strand=- start=658203 end=660377 cdsStart=658203 cdsEnd=660377 sfCount=3 sfStarts=660230,659208,658203, sfEnds=660377,659535,658371,	-	-	-	3	0.67	0	0	2	0.8
199985	jgi|Poptr1_1|199985|gw1.IX.450.1|CDS chrom=LG_IX strand=- start=674897 end=681324 cdsStart=674897 cdsEnd=681324 sfCount=5 sfStarts=680803,679014,678828,678399,674897, sfEnds=681324,680652,678913,678548,675010,	-	-	-	3	0.67	0	0	0	0
199993	jgi|Poptr1_1|199993|gw1.IX.458.1|CDS chrom=LG_IX strand=- start=697064 end=697924 cdsStart=697064 cdsEnd=697924 sfCount=1 sfStarts=697064, sfEnds=697924,	-	-	-	38	8.43	36	12.04	78	31.12
200015	jgi|Poptr1_1|200015|gw1.IX.480.1|CDS chrom=LG_IX strand=- start=728783 end=729705 cdsStart=728783 cdsEnd=729705 sfCount=1 sfStarts=728783, sfEnds=729705,	-	GO:0004672//protein kinase activity;GO:0005524//ATP binding;GO:0004713//protein tyrosine kinase activity;GO:0004674//protein serine/threonine kinase activity;GO:0004675//transmembrane receptor protein serine/threonine kinase activity;GO:0004676//3-phosphoinositide-dependent protein kinase activity;GO:0004677//DNA-dependent protein kinase activity;GO:0004679//AMP-activated protein kinase activity;…	GO:0006468//protein amino acid phosphorylation	2	0.44	0	0	0	0
200037	jgi|Poptr1_1|200037|gw1.IX.502.1|CDS chrom=LG_IX strand=- start=755606 end=757649 cdsStart=755606 cdsEnd=757649 sfCount=8 sfStarts=757397,757192,757014,756622,756438,756291,755769,755606, sfEnds=757649,757282,757091,756702,756527,756356,755855,755695,	-	GO:0016491//oxidoreductase activity;GO:0004128//cytochrome-b5 reductase activity	GO:0006118//electron transport	2	0.44	0	0	0	0
200118	jgi|Poptr1_1|200118|gw1.IX.583.1|CDS chrom=LG_IX strand=- start=939778 end=950027 cdsStart=939778 cdsEnd=950027 sfCount=11 sfStarts=949911,949185,948582,947875,947293,945850,944744,944481,944053,942099,939778, sfEnds=950027,949835,948788,948183,947399,947076,944867,944640,944216,942160,939979,	GO:0000922//spindle pole;GO:0005815//microtubule organizing center	-	GO:0000226//microtubule cytoskeleton organization	14	3.1	0	0	5	2
200259	jgi|Poptr1_1|200259|gw1.IX.724.1|CDS chrom=LG_IX strand=- start=1316387 end=1321253 cdsStart=1316387 cdsEnd=1321253 sfCount=10 sfStarts=1321073,1320045,1319572,1319291,1319092,1318655,1317384,1316884,1316629,1316387, sfEnds=1321253,1320124,1319640,1319363,1319213,1318729,1317794,1316959,1316792,1316485,	-	GO:0004811//tRNA isopentenyltransferase activity;GO:0005524//ATP binding	GO:0008033//tRNA processing	2	0.44	0	0	2	0.8
200273	jgi|Poptr1_1|200273|gw1.IX.738.1|CDS chrom=LG_IX strand=- start=1345564 end=1346924 cdsStart=1345564 cdsEnd=1346924 sfCount=3 sfStarts=1346831,1346542,1345564, sfEnds=1346924,1346729,1345707,	GO:0005634//nucleus	GO:0005554	-	5	1.11	3	1	10	3.99
200318	jgi|Poptr1_1|200318|gw1.IX.783.1|CDS chrom=LG_IX strand=- start=1415622 end=1418994 cdsStart=1415622 cdsEnd=1418994 sfCount=10 sfStarts=1418906,1418716,1418467,1418269,1417434,1417162,1416852,1416634,1416309,1415622, sfEnds=1418994,1418813,1418609,1418374,1417938,1417262,1417066,1416742,1416522,1416145,	-	GO:0004289;GO:0008233//peptidase activity;GO:0042802//identical protein binding	GO:0006508//proteolysis;GO:0043086//negative regulation of catalytic activity	0	0	0	0	2	0.8
200378	jgi|Poptr1_1|200378|gw1.IX.843.1|CDS chrom=LG_IX strand=- start=1526625 end=1528894 cdsStart=1526625 cdsEnd=1528894 sfCount=2 sfStarts=1528646,1526625, sfEnds=1528894,1526996,	GO:0005634//nucleus	GO:0003676//nucleic acid binding;GO:0008270//zinc ion binding	-	0	0	0	0	5	2
200481	jgi|Poptr1_1|200481|gw1.IX.946.1|CDS chrom=LG_IX strand=- start=1669489 end=1670828 cdsStart=1669489 cdsEnd=1670828 sfCount=7 sfStarts=1670712,1670529,1670386,1670143,1669944,1669719,1669489, sfEnds=1670828,1670626,1670416,1670242,1670014,1669862,1669545,	-	-	-	2	0.44	0	0	0	0
200504	jgi|Poptr1_1|200504|gw1.IX.969.1|CDS chrom=LG_IX strand=+ start=1697434 end=1697871 cdsStart=1697434 cdsEnd=1697871 sfCount=1 sfStarts=1697434, sfEnds=1697871,	-	-	-	12	2.66	9	3.01	3	1.2
200584	jgi|Poptr1_1|200584|gw1.IX.1049.1|CDS chrom=LG_IX strand=+ start=1806233 end=1811702 cdsStart=1806233 cdsEnd=1811702 sfCount=15 sfStarts=1806233,1806643,1807326,1807531,1808092,1808582,1808811,1809907,1810116,1810329,1810552,1810935,1811217,1811389,1811565, sfEnds=1806375,1806757,1807405,1807641,1808146,1808692,1808909,1810041,1810223,1810402,1810727,1811030,1811297,1811442,1811702,	-	GO:0004672//protein kinase activity;GO:0005524//ATP binding;GO:0004713//protein tyrosine kinase activity;GO:0004674//protein serine/threonine kinase activity;GO:0016597//amino acid binding	GO:0006468//protein amino acid phosphorylation;GO:0008152//metabolic process	37	8.21	38	12.71	68	27.13
200694	jgi|Poptr1_1|200694|gw1.IX.1159.1|CDS chrom=LG_IX strand=+ start=2040018 end=2043380 cdsStart=2040018 cdsEnd=2043380 sfCount=6 sfStarts=2040018,2041162,2041590,2041927,2042579,2043185, sfEnds=2040350,2041485,2041733,2042051,2042674,2043380,	-	GO:0004147//dihydrolipoamide branched chain acyltransferase activity;GO:0004405;GO:0004406//H3/H4 histone acetyltransferase activity;GO:0008080//N-acetyltransferase activity;GO:0008374//O-acyltransferase activity;GO:0008415//acyltransferase activity;GO:0008951;GO:0016406;GO:0016407//acetyltransferase activity;GO:0016408;GO:0016409//palmitoyltransferase activity;GO:0016410//N-acyltransferase activ…	-	58	12.86	13	4.35	2	0.8
200844	jgi|Poptr1_1|200844|gw1.IX.1309.1|CDS chrom=LG_IX strand=+ start=2288274 end=2290556 cdsStart=2288274 cdsEnd=2290556 sfCount=1 sfStarts=2288274, sfEnds=2290556,	GO:0009707//chloroplast outer membrane	GO:0015450//P-P-bond-hydrolysis-driven protein transmembrane transporter activity	GO:0006886//intracellular protein transport	4	0.89	0	0	10	3.99
200888	jgi|Poptr1_1|200888|gw1.IX.1353.1|CDS chrom=LG_IX strand=+ start=2353591 end=2354765 cdsStart=2353591 cdsEnd=2354765 sfCount=3 sfStarts=2353591,2353936,2354433, sfEnds=2353726,2354330,2354765,	-	-	-	2	0.44	0	0	0	0
200898	jgi|Poptr1_1|200898|gw1.IX.1363.1|CDS chrom=LG_IX strand=+ start=2366259 end=2367876 cdsStart=2366259 cdsEnd=2367876 sfCount=4 sfStarts=2366259,2366922,2367131,2367727, sfEnds=2366349,2367049,2367610,2367876,	-	-	-	0	0	0	0	2	0.8
201036	jgi|Poptr1_1|201036|gw1.IX.1501.1|CDS chrom=LG_IX strand=- start=2517192 end=2519114 cdsStart=2517192 cdsEnd=2519114 sfCount=6 sfStarts=2518953,2518343,2517861,2517631,2517366,2517192, sfEnds=2519114,2518615,2518142,2517751,2517535,2517269,	-	GO:0016491//oxidoreductase activity;GO:0050660//FAD binding	GO:0008033//tRNA processing	7	1.55	11	3.68	4	1.6
201048	jgi|Poptr1_1|201048|gw1.IX.1513.1|CDS chrom=LG_IX strand=- start=2536212 end=2537269 cdsStart=2536212 cdsEnd=2537269 sfCount=3 sfStarts=2537186,2536811,2536212, sfEnds=2537269,2537087,2536753,	-	-	-	14	3.1	7	2.34	2	0.8
201152	jgi|Poptr1_1|201152|gw1.IX.1617.1|CDS chrom=LG_IX strand=+ start=2766260 end=2770961 cdsStart=2766260 cdsEnd=2770961 sfCount=16 sfStarts=2766260,2766814,2767044,2767316,2767538,2767717,2767949,2768164,2768484,2768962,2769605,2769774,2770352,2770522,2770687,2770905, sfEnds=2766692,2766942,2767125,2767448,2767609,2767845,2768044,2768376,2768582,2769122,2769701,2769935,2770432,2770600,2770823,277096…	GO:0005634//nucleus	GO:0003677//DNA binding;GO:0005524//ATP binding;GO:0008094//DNA-dependent ATPase activity;GO:0004003//ATP-dependent DNA helicase activity;GO:0004004//ATP-dependent RNA helicase activity;GO:0008026//ATP-dependent helicase activity;GO:0008186//RNA-dependent ATPase activity;GO:0015462//protein-transmembrane transporting ATPase activity;GO:0015616//DNA translocase activity;GO:0016887//ATPase activity…	GO:0006270//DNA replication initiation	12	2.66	0	0	8	3.19
201228	jgi|Poptr1_1|201228|gw1.IX.1693.1|CDS chrom=LG_IX strand=- start=2919603 end=2922822 cdsStart=2919603 cdsEnd=2922822 sfCount=11 sfStarts=2922563,2922342,2921990,2921803,2921593,2921412,2921204,2920996,2920381,2919773,2919603, sfEnds=2922822,2922441,2922256,2921880,2921694,2921461,2921303,2921088,2920501,2920134,2919674,	GO:0005622//intracellular	GO:0005215//transporter activity	GO:0006810//transport	808	179.19	334	111.7	430	171.58
201239	jgi|Poptr1_1|201239|gw1.IX.1704.1|CDS chrom=LG_IX strand=- start=2943928 end=2945712 cdsStart=2943928 cdsEnd=2945712 sfCount=2 sfStarts=2944690,2943928, sfEnds=2945712,2944275,	-	GO:0000166//nucleotide binding;GO:0017111//nucleoside-triphosphatase activity;GO:0005524//ATP binding	-	0	0	2	0.67	0	0
201272	jgi|Poptr1_1|201272|gw1.IX.1737.1|CDS chrom=LG_IX strand=- start=3001006 end=3002515 cdsStart=3001006 cdsEnd=3002515 sfCount=5 sfStarts=3002333,3002109,3001723,3001406,3001006, sfEnds=3002515,3002243,3001960,3001609,3001169,	-	GO:0003824//catalytic activity;GO:0016628//oxidoreductase activity, acting on the CH-CH group of donors, NAD or NADP as acceptor;GO:0016631//enoyl-[acyl-carrier-protein] reductase activity;GO:0018498;GO:0018499;GO:0018500;GO:0018501;GO:0018502;GO:0018503	-	55	12.2	32	10.7	132	52.67
201360	jgi|Poptr1_1|201360|gw1.IX.1825.1|CDS chrom=LG_IX strand=+ start=3162186 end=3164537 cdsStart=3162186 cdsEnd=3164537 sfCount=6 sfStarts=3162186,3163063,3163264,3163825,3164116,3164325, sfEnds=3162346,3163167,3163386,3163995,3164245,3164537,	-	GO:0004672//protein kinase activity;GO:0005524//ATP binding;GO:0004713//protein tyrosine kinase activity;GO:0004674//protein serine/threonine kinase activity	GO:0006468//protein amino acid phosphorylation	2	0.44	4	1.34	2	0.8
201380	jgi|Poptr1_1|201380|gw1.IX.1845.1|CDS chrom=LG_IX strand=- start=3186930 end=3190194 cdsStart=3186930 cdsEnd=3190194 sfCount=8 sfStarts=3189603,3188580,3188387,3188236,3188075,3187819,3187557,3186930, sfEnds=3190194,3189128,3188473,3188306,3188151,3187963,3187718,3187163,	-	GO:0004672//protein kinase activity;GO:0005524//ATP binding;GO:0004713//protein tyrosine kinase activity;GO:0004674//protein serine/threonine kinase activity	GO:0006468//protein amino acid phosphorylation	3199	709.44	1098	367.22	629	250.99
201592	jgi|Poptr1_1|201592|gw1.IX.2057.1|CDS chrom=LG_IX strand=+ start=3652675 end=3654638 cdsStart=3652675 cdsEnd=3654638 sfCount=9 sfStarts=3652675,3653385,3653556,3653760,3653928,3654104,3654275,3654408,3654561, sfEnds=3652941,3653466,3653650,3653831,3654007,3654182,3654322,3654476,3654638,	GO:0005634//nucleus;GO:0005737//cytoplasm;GO:0030529//ribonucleoprotein complex	GO:0003676//nucleic acid binding;GO:0003723//RNA binding	GO:0006396//RNA processing;GO:0006405//RNA export from nucleus	2	0.44	0	0	3	1.2
201675	jgi|Poptr1_1|201675|gw1.IX.2140.1|CDS chrom=LG_IX strand=+ start=3873830 end=3879506 cdsStart=3873830 cdsEnd=3879506 sfCount=8 sfStarts=3873830,3874386,3875173,3875657,3875811,3876099,3876592,3879381, sfEnds=3874343,3874875,3875321,3875686,3875983,3876522,3879269,3879506,	-	-	-	11	2.44	0	0	0	0
201690	jgi|Poptr1_1|201690|gw1.IX.2155.1|CDS chrom=LG_IX strand=- start=3905206 end=3907354 cdsStart=3905206 cdsEnd=3907354 sfCount=7 sfStarts=3906813,3906222,3905995,3905712,3905544,3905364,3905206, sfEnds=3907354,3906685,3906130,3905783,3905612,3905435,3905278,	-	-	-	480	106.45	273	91.3	159	63.45
201766	jgi|Poptr1_1|201766|gw1.IX.2231.1|CDS chrom=LG_IX strand=- start=4048038 end=4050435 cdsStart=4048038 cdsEnd=4050435 sfCount=5 sfStarts=4050322,4049627,4048513,4048293,4048038, sfEnds=4050435,4049677,4048611,4048436,4048166,	GO:0000151//ubiquitin ligase complex	GO:0004842//ubiquitin-protein ligase activity;GO:0008270//zinc ion binding	GO:0016567//protein ubiquitination	69	15.3	34	11.37	21	8.38
201787	jgi|Poptr1_1|201787|gw1.IX.2252.1|CDS chrom=LG_IX strand=+ start=4092564 end=4095685 cdsStart=4092564 cdsEnd=4095685 sfCount=7 sfStarts=4092564,4092739,4093086,4094032,4095101,4095463,4095617, sfEnds=4092639,4092803,4093137,4094084,4095216,4095520,4095685,	-	-	-	0	0	0	0	6	2.39
201870	jgi|Poptr1_1|201870|gw1.IX.2335.1|CDS chrom=LG_IX strand=+ start=4219262 end=4223297 cdsStart=4219262 cdsEnd=4223297 sfCount=9 sfStarts=4219262,4219575,4219854,4220380,4221456,4222043,4222216,4222808,4223181, sfEnds=4219444,4219703,4220030,4220486,4221576,4222104,4222518,4223102,4223297,	-	-	-	4	0.89	2	0.67	0	0
201872	jgi|Poptr1_1|201872|gw1.IX.2337.1|CDS chrom=LG_IX strand=- start=4224209 end=4226820 cdsStart=4224209 cdsEnd=4226820 sfCount=4 sfStarts=4226445,4225174,4224994,4224209, sfEnds=4226820,4225661,4225089,4224877,	-	GO:0016597//amino acid binding;GO:0016616//oxidoreductase activity, acting on the CH-OH group of donors, NAD or NADP as acceptor;GO:0004617//phosphoglycerate dehydrogenase activity	GO:0008152//metabolic process;GO:0006564//L-serine biosynthetic process	0	0	0	0	5	2
201892	jgi|Poptr1_1|201892|gw1.IX.2357.1|CDS chrom=LG_IX strand=+ start=4260838 end=4265360 cdsStart=4260838 cdsEnd=4265360 sfCount=10 sfStarts=4260838,4261378,4261754,4262158,4262628,4263358,4263633,4263782,4265143,4265299, sfEnds=4260933,4261445,4261779,4262248,4262723,4263430,4263691,4263904,4265214,4265360,	-	-	-	4	0.89	0	0	0	0
201901	jgi|Poptr1_1|201901|gw1.IX.2366.1|CDS chrom=LG_IX strand=- start=4279503 end=4282239 cdsStart=4279503 cdsEnd=4282239 sfCount=8 sfStarts=4282120,4281987,4281806,4281368,4281138,4280935,4279974,4279503, sfEnds=4282239,4282034,4281886,4281481,4281239,4281043,4280020,4279853,	-	GO:0003723//RNA binding;GO:0009982//pseudouridine synthase activity	GO:0006396//RNA processing	2	0.44	0	0	0	0
201974	jgi|Poptr1_1|201974|gw1.IX.2439.1|CDS chrom=LG_IX strand=- start=4445407 end=4448088 cdsStart=4445407 cdsEnd=4448088 sfCount=7 sfStarts=4448035,4447169,4446994,4446580,4446230,4445679,4445407, sfEnds=4448088,4447401,4447069,4446716,4446350,4445813,4445460,	GO:0005634//nucleus	-	GO:0000074	26	5.77	17	5.69	22	8.78
201996	jgi|Poptr1_1|201996|gw1.IX.2461.1|CDS chrom=LG_IX strand=- start=4487684 end=4492859 cdsStart=4487684 cdsEnd=4492859 sfCount=10 sfStarts=4492791,4492367,4491514,4491345,4490209,4489301,4488503,4488258,4487864,4487684, sfEnds=4492859,4492620,4491948,4491444,4490862,4489741,4488697,4488314,4487926,4487764,	-	-	-	20	4.44	6	2.01	15	5.99
202027	jgi|Poptr1_1|202027|gw1.IX.2492.1|CDS chrom=LG_IX strand=+ start=4589966 end=4591921 cdsStart=4589966 cdsEnd=4591921 sfCount=6 sfStarts=4589966,4590251,4590686,4590930,4591103,4591858, sfEnds=4590099,4590322,4590829,4591001,4591174,4591921,	-	-	-	6	1.33	0	0	0	0
202043	jgi|Poptr1_1|202043|gw1.IX.2508.1|CDS chrom=LG_IX strand=- start=4608548 end=4610320 cdsStart=4608548 cdsEnd=4610320 sfCount=2 sfStarts=4609356,4608548, sfEnds=4610320,4608953,	GO:0016020//membrane	GO:0005279	GO:0006865//amino acid transport;GO:0006810//transport	27	5.99	7	2.34	0	0
202048	jgi|Poptr1_1|202048|gw1.IX.2513.1|CDS chrom=LG_IX strand=+ start=4619010 end=4619665 cdsStart=4619010 cdsEnd=4619665 sfCount=2 sfStarts=4619010,4619566, sfEnds=4619071,4619665,	-	-	-	169	37.48	111	37.12	58	23.14
202067	jgi|Poptr1_1|202067|gw1.IX.2532.1|CDS chrom=LG_IX strand=- start=4680775 end=4684866 cdsStart=4680775 cdsEnd=4684866 sfCount=9 sfStarts=4684771,4684565,4684338,4683249,4682722,4681848,4681116,4680930,4680775, sfEnds=4684866,4684695,4684420,4683515,4682797,4681928,4681194,4681030,4680853,	-	-	-	2	0.44	2	0.67	0	0
202159	jgi|Poptr1_1|202159|gw1.IX.2624.1|CDS chrom=LG_IX strand=- start=4930960 end=4933449 cdsStart=4930960 cdsEnd=4933449 sfCount=7 sfStarts=4933407,4933031,4932698,4932251,4931968,4931570,4930960, sfEnds=4933449,4933264,4932791,4932465,4932110,4931797,4931382,	GO:0016020//membrane	GO:0005279	GO:0006865//amino acid transport	7	1.55	2	0.67	0	0
202265	jgi|Poptr1_1|202265|gw1.IX.2730.1|CDS chrom=LG_IX strand=+ start=5122479 end=5125848 cdsStart=5122479 cdsEnd=5125848 sfCount=8 sfStarts=5122479,5122694,5123098,5123445,5123716,5124341,5125237,5125561, sfEnds=5122544,5122810,5123160,5123549,5123766,5124661,5125443,5125848,	-	GO:0003824//catalytic activity;GO:0016769//transferase activity, transferring nitrogenous groups;GO:0004069//aspartate transaminase activity	GO:0009058//biosynthetic process	13	2.88	2	0.67	6	2.39
202304	jgi|Poptr1_1|202304|gw1.IX.2769.1|CDS chrom=LG_IX strand=- start=5182619 end=5193972 cdsStart=5182619 cdsEnd=5193972 sfCount=15 sfStarts=5193914,5193130,5191759,5190737,5190506,5188470,5188169,5188025,5187161,5186795,5186489,5183626,5183403,5182781,5182619, sfEnds=5193972,5193261,5191860,5190841,5190581,5188544,5188271,5188095,5187230,5186871,5186602,5183745,5183531,5182859,5182710,	GO:0016021//integral to membrane	GO:0005215//transporter activity	GO:0006810//transport	84	18.63	19	6.35	76	30.33
202329	jgi|Poptr1_1|202329|gw1.IX.2794.1|CDS chrom=LG_IX strand=+ start=5254408 end=5255229 cdsStart=5254408 cdsEnd=5255229 sfCount=2 sfStarts=5254408,5254873, sfEnds=5254722,5255229,	-	-	-	12	2.66	12	4.01	15	5.99
202375	jgi|Poptr1_1|202375|gw1.IX.2840.1|CDS chrom=LG_IX strand=+ start=5356755 end=5361731 cdsStart=5356755 cdsEnd=5361731 sfCount=17 sfStarts=5356755,5356921,5357187,5357367,5357788,5358459,5358844,5359164,5359328,5359896,5360067,5360571,5360784,5360911,5361052,5361383,5361625, sfEnds=5356826,5357082,5357265,5357521,5357851,5358538,5358909,5359214,5359479,5359986,5360147,5360648,5360819,5360954,536113…	-	GO:0016491//oxidoreductase activity;GO:0004491//methylmalonate-semialdehyde dehydrogenase (acylating) activity	GO:0008152//metabolic process;GO:0006573//valine metabolic process	54	11.98	26	8.7	7	2.79
202537	jgi|Poptr1_1|202537|gw1.IX.3002.1|CDS chrom=LG_IX strand=- start=5760994 end=5764755 cdsStart=5760994 cdsEnd=5764755 sfCount=8 sfStarts=5764482,5763715,5763157,5762801,5762652,5762106,5761392,5760994, sfEnds=5764755,5763960,5763207,5763061,5762704,5762554,5762006,5761256,	GO:0016020//membrane	GO:0015079//potassium ion transmembrane transporter activity	GO:0006813//potassium ion transport	2	0.44	0	0	0	0
202575	jgi|Poptr1_1|202575|gw1.IX.3040.1|CDS chrom=LG_IX strand=- start=5851507 end=5857617 cdsStart=5851507 cdsEnd=5857617 sfCount=9 sfStarts=5856910,5856240,5855083,5854828,5854644,5853253,5852395,5852167,5851507, sfEnds=5857617,5856852,5855948,5854954,5854732,5853419,5852481,5852266,5851683,	GO:0000151//ubiquitin ligase complex	GO:0008080//N-acetyltransferase activity;GO:0004842//ubiquitin-protein ligase activity;GO:0008270//zinc ion binding;GO:0003677//DNA binding;GO:0003723//RNA binding	GO:0016567//protein ubiquitination;GO:0006355//regulation of transcription, DNA-dependent	9	2	0	0	2	0.8
202735	jgi|Poptr1_1|202735|gw1.IX.3200.1|CDS chrom=LG_IX strand=- start=6339150 end=6350069 cdsStart=6339150 cdsEnd=6350069 sfCount=28 sfStarts=6350007,6349590,6349381,6349105,6348805,6348599,6347477,6347221,6346835,6346625,6346053,6345757,6345247,6345031,6344502,6344144,6343872,6342875,6342471,6342174,6341647,6341258,6341139,6340798,6340281,6340088,6339932,6339150, sfEnds=6350069,6349779,6349512,634926…	-	-	-	4	0.89	2	0.67	0	0
202750	jgi|Poptr1_1|202750|gw1.IX.3215.1|CDS chrom=LG_IX strand=+ start=6379172 end=6382446 cdsStart=6379172 cdsEnd=6382446 sfCount=9 sfStarts=6379172,6380256,6380847,6381170,6381526,6381714,6381883,6382132,6382356, sfEnds=6379368,6380586,6380996,6381418,6381615,6381792,6381989,6382259,6382446,	-	GO:0004497//monooxygenase activity;GO:0016705//oxidoreductase activity, acting on paired donors, with incorporation or reduction of molecular oxygen;GO:0018585//fluorene oxygenase activity;GO:0018586;GO:0018587;GO:0018588;GO:0018589;GO:0018590;GO:0018591;GO:0018592;GO:0018593;GO:0018594;GO:0018595;GO:0018596;GO:0018597;GO:0018598;GO:0018599;GO:0018600;GO:0018601	GO:0006118//electron transport	2	0.44	0	0	0	0
202809	jgi|Poptr1_1|202809|gw1.IX.3274.1|CDS chrom=LG_IX strand=+ start=6537123 end=6538878 cdsStart=6537123 cdsEnd=6538878 sfCount=3 sfStarts=6537123,6537696,6538585, sfEnds=6537612,6538067,6538878,	GO:0016020//membrane;GO:0005743//mitochondrial inner membrane	GO:0005488//binding;GO:0005215//transporter activity	GO:0006810//transport	223	49.45	113	37.79	50	19.95
202856	jgi|Poptr1_1|202856|gw1.IX.3321.1|CDS chrom=LG_IX strand=+ start=6690469 end=6693659 cdsStart=6690469 cdsEnd=6693659 sfCount=9 sfStarts=6690469,6690662,6691316,6691602,6691754,6692103,6692332,6693210,6693444, sfEnds=6690543,6690793,6691483,6691622,6691961,6692184,6692440,6693326,6693659,	-	GO:0004650//polygalacturonase activity	GO:0005975//carbohydrate metabolic process	6	1.33	0	0	17	6.78
202910	jgi|Poptr1_1|202910|gw1.IX.3375.1|CDS chrom=LG_IX strand=+ start=6843236 end=6849351 cdsStart=6843236 cdsEnd=6849351 sfCount=8 sfStarts=6843236,6843645,6843824,6844133,6845912,6847402,6848861,6849268, sfEnds=6843486,6843764,6843915,6844287,6846054,6847551,6849115,6849351,	-	GO:0016491//oxidoreductase activity;GO:0046592//polyamine oxidase activity	GO:0006118//electron transport	117	25.95	31	10.37	33	13.17
202947	jgi|Poptr1_1|202947|gw1.IX.3412.1|CDS chrom=LG_IX strand=- start=6892658 end=6895439 cdsStart=6892658 cdsEnd=6895439 sfCount=6 sfStarts=6895325,6894897,6894522,6894102,6893155,6892658, sfEnds=6895439,6895069,6894713,6894264,6893344,6892796,	-	GO:0045552//dihydrokaempferol 4-reductase activity	-	2	0.44	3	1	9	3.59
203132	jgi|Poptr1_1|203132|gw1.IX.3597.1|CDS chrom=LG_IX strand=- start=7275919 end=7284532 cdsStart=7275919 cdsEnd=7284532 sfCount=10 sfStarts=7284364,7284153,7279582,7279114,7278822,7278515,7277725,7277546,7277053,7275919, sfEnds=7284532,7284272,7279778,7279227,7278916,7278621,7277798,7277624,7277360,7276215,	-	GO:0003951//NAD+ kinase activity;GO:0008237//metallopeptidase activity;GO:0008270//zinc ion binding	GO:0008152//metabolic process;GO:0006508//proteolysis	0	0	0	0	2	0.8
203214	jgi|Poptr1_1|203214|gw1.IX.3679.1|CDS chrom=LG_IX strand=- start=7513544 end=7515381 cdsStart=7513544 cdsEnd=7515381 sfCount=4 sfStarts=7515272,7514715,7514000,7513544, sfEnds=7515381,7515034,7514630,7513927,	GO:0005622//intracellular;GO:0005840//ribosome;GO:0016020//membrane;GO:0016021//integral to membrane	GO:0003735//structural constituent of ribosome;GO:0005351//sugar:hydrogen symporter activity;GO:0005215//transporter activity;GO:0008733	GO:0006412//translation;GO:0008643//carbohydrate transport;GO:0006810//transport	12	2.66	6	2.01	2	0.8
203252	jgi|Poptr1_1|203252|gw1.IX.3717.1|CDS chrom=LG_IX strand=+ start=7613001 end=7616011 cdsStart=7613001 cdsEnd=7616011 sfCount=8 sfStarts=7613001,7613528,7613851,7614206,7614520,7615050,7615594,7615862, sfEnds=7613306,7613741,7614011,7614271,7614683,7615164,7615773,7616011,	-	GO:0015036//disulfide oxidoreductase activity;GO:0003954//NADH dehydrogenase activity	GO:0006118//electron transport	4	0.89	2	0.67	0	0
203284	jgi|Poptr1_1|203284|gw1.IX.3749.1|CDS chrom=LG_IX strand=- start=7680527 end=7682542 cdsStart=7680527 cdsEnd=7682542 sfCount=6 sfStarts=7682474,7682304,7681420,7681231,7681067,7680527, sfEnds=7682542,7682360,7681487,7681337,7681137,7680646,	-	GO:0003684//damaged DNA binding;GO:0005524//ATP binding	GO:0006298//mismatch repair	112	24.84	13	4.35	12	4.79
203647	jgi|Poptr1_1|203647|gw1.IX.4112.1|CDS chrom=LG_IX strand=- start=8399322 end=8404922 cdsStart=8399322 cdsEnd=8404922 sfCount=10 sfStarts=8404290,8403535,8403060,8402037,8401807,8401522,8400875,8400679,8399679,8399322, sfEnds=8404922,8403622,8403483,8402936,8401948,8401629,8401087,8400789,8399873,8399501,	-	GO:0003723//RNA binding	GO:0016071//mRNA metabolic process	2	0.44	2	0.67	6	2.39
203664	jgi|Poptr1_1|203664|gw1.IX.4129.1|CDS chrom=LG_IX strand=+ start=8438522 end=8438889 cdsStart=8438522 cdsEnd=8438889 sfCount=1 sfStarts=8438522, sfEnds=8438889,	-	-	-	22	4.88	15	5.02	8	3.19
203733	jgi|Poptr1_1|203733|gw1.IX.4198.1|CDS chrom=LG_IX strand=+ start=8621484 end=8625567 cdsStart=8621484 cdsEnd=8625567 sfCount=8 sfStarts=8621484,8621677,8622629,8623095,8623471,8624217,8624755,8625424, sfEnds=8621564,8622526,8622838,8623210,8623712,8624528,8624818,8625567,	GO:0005634//nucleus	GO:0003677//DNA binding;GO:0004553//hydrolase activity, hydrolyzing O-glycosyl compounds	GO:0006464//protein modification process;GO:0005975//carbohydrate metabolic process	42	9.31	9	3.01	13	5.19
203735	jgi|Poptr1_1|203735|gw1.IX.4200.1|CDS chrom=LG_IX strand=+ start=8634171 end=8636131 cdsStart=8634171 cdsEnd=8636131 sfCount=5 sfStarts=8634171,8634441,8635157,8635429,8636023, sfEnds=8634349,8634604,8635320,8635688,8636131,	GO:0016020//membrane	GO:0005215//transporter activity	GO:0006810//transport	430	95.36	239	79.93	306	122.1
203847	jgi|Poptr1_1|203847|gw1.IX.4312.1|CDS chrom=LG_IX strand=- start=8972756 end=8973034 cdsStart=8972756 cdsEnd=8973034 sfCount=1 sfStarts=8972756, sfEnds=8973034,	GO:0000786//nucleosome;GO:0005634//nucleus	GO:0003677//DNA binding	GO:0006334//nucleosome assembly;GO:0007001	21	4.66	4	1.34	23	9.18
203919	jgi|Poptr1_1|203919|gw1.IX.4384.1|CDS chrom=LG_IX strand=- start=9141911 end=9144605 cdsStart=9141911 cdsEnd=9144605 sfCount=7 sfStarts=9144513,9144040,9142921,9142724,9142246,9142124,9141911, sfEnds=9144605,9144170,9143071,9142833,9142329,9142172,9142003,	GO:0000151//ubiquitin ligase complex	GO:0003676//nucleic acid binding;GO:0004842//ubiquitin-protein ligase activity;GO:0008270//zinc ion binding	GO:0016567//protein ubiquitination	4	0.89	2	0.67	3	1.2
203922	jgi|Poptr1_1|203922|gw1.IX.4387.1|CDS chrom=LG_IX strand=+ start=9150096 end=9154262 cdsStart=9150096 cdsEnd=9154262 sfCount=2 sfStarts=9150096,9151403, sfEnds=9151231,9154262,	-	-	-	35	7.76	3	1	0	0
204038	jgi|Poptr1_1|204038|gw1.IX.4503.1|CDS chrom=LG_IX strand=+ start=9503006 end=9509766 cdsStart=9503006 cdsEnd=9509766 sfCount=18 sfStarts=9503006,9503913,9504176,9504349,9504573,9504830,9504967,9506017,9506196,9506837,9507627,9508070,9508239,9508595,9508766,9509023,9509504,9509687, sfEnds=9503159,9503953,9504236,9504451,9504675,9504883,9505029,9506066,9506271,9507052,9507714,9508155,9508346,950865…	GO:0016021//integral to membrane	GO:0015520//tetracycline:hydrogen antiporter activity;GO:0005215//transporter activity	GO:0015904//tetracycline transport;GO:0006810//transport	0	0	0	0	2	0.8
204045	jgi|Poptr1_1|204045|gw1.IX.4510.1|CDS chrom=LG_IX strand=+ start=9516059 end=9518101 cdsStart=9516059 cdsEnd=9518101 sfCount=4 sfStarts=9516059,9516949,9517231,9517802, sfEnds=9516109,9517133,9517393,9518101,	-	-	-	15	3.33	0	0	2	0.8
204055	jgi|Poptr1_1|204055|gw1.IX.4520.1|CDS chrom=LG_IX strand=- start=9528840 end=9529283 cdsStart=9528840 cdsEnd=9529283 sfCount=1 sfStarts=9528840, sfEnds=9529283,	-	-	-	3	0.67	0	0	0	0
204176	jgi|Poptr1_1|204176|gw1.IX.4641.1|CDS chrom=LG_IX strand=+ start=9994539 end=9995414 cdsStart=9994539 cdsEnd=9995414 sfCount=1 sfStarts=9994539, sfEnds=9995414,	GO:0005622//intracellular;GO:0005840//ribosome	GO:0003735//structural constituent of ribosome	GO:0006412//translation	41	9.09	11	3.68	14	5.59
204190	jgi|Poptr1_1|204190|gw1.IX.4655.1|CDS chrom=LG_IX strand=+ start=10035417 end=10045769 cdsStart=10035417 cdsEnd=10045769 sfCount=21 sfStarts=10035417,10036691,10036864,10037058,10037219,10037457,10038135,10039152,10039339,10039640,10040673,10041066,10041409,10042602,10043828,10044062,10044202,10044501,10045231,10045455,10045686, sfEnds=10035633,10036751,10036942,10037137,10037313,10037556,1003820…	GO:0005963;GO:0017023//myosin phosphatase complex	GO:0003677//DNA binding;GO:0003918//DNA topoisomerase (ATP-hydrolyzing) activity;GO:0005524//ATP binding;GO:0016787//hydrolase activity;GO:0000158;GO:0004721//phosphoprotein phosphatase activity;GO:0004723//calcium-dependent protein serine/threonine phosphatase activity;GO:0004724//magnesium-dependent protein serine/threonine phosphatase activity;GO:0008420//CTD phosphatase activity;GO:0008597//c…	GO:0006259//DNA metabolic process;GO:0006265//DNA topological change	47	10.42	2	0.67	14	5.59
204260	jgi|Poptr1_1|204260|gw1.IX.4725.1|CDS chrom=LG_IX strand=+ start=10284903 end=10293304 cdsStart=10284903 cdsEnd=10293304 sfCount=13 sfStarts=10284903,10285312,10285825,10286083,10287032,10288471,10289498,10289657,10290048,10290339,10291140,10292127,10292567, sfEnds=10284980,10285380,10285877,10286245,10287162,10288539,10289585,10289732,10290121,10290446,10291307,10292411,10293304,	-	GO:0003677//DNA binding;GO:0008270//zinc ion binding	GO:0006355//regulation of transcription, DNA-dependent	2	0.44	2	0.67	2	0.8
204349	jgi|Poptr1_1|204349|gw1.IX.4814.1|CDS chrom=LG_IX strand=- start=10707770 end=10708018 cdsStart=10707770 cdsEnd=10708018 sfCount=1 sfStarts=10707770, sfEnds=10708018,	-	-	-	9	2	5	1.67	7	2.79
204391	jgi|Poptr1_1|204391|gw1.IX.4856.1|CDS chrom=LG_IX strand=- start=10819375 end=10822592 cdsStart=10819375 cdsEnd=10822592 sfCount=3 sfStarts=10822279,10820537,10819375, sfEnds=10822592,10821207,10820393,	-	-	-	2	0.44	0	0	0	0
204417	jgi|Poptr1_1|204417|gw1.IX.4882.1|CDS chrom=LG_IX strand=- start=10939925 end=10943382 cdsStart=10939925 cdsEnd=10943382 sfCount=2 sfStarts=10943179,10939925, sfEnds=10943382,10941784,	GO:0000151//ubiquitin ligase complex	GO:0004842//ubiquitin-protein ligase activity;GO:0008270//zinc ion binding	GO:0016567//protein ubiquitination	15	3.33	3	1	2	0.8
204424	jgi|Poptr1_1|204424|gw1.IX.4889.1|CDS chrom=LG_IX strand=- start=10957844 end=10959387 cdsStart=10957844 cdsEnd=10959387 sfCount=6 sfStarts=10959169,10958715,10958506,10958247,10958097,10957844, sfEnds=10959387,10958821,10958608,10958414,10958150,10957912,	-	GO:0004089//carbonate dehydratase activity;GO:0008270//zinc ion binding	GO:0006730//one-carbon compound metabolic process	11	2.44	0	0	2	0.8
204508	jgi|Poptr1_1|204508|gw1.IX.4973.1|CDS chrom=LG_IX strand=+ start=11527194 end=11529721 cdsStart=11527194 cdsEnd=11529721 sfCount=3 sfStarts=11527194,11527910,11529058, sfEnds=11527663,11528146,11529721,	-	-	-	13	2.88	10	3.34	8	3.19
204565	jgi|Poptr1_1|204565|gw1.IX.5030.1|CDS chrom=LG_IX strand=+ start=11796834 end=11798968 cdsStart=11796834 cdsEnd=11798968 sfCount=7 sfStarts=11796834,11797766,11797932,11798105,11798283,11798496,11798917, sfEnds=11796912,11797827,11797971,11798200,11798314,11798575,11798968,	-	GO:0004785;GO:0046872//metal ion binding;GO:0004784//superoxide dismutase activity;GO:0008382;GO:0008383;GO:0016954	GO:0006801//superoxide metabolic process	0	0	2	0.67	2	0.8
204586	jgi|Poptr1_1|204586|gw1.IX.5051.1|CDS chrom=LG_IX strand=+ start=11868411 end=11868794 cdsStart=11868411 cdsEnd=11868794 sfCount=1 sfStarts=11868411, sfEnds=11868794,	-	GO:0003676//nucleic acid binding;GO:0004519//endonuclease activity	-	0	0	2	0.67	0	0
204626	jgi|Poptr1_1|204626|gw1.V.27.1|CDS chrom=LG_V strand=- start=11993578 end=12003046 cdsStart=11993578 cdsEnd=12003046 sfCount=13 sfStarts=12002943,12001485,12001266,11999628,11999414,11998901,11998185,11996323,11994756,11994507,11994059,11993779,11993578, sfEnds=12003046,12001630,12001345,11999759,11999530,11998993,11998262,11996379,11995431,11994562,11994119,11993877,11993660,	-	GO:0008270//zinc ion binding	-	24	5.32	0	0	0	0
204634	jgi|Poptr1_1|204634|gw1.V.35.1|CDS chrom=LG_V strand=+ start=12036793 end=12043516 cdsStart=12036793 cdsEnd=12043516 sfCount=17 sfStarts=12036793,12037051,12037248,12037659,12038335,12038558,12039047,12039282,12039992,12040330,12040807,12041707,12042122,12042624,12042743,12043233,12043442, sfEnds=12036972,12037093,12037372,12037766,12038479,12038661,12039130,12039777,12040134,12040694,12040974,12…	GO:0005622//intracellular	-	-	5	1.11	0	0	0	0
204684	jgi|Poptr1_1|204684|gw1.V.85.1|CDS chrom=LG_V strand=+ start=12298430 end=12300139 cdsStart=12298430 cdsEnd=12300139 sfCount=5 sfStarts=12298430,12298971,12299320,12299599,12300044, sfEnds=12298477,12299147,12299479,12299745,12300139,	-	-	-	7	1.55	2	0.67	2	0.8
204718	jgi|Poptr1_1|204718|gw1.V.119.1|CDS chrom=LG_V strand=- start=12448350 end=12449989 cdsStart=12448350 cdsEnd=12449989 sfCount=2 sfStarts=12449623,12448350, sfEnds=12449989,12449512,	-	GO:0005524//ATP binding;GO:0008026//ATP-dependent helicase activity;GO:0003676//nucleic acid binding;GO:0004386//helicase activity;GO:0004003//ATP-dependent DNA helicase activity;GO:0004004//ATP-dependent RNA helicase activity;GO:0008094//DNA-dependent ATPase activity;GO:0008186//RNA-dependent ATPase activity;GO:0015462//protein-transmembrane transporting ATPase activity;GO:0015616//DNA transloca…	-	0	0	0	0	5	2
204853	jgi|Poptr1_1|204853|gw1.V.254.1|CDS chrom=LG_V strand=- start=12864011 end=12873497 cdsStart=12864011 cdsEnd=12873497 sfCount=14 sfStarts=12873454,12873175,12872186,12871236,12870237,12869752,12868248,12868044,12866817,12865931,12865357,12864752,12864568,12864011, sfEnds=12873497,12873321,12872275,12871308,12870347,12869811,12868387,12868151,12866890,12866106,12865452,12864832,12864618,12864145,	-	GO:0004672//protein kinase activity;GO:0005524//ATP binding;GO:0004713//protein tyrosine kinase activity;GO:0004674//protein serine/threonine kinase activity;GO:0016597//amino acid binding	GO:0006468//protein amino acid phosphorylation;GO:0008152//metabolic process	11	2.44	3	1	6	2.39
204897	jgi|Poptr1_1|204897|gw1.V.298.1|CDS chrom=LG_V strand=+ start=12957720 end=12968462 cdsStart=12957720 cdsEnd=12968462 sfCount=21 sfStarts=12957720,12958355,12958809,12959559,12959946,12960165,12961218,12961910,12962180,12962417,12963855,12964787,12964986,12965465,12965677,12966040,12966564,12966745,12967092,12967662,12968226, sfEnds=12958127,12958506,12958903,12959753,12960073,12960323,12961322,1…	-	-	-	113	25.06	47	15.72	27	10.77
205300	jgi|Poptr1_1|205300|gw1.V.701.1|CDS chrom=LG_V strand=+ start=14068905 end=14072597 cdsStart=14068905 cdsEnd=14072597 sfCount=7 sfStarts=14068905,14069436,14070065,14070516,14071091,14071695,14072489, sfEnds=14069036,14069700,14070342,14070616,14071172,14071756,14072597,	-	-	-	2	0.44	0	0	0	0
205442	jgi|Poptr1_1|205442|gw1.V.843.1|CDS chrom=LG_V strand=+ start=14434933 end=14437294 cdsStart=14434933 cdsEnd=14437294 sfCount=6 sfStarts=14434933,14435354,14435983,14436168,14436508,14437115, sfEnds=14435241,14435475,14436085,14436306,14436785,14437294,	-	-	-	0	0	2	0.67	0	0
205443	jgi|Poptr1_1|205443|gw1.V.844.1|CDS chrom=LG_V strand=- start=14445168 end=14446733 cdsStart=14445168 cdsEnd=14446733 sfCount=1 sfStarts=14445168, sfEnds=14446733,	-	-	-	27	5.99	4	1.34	5	2
205458	jgi|Poptr1_1|205458|gw1.V.859.1|CDS chrom=LG_V strand=- start=14462038 end=14467034 cdsStart=14462038 cdsEnd=14467034 sfCount=18 sfStarts=14466917,14466629,14466106,14465894,14465736,14465552,14465365,14465128,14464463,14464284,14464051,14463776,14463533,14463099,14462888,14462494,14462296,14462038, sfEnds=14467034,14466786,14466278,14466014,14465810,14465646,14465440,14465235,14464591,14464352,1…	-	GO:0005515//protein binding	-	5	1.11	2	0.67	10	3.99
205490	jgi|Poptr1_1|205490|gw1.V.891.1|CDS chrom=LG_V strand=+ start=14595006 end=14599464 cdsStart=14595006 cdsEnd=14599464 sfCount=7 sfStarts=14595006,14595876,14596139,14597122,14598061,14599018,14599291, sfEnds=14595356,14596017,14596221,14597360,14598147,14599117,14599464,	-	GO:0003677//DNA binding	GO:0006355//regulation of transcription, DNA-dependent	7	1.55	0	0	0	0
205524	jgi|Poptr1_1|205524|gw1.V.925.1|CDS chrom=LG_V strand=- start=14692736 end=14695622 cdsStart=14692736 cdsEnd=14695622 sfCount=9 sfStarts=14695532,14695082,14694837,14694628,14693914,14693628,14693419,14693155,14692736, sfEnds=14695622,14695150,14694910,14694737,14694532,14693821,14693531,14693293,14692952,	-	GO:0004437//inositol or phosphatidylinositol phosphatase activity	-	2	0.44	0	0	0	0
205531	jgi|Poptr1_1|205531|gw1.V.932.1|CDS chrom=LG_V strand=- start=14707475 end=14708981 cdsStart=14707475 cdsEnd=14708981 sfCount=6 sfStarts=14708931,14708622,14708250,14708026,14707611,14707475, sfEnds=14708981,14708735,14708528,14708139,14707683,14707509,	-	GO:0004672//protein kinase activity;GO:0005524//ATP binding;GO:0004674//protein serine/threonine kinase activity;GO:0004713//protein tyrosine kinase activity;GO:0008450//O-sialoglycoprotein endopeptidase activity	GO:0006468//protein amino acid phosphorylation	2	0.44	0	0	0	0
205580	jgi|Poptr1_1|205580|gw1.V.981.1|CDS chrom=LG_V strand=+ start=14833267 end=14834691 cdsStart=14833267 cdsEnd=14834691 sfCount=2 sfStarts=14833267,14834418, sfEnds=14834289,14834691,	GO:0008287//protein serine/threonine phosphatase complex;GO:0005963;GO:0017023//myosin phosphatase complex	GO:0004722//protein serine/threonine phosphatase activity;GO:0003824//catalytic activity;GO:0000158;GO:0004721//phosphoprotein phosphatase activity;GO:0004723//calcium-dependent protein serine/threonine phosphatase activity;GO:0004724//magnesium-dependent protein serine/threonine phosphatase activity;GO:0008420//CTD phosphatase activity;GO:0008597//calcium-dependent protein serine/threonine phosp…	GO:0006470//protein amino acid dephosphorylation	0	0	4	1.34	4	1.6
205634	jgi|Poptr1_1|205634|gw1.V.1035.1|CDS chrom=LG_V strand=- start=15026678 end=15029575 cdsStart=15026678 cdsEnd=15029575 sfCount=4 sfStarts=15029480,15027912,15027552,15026678, sfEnds=15029575,15027973,15027658,15026784,	-	-	-	2	0.44	0	0	0	0
205724	jgi|Poptr1_1|205724|gw1.V.1125.1|CDS chrom=LG_V strand=- start=15265063 end=15268541 cdsStart=15265063 cdsEnd=15268541 sfCount=8 sfStarts=15268397,15268061,15267936,15267439,15266977,15266011,15265752,15265063, sfEnds=15268541,15268297,15268034,15267660,15267103,15266333,15265896,15265290,	-	-	-	155	34.37	54	18.06	60	23.94
205780	jgi|Poptr1_1|205780|gw1.V.1181.1|CDS chrom=LG_V strand=- start=15431941 end=15437062 cdsStart=15431941 cdsEnd=15437062 sfCount=12 sfStarts=15436927,15436601,15436267,15436058,15435472,15434559,15434287,15433155,15432943,15432447,15432196,15431941, sfEnds=15437062,15436688,15436351,15436099,15435531,15434678,15434379,15434262,15433044,15432578,15432321,15432009,	-	-	-	0	0	0	0	5	2
205863	jgi|Poptr1_1|205863|gw1.V.1264.1|CDS chrom=LG_V strand=- start=15600898 end=15601715 cdsStart=15600898 cdsEnd=15601715 sfCount=2 sfStarts=15601491,15600898, sfEnds=15601715,15601056,	GO:0005795//Golgi stack	GO:0008565//protein transporter activity	GO:0006891//intra-Golgi vesicle-mediated transport	23	5.1	15	5.02	9	3.59
205970	jgi|Poptr1_1|205970|gw1.V.1371.1|CDS chrom=LG_V strand=+ start=15855139 end=15856029 cdsStart=15855139 cdsEnd=15856029 sfCount=1 sfStarts=15855139, sfEnds=15856029,	-	-	-	0	0	0	0	2	0.8
205994	jgi|Poptr1_1|205994|gw1.V.1395.1|CDS chrom=LG_V strand=+ start=15901607 end=15904338 cdsStart=15901607 cdsEnd=15904338 sfCount=8 sfStarts=15901607,15902145,15902539,15902748,15903109,15903452,15903678,15904093, sfEnds=15901711,15902408,15902610,15902786,15903216,15903549,15903789,15904338,	-	GO:0004001//adenosine kinase activity	-	0	0	0	0	6	2.39
206019	jgi|Poptr1_1|206019|gw1.V.1420.1|CDS chrom=LG_V strand=- start=15936139 end=15940520 cdsStart=15936139 cdsEnd=15940520 sfCount=14 sfStarts=15940446,15940222,15939904,15939563,15939399,15939228,15938963,15938626,15938428,15937904,15937723,15936740,15936346,15936139, sfEnds=15940520,15940344,15940077,15939655,15939482,15939283,15939056,15938811,15938508,15937990,15937827,15936846,15936406,15936237,	-	GO:0016779//nucleotidyltransferase activity;GO:0008878//glucose-1-phosphate adenylyltransferase activity	GO:0009058//biosynthetic process;GO:0005978//glycogen biosynthetic process	10	2.22	0	0	0	0
206051	jgi|Poptr1_1|206051|gw1.V.1452.1|CDS chrom=LG_V strand=+ start=16051449 end=16054575 cdsStart=16051449 cdsEnd=16054575 sfCount=8 sfStarts=16051449,16051753,16052333,16052583,16052881,16053735,16054016,16054501, sfEnds=16051523,16051899,16052384,16052711,16052998,16053918,16054129,16054575,	GO:0005634//nucleus	-	GO:0042254//ribosome biogenesis	3	0.67	0	0	2	0.8
206071	jgi|Poptr1_1|206071|gw1.V.1472.1|CDS chrom=LG_V strand=+ start=16097481 end=16098755 cdsStart=16097481 cdsEnd=16098755 sfCount=5 sfStarts=16097481,16097820,16098188,16098464,16098672, sfEnds=16097705,16097960,16098307,16098559,16098755,	GO:0016021//integral to membrane	-	-	0	0	0	0	69	27.53
206205	jgi|Poptr1_1|206205|gw1.V.1606.1|CDS chrom=LG_V strand=- start=16323084 end=16324812 cdsStart=16323084 cdsEnd=16324812 sfCount=3 sfStarts=16324712,16323708,16323084, sfEnds=16324812,16323800,16323606,	-	GO:0003676//nucleic acid binding	-	97	21.51	41	13.71	69	27.53
206268	jgi|Poptr1_1|206268|gw1.V.1669.1|CDS chrom=LG_V strand=+ start=16440222 end=16441639 cdsStart=16440222 cdsEnd=16441639 sfCount=4 sfStarts=16440222,16440515,16440718,16441195, sfEnds=16440428,16440639,16441134,16441639,	-	GO:0003676//nucleic acid binding	-	85	18.85	35	11.71	26	10.37
206456	jgi|Poptr1_1|206456|gw1.V.1857.1|CDS chrom=LG_V strand=- start=16908901 end=16910259 cdsStart=16908901 cdsEnd=16910259 sfCount=1 sfStarts=16908901, sfEnds=16910259,	-	GO:0004623//phospholipase A2 activity;GO:0005509//calcium ion binding	GO:0016042//lipid catabolic process	0	0	0	0	2	0.8
206464	jgi|Poptr1_1|206464|gw1.V.1865.1|CDS chrom=LG_V strand=+ start=16928271 end=16932674 cdsStart=16928271 cdsEnd=16932674 sfCount=10 sfStarts=16928271,16929167,16929355,16930739,16931101,16931265,16931906,16932131,16932440,16932603, sfEnds=16928561,16929253,16929486,16930870,16931166,16931375,16931998,16932164,16932510,16932674,	-	GO:0008270//zinc ion binding;GO:0000285//1-phosphatidylinositol-3-phosphate 5-kinase activity	-	72	15.97	53	17.73	65	25.94
206506	jgi|Poptr1_1|206506|gw1.V.1907.1|CDS chrom=LG_V strand=+ start=17041705 end=17046174 cdsStart=17041705 cdsEnd=17046174 sfCount=8 sfStarts=17041705,17044078,17044451,17044823,17045185,17045486,17045945,17046130, sfEnds=17042389,17044221,17044603,17044938,17045352,17045613,17046044,17046174,	-	-	-	0	0	0	0	3	1.2
206604	jgi|Poptr1_1|206604|gw1.V.2005.1|CDS chrom=LG_V strand=- start=17235525 end=17242593 cdsStart=17235525 cdsEnd=17242593 sfCount=16 sfStarts=17242465,17241973,17241414,17241192,17240947,17240147,17239997,17239767,17238954,17238802,17238245,17237709,17237362,17236091,17235749,17235525, sfEnds=17242593,17242090,17241512,17241310,17241030,17240320,17240066,17239921,17239118,17238873,17238365,17238133,…	-	-	GO:0006464//protein modification process	258	57.22	173	57.86	60	23.94
206614	jgi|Poptr1_1|206614|gw1.V.2015.1|CDS chrom=LG_V strand=- start=17258579 end=17260550 cdsStart=17258579 cdsEnd=17260550 sfCount=2 sfStarts=17259066,17258579, sfEnds=17260550,17259052,	-	GO:0016491//oxidoreductase activity;GO:0046592//polyamine oxidase activity	GO:0006118//electron transport	3	0.67	2	0.67	0	0
206632	jgi|Poptr1_1|206632|gw1.V.2033.1|CDS chrom=LG_V strand=- start=17310735 end=17315710 cdsStart=17310735 cdsEnd=17315710 sfCount=9 sfStarts=17315480,17315255,17314403,17314113,17312998,17312122,17311576,17311378,17310735, sfEnds=17315710,17315390,17314536,17314218,17313083,17312310,17311740,17311491,17310980,	-	GO:0004672//protein kinase activity;GO:0005524//ATP binding;GO:0004713//protein tyrosine kinase activity;GO:0004674//protein serine/threonine kinase activity;GO:0004675//transmembrane receptor protein serine/threonine kinase activity;GO:0004676//3-phosphoinositide-dependent protein kinase activity;GO:0004677//DNA-dependent protein kinase activity;GO:0004679//AMP-activated protein kinase activity;…	GO:0006468//protein amino acid phosphorylation	17	3.77	8	2.68	7	2.79
206645	jgi|Poptr1_1|206645|gw1.V.2046.1|CDS chrom=LG_V strand=- start=17347198 end=17350454 cdsStart=17347198 cdsEnd=17350454 sfCount=10 sfStarts=17350361,17350079,17349420,17349226,17349025,17348820,17348148,17347579,17347425,17347198, sfEnds=17350454,17350272,17349459,17349307,17349102,17348945,17348269,17347618,17347499,17347330,	-	-	-	7	1.55	0	0	0	0
206707	jgi|Poptr1_1|206707|gw1.V.2108.1|CDS chrom=LG_V strand=+ start=17453782 end=17457994 cdsStart=17453782 cdsEnd=17457994 sfCount=4 sfStarts=17453782,17453990,17455891,17457174, sfEnds=17453914,17454660,17456857,17457994,	-	-	-	11	2.44	2	0.67	3	1.2
206728	jgi|Poptr1_1|206728|gw1.V.2129.1|CDS chrom=LG_V strand=+ start=17503197 end=17503991 cdsStart=17503197 cdsEnd=17503991 sfCount=1 sfStarts=17503197, sfEnds=17503991,	-	-	-	30	6.65	12	4.01	10	3.99
206792	jgi|Poptr1_1|206792|gw1.V.2193.1|CDS chrom=LG_V strand=+ start=17629418 end=17633086 cdsStart=17629418 cdsEnd=17633086 sfCount=13 sfStarts=17629418,17629728,17629934,17630457,17631065,17631260,17631642,17631715,17631872,17632188,17632388,17632800,17633003, sfEnds=17629540,17629785,17630151,17630573,17631122,17631314,17631684,17631789,17631938,17632297,17632628,17632860,17633086,	GO:0016021//integral to membrane	-	GO:0008219//cell death	28	6.21	9	3.01	17	6.78
206832	jgi|Poptr1_1|206832|gw1.V.2233.1|CDS chrom=LG_V strand=- start=17693016 end=17695174 cdsStart=17693016 cdsEnd=17695174 sfCount=2 sfStarts=17694477,17693016, sfEnds=17695174,17693823,	GO:0016021//integral to membrane;GO:0016020//membrane	GO:0005215//transporter activity;GO:0008733	GO:0006810//transport	0	0	0	0	7	2.79
206835	jgi|Poptr1_1|206835|gw1.V.2236.1|CDS chrom=LG_V strand=+ start=17712138 end=17714277 cdsStart=17712138 cdsEnd=17714277 sfCount=5 sfStarts=17712138,17712642,17713162,17713525,17713930, sfEnds=17712283,17712922,17713436,17713723,17714277,	-	GO:0003854//3-beta-hydroxy-delta5-steroid dehydrogenase activity;GO:0000252//C-3 sterol dehydrogenase (C-4 sterol decarboxylase) activity;GO:0000253//3-keto sterol reductase activity;GO:0004448//isocitrate dehydrogenase activity;GO:0004495;GO:0008875;GO:0016229//steroid dehydrogenase activity;GO:0016616//oxidoreductase activity, acting on the CH-OH group of donors, NAD or NADP as acceptor;GO:0018…	GO:0006694//steroid biosynthetic process	84	18.63	81	27.09	10	3.99
206887	jgi|Poptr1_1|206887|gw1.V.2288.1|CDS chrom=LG_V strand=+ start=17791553 end=17793879 cdsStart=17791553 cdsEnd=17793879 sfCount=6 sfStarts=17791553,17792126,17792410,17792750,17793368,17793747, sfEnds=17791664,17792299,17792595,17792912,17793557,17793879,	-	GO:0045552//dihydrokaempferol 4-reductase activity	-	9	2	0	0	2	0.8
207070	jgi|Poptr1_1|207070|gw1.V.2471.1|CDS chrom=LG_V strand=- start=285312 end=288407 cdsStart=285312 cdsEnd=288407 sfCount=5 sfStarts=288198,287371,286420,286039,285312, sfEnds=288407,287491,286594,286109,285916,	-	GO:0004650//polygalacturonase activity	GO:0005975//carbohydrate metabolic process	15	3.33	3	1	9	3.59
207096	jgi|Poptr1_1|207096|gw1.V.2497.1|CDS chrom=LG_V strand=- start=352817 end=357809 cdsStart=352817 cdsEnd=357809 sfCount=8 sfStarts=357678,357070,356005,355645,355277,354779,353502,352817, sfEnds=357809,357144,356106,355716,355333,355030,353683,353114,	-	-	-	2	0.44	2	0.67	0	0
207102	jgi|Poptr1_1|207102|gw1.V.2503.1|CDS chrom=LG_V strand=+ start=374996 end=376374 cdsStart=374996 cdsEnd=376374 sfCount=4 sfStarts=374996,375429,375880,376153, sfEnds=375334,375777,376015,376374,	-	GO:0030570//pectate lyase activity	-	0	0	0	0	12	4.79
207152	jgi|Poptr1_1|207152|gw1.V.2553.1|CDS chrom=LG_V strand=+ start=508000 end=514794 cdsStart=508000 cdsEnd=514794 sfCount=13 sfStarts=508000,508255,509094,509822,510672,511633,512248,512640,513214,513827,514209,514369,514647, sfEnds=508125,508346,509207,510152,510851,511713,512466,512782,513380,514044,514305,514372,514794,	-	GO:0016491//oxidoreductase activity;GO:0015036//disulfide oxidoreductase activity;GO:0005554	GO:0006118//electron transport	21	4.66	8	2.68	0	0
207193	jgi|Poptr1_1|207193|gw1.V.2594.1|CDS chrom=LG_V strand=+ start=634327 end=640967 cdsStart=634327 cdsEnd=640967 sfCount=9 sfStarts=634327,634676,635493,636564,636830,638403,639953,640723,640920, sfEnds=634538,634741,635538,636724,636959,638567,640080,640822,640967,	GO:0005677//chromatin silencing complex	GO:0003677//DNA binding;GO:0008939//nicotinate-nucleotide-dimethylbenzimidazole phosphoribosyltransferase activity	GO:0006342//chromatin silencing;GO:0006355//regulation of transcription, DNA-dependent	9	2	0	0	7	2.79
207196	jgi|Poptr1_1|207196|gw1.V.2597.1|CDS chrom=LG_V strand=+ start=646121 end=648712 cdsStart=646121 cdsEnd=648712 sfCount=7 sfStarts=646121,646368,646831,647060,647351,647853,648240, sfEnds=646183,646514,646988,647249,647656,648034,648712,	GO:0016020//membrane	GO:0005279	GO:0006865//amino acid transport	9	2	2	0.67	10	3.99
207220	jgi|Poptr1_1|207220|gw1.V.2621.1|CDS chrom=LG_V strand=+ start=697402 end=699421 cdsStart=697402 cdsEnd=699421 sfCount=3 sfStarts=697402,697775,698660, sfEnds=697693,698184,699421,	-	-	-	71	15.75	21	7.02	54	21.55
207235	jgi|Poptr1_1|207235|gw1.V.2636.1|CDS chrom=LG_V strand=- start=717101 end=719887 cdsStart=717101 cdsEnd=719887 sfCount=8 sfStarts=719835,719422,718658,718314,718077,717485,717301,717101, sfEnds=719887,719539,718884,718535,718215,717685,717373,717195,	-	GO:0004194;GO:0004190//aspartic-type endopeptidase activity;GO:0004675//transmembrane receptor protein serine/threonine kinase activity;GO:0004676//3-phosphoinositide-dependent protein kinase activity;GO:0004677//DNA-dependent protein kinase activity;GO:0004679//AMP-activated protein kinase activity;GO:0004680//casein kinase activity;GO:0004681//casein kinase I activity;GO:0004683//calmodulin-dep…	GO:0006508//proteolysis	21	4.66	22	7.36	7	2.79
207335	jgi|Poptr1_1|207335|gw1.V.2736.1|CDS chrom=LG_V strand=+ start=1044442 end=1050847 cdsStart=1044442 cdsEnd=1050847 sfCount=12 sfStarts=1044442,1044717,1045511,1045723,1046575,1046890,1048619,1048808,1049508,1050381,1050496,1050753, sfEnds=1044627,1044805,1045584,1045819,1046742,1047116,1048733,1049195,1050053,1050438,1050664,1050847,	-	-	-	4	0.89	0	0	0	0
207394	jgi|Poptr1_1|207394|gw1.V.2795.1|CDS chrom=LG_V strand=- start=1197976 end=1198947 cdsStart=1197976 cdsEnd=1198947 sfCount=1 sfStarts=1197976, sfEnds=1198947,	GO:0016020//membrane	-	-	4	0.89	0	0	0	0
207428	jgi|Poptr1_1|207428|gw1.V.2829.1|CDS chrom=LG_V strand=+ start=1268656 end=1274240 cdsStart=1268656 cdsEnd=1274240 sfCount=14 sfStarts=1268656,1268814,1269180,1269652,1270057,1270673,1271489,1272184,1272346,1272704,1273292,1273484,1273807,1274067, sfEnds=1268735,1268952,1269275,1269793,1270152,1270767,1271650,1272264,1272567,1272838,1273372,1273570,1273914,1274240,	-	GO:0004066//asparagine synthase (glutamine-hydrolyzing) activity	GO:0008152//metabolic process;GO:0006529//asparagine biosynthetic process	38	8.43	15	5.02	9	3.59
207537	jgi|Poptr1_1|207537|gw1.V.2938.1|CDS chrom=LG_V strand=- start=1564336 end=1565310 cdsStart=1564336 cdsEnd=1565310 sfCount=1 sfStarts=1564336, sfEnds=1565310,	-	-	-	16	3.55	18	6.02	6	2.39
207559	jgi|Poptr1_1|207559|gw1.V.2960.1|CDS chrom=LG_V strand=- start=1603786 end=1607538 cdsStart=1603786 cdsEnd=1607538 sfCount=10 sfStarts=1607252,1607036,1605845,1605468,1605206,1605052,1604875,1604251,1604059,1603786, sfEnds=1607538,1607174,1606086,1605695,1605344,1605122,1604974,1604311,1604153,1603899,	-	GO:0004194;GO:0004190//aspartic-type endopeptidase activity;GO:0004675//transmembrane receptor protein serine/threonine kinase activity;GO:0004676//3-phosphoinositide-dependent protein kinase activity;GO:0004677//DNA-dependent protein kinase activity;GO:0004679//AMP-activated protein kinase activity;GO:0004680//casein kinase activity;GO:0004681//casein kinase I activity;GO:0004683//calmodulin-dep…	GO:0006508//proteolysis	2	0.44	0	0	0	0
207672	jgi|Poptr1_1|207672|gw1.V.3073.1|CDS chrom=LG_V strand=+ start=1942408 end=1946849 cdsStart=1942408 cdsEnd=1946849 sfCount=3 sfStarts=1942408,1944688,1946688, sfEnds=1943910,1945503,1946849,	-	-	-	2	0.44	0	0	2	0.8
207676	jgi|Poptr1_1|207676|gw1.V.3077.1|CDS chrom=LG_V strand=+ start=1950692 end=1953367 cdsStart=1950692 cdsEnd=1953367 sfCount=4 sfStarts=1950692,1951108,1951815,1953071, sfEnds=1950739,1951307,1952019,1953367,	GO:0000151//ubiquitin ligase complex	GO:0004842//ubiquitin-protein ligase activity;GO:0008270//zinc ion binding	GO:0016567//protein ubiquitination	3	0.67	2	0.67	6	2.39
207680	jgi|Poptr1_1|207680|gw1.V.3081.1|CDS chrom=LG_V strand=+ start=1961533 end=1962219 cdsStart=1961533 cdsEnd=1962219 sfCount=1 sfStarts=1961533, sfEnds=1962219,	-	-	-	390	86.49	162	54.18	37	14.76
207868	jgi|Poptr1_1|207868|gw1.V.3269.1|CDS chrom=LG_V strand=- start=2456129 end=2456899 cdsStart=2456129 cdsEnd=2456899 sfCount=1 sfStarts=2456129, sfEnds=2456899,	GO:0000151//ubiquitin ligase complex	GO:0004842//ubiquitin-protein ligase activity;GO:0008270//zinc ion binding	GO:0016567//protein ubiquitination	132	29.27	111	37.12	139	55.47
207942	jgi|Poptr1_1|207942|gw1.V.3343.1|CDS chrom=LG_V strand=- start=2657060 end=2660393 cdsStart=2657060 cdsEnd=2660393 sfCount=5 sfStarts=2660321,2659201,2658176,2657445,2657060, sfEnds=2660393,2659724,2659087,2657615,2657254,	GO:0000151//ubiquitin ligase complex	GO:0004842//ubiquitin-protein ligase activity;GO:0008270//zinc ion binding	GO:0016567//protein ubiquitination	5	1.11	2	0.67	7	2.79
207959	jgi|Poptr1_1|207959|gw1.V.3360.1|CDS chrom=LG_V strand=+ start=2703889 end=2712334 cdsStart=2703889 cdsEnd=2712334 sfCount=18 sfStarts=2703889,2705801,2706175,2706336,2706688,2706862,2707557,2707811,2708228,2708401,2708564,2708817,2709217,2710602,2710993,2711221,2712021,2712230, sfEnds=2703959,2705958,2706245,2706530,2706726,2706969,2707646,2707886,2708324,2708476,2708740,2708939,2709300,2710790,…	-	GO:0000166//nucleotide binding;GO:0017111//nucleoside-triphosphatase activity;GO:0005524//ATP binding	-	5	1.11	2	0.67	0	0
207971	jgi|Poptr1_1|207971|gw1.V.3372.1|CDS chrom=LG_V strand=+ start=2723520 end=2725897 cdsStart=2723520 cdsEnd=2725897 sfCount=8 sfStarts=2723520,2723756,2724096,2724346,2724545,2725363,2725600,2725831, sfEnds=2723623,2723891,2724217,2724415,2724694,2725498,2725696,2725897,	GO:0016021//integral to membrane	GO:0004659//prenyltransferase activity;GO:0004660//protein farnesyltransferase activity;GO:0004661//protein geranylgeranyltransferase activity;GO:0004662//CAAX-protein geranylgeranyltransferase activity;GO:0004663//Rab-protein geranylgeranyltransferase activity;GO:0008318//protein prenyltransferase activity;GO:0008412//4-hydroxybenzoate octaprenyltransferase activity;GO:0008495//protoheme IX farn…	GO:0009058//biosynthetic process	7	1.55	3	1	2	0.8
207980	jgi|Poptr1_1|207980|gw1.V.3381.1|CDS chrom=LG_V strand=+ start=2738018 end=2742542 cdsStart=2738018 cdsEnd=2742542 sfCount=8 sfStarts=2738018,2739533,2739906,2740423,2740626,2741394,2742106,2742432, sfEnds=2738277,2739773,2739986,2740530,2740745,2741591,2742192,2742542,	-	GO:0005524//ATP binding;GO:0008026//ATP-dependent helicase activity;GO:0003676//nucleic acid binding;GO:0004386//helicase activity;GO:0004003//ATP-dependent DNA helicase activity;GO:0004004//ATP-dependent RNA helicase activity;GO:0008094//DNA-dependent ATPase activity;GO:0008186//RNA-dependent ATPase activity;GO:0015462//protein-transmembrane transporting ATPase activity;GO:0015616//DNA transloca…	-	68	15.08	30	10.03	16	6.38
208007	jgi|Poptr1_1|208007|gw1.V.3408.1|CDS chrom=LG_V strand=+ start=2812855 end=2813307 cdsStart=2812855 cdsEnd=2813307 sfCount=1 sfStarts=2812855, sfEnds=2813307,	-	-	-	0	0	0	0	3	1.2
208022	jgi|Poptr1_1|208022|gw1.V.3423.1|CDS chrom=LG_V strand=- start=2832227 end=2832730 cdsStart=2832227 cdsEnd=2832730 sfCount=1 sfStarts=2832227, sfEnds=2832730,	-	-	-	2	0.44	0	0	0	0
208054	jgi|Poptr1_1|208054|gw1.V.3455.1|CDS chrom=LG_V strand=+ start=2928165 end=2931026 cdsStart=2928165 cdsEnd=2931026 sfCount=10 sfStarts=2928165,2928474,2928817,2928948,2929298,2929435,2929634,2929981,2930636,2930813, sfEnds=2928378,2928722,2928867,2929208,2929350,2929549,2929888,2930503,2930749,2931026,	GO:0016020//membrane	GO:0015079//potassium ion transmembrane transporter activity	GO:0006813//potassium ion transport	12	2.66	5	1.67	16	6.38
208145	jgi|Poptr1_1|208145|gw1.V.3546.1|CDS chrom=LG_V strand=+ start=3217769 end=3219809 cdsStart=3217769 cdsEnd=3219809 sfCount=4 sfStarts=3217769,3218230,3218661,3219672, sfEnds=3218136,3218402,3219574,3219809,	-	-	-	6	1.33	0	0	0	0
208272	jgi|Poptr1_1|208272|gw1.V.3673.1|CDS chrom=LG_V strand=- start=3551636 end=3552838 cdsStart=3551636 cdsEnd=3552838 sfCount=1 sfStarts=3551636, sfEnds=3552838,	GO:0016020//membrane	GO:0005279	GO:0006865//amino acid transport	14	3.1	4	1.34	5	2
208277	jgi|Poptr1_1|208277|gw1.V.3678.1|CDS chrom=LG_V strand=- start=3554153 end=3555904 cdsStart=3554153 cdsEnd=3555904 sfCount=1 sfStarts=3554153, sfEnds=3555904,	-	-	-	0	0	0	0	5	2
208278	jgi|Poptr1_1|208278|gw1.V.3679.1|CDS chrom=LG_V strand=- start=3558408 end=3559626 cdsStart=3558408 cdsEnd=3559626 sfCount=3 sfStarts=3559480,3559074,3558408, sfEnds=3559626,3559279,3558954,	GO:0008287//protein serine/threonine phosphatase complex;GO:0005963;GO:0017023//myosin phosphatase complex	GO:0004722//protein serine/threonine phosphatase activity;GO:0003824//catalytic activity;GO:0000158;GO:0004721//phosphoprotein phosphatase activity;GO:0004723//calcium-dependent protein serine/threonine phosphatase activity;GO:0004724//magnesium-dependent protein serine/threonine phosphatase activity;GO:0008420//CTD phosphatase activity;GO:0008597//calcium-dependent protein serine/threonine phosp…	GO:0006470//protein amino acid dephosphorylation	65	14.42	16	5.35	0	0
208346	jgi|Poptr1_1|208346|gw1.V.3747.1|CDS chrom=LG_V strand=- start=4008809 end=4012099 cdsStart=4008809 cdsEnd=4012099 sfCount=6 sfStarts=4012061,4010845,4010656,4010438,4009231,4008809, sfEnds=4012099,4010961,4010759,4010575,4009318,4008910,	-	-	-	21	4.66	0	0	5	2
208407	jgi|Poptr1_1|208407|gw1.V.3808.1|CDS chrom=LG_V strand=+ start=4155378 end=4156400 cdsStart=4155378 cdsEnd=4156400 sfCount=1 sfStarts=4155378, sfEnds=4156400,	-	-	-	28	6.21	3	1	34	13.57
208472	jgi|Poptr1_1|208472|gw1.V.3873.1|CDS chrom=LG_V strand=- start=4417447 end=4418256 cdsStart=4417447 cdsEnd=4418256 sfCount=1 sfStarts=4417447, sfEnds=4418256,	-	-	-	161	35.71	58	19.4	20	7.98
208477	jgi|Poptr1_1|208477|gw1.V.3878.1|CDS chrom=LG_V strand=+ start=4462116 end=4464805 cdsStart=4462116 cdsEnd=4464805 sfCount=8 sfStarts=4462116,4462260,4462612,4462824,4463122,4463864,4464006,4464644, sfEnds=4462177,4462347,4462674,4462987,4463197,4463923,4464131,4464805,	-	GO:0004672//protein kinase activity;GO:0005524//ATP binding;GO:0004713//protein tyrosine kinase activity;GO:0004674//protein serine/threonine kinase activity	GO:0006468//protein amino acid phosphorylation	293	64.98	73	24.41	14	5.59
208515	jgi|Poptr1_1|208515|gw1.V.3916.1|CDS chrom=LG_V strand=+ start=4559153 end=4563623 cdsStart=4559153 cdsEnd=4563623 sfCount=6 sfStarts=4559153,4559543,4560296,4561062,4562590,4563156, sfEnds=4559346,4559624,4560438,4562475,4562784,4563623,	-	-	-	13	2.88	0	0	0	0
208603	jgi|Poptr1_1|208603|gw1.V.4004.1|CDS chrom=LG_V strand=+ start=5018284 end=5020296 cdsStart=5018284 cdsEnd=5020296 sfCount=6 sfStarts=5018284,5018502,5019174,5019385,5019892,5020210, sfEnds=5018403,5018639,5019272,5019688,5020115,5020296,	-	GO:0004629//phospholipase C activity	GO:0007165//signal transduction;GO:0007242//intracellular signaling cascade	305	67.64	248	82.94	203	81
208732	jgi|Poptr1_1|208732|gw1.V.4133.1|CDS chrom=LG_V strand=- start=5445702 end=5447176 cdsStart=5445702 cdsEnd=5447176 sfCount=6 sfStarts=5447069,5446816,5446640,5446063,5445882,5445702, sfEnds=5447176,5446971,5446743,5446270,5445995,5445770,	-	GO:0008017//microtubule binding	-	0	0	0	0	4	1.6
208842	jgi|Poptr1_1|208842|gw1.V.4243.1|CDS chrom=LG_V strand=- start=5912124 end=5912342 cdsStart=5912124 cdsEnd=5912342 sfCount=1 sfStarts=5912124, sfEnds=5912342,	-	-	-	73	16.19	93	31.1	247	98.56
208844	jgi|Poptr1_1|208844|gw1.V.4245.1|CDS chrom=LG_V strand=- start=5921870 end=5924153 cdsStart=5921870 cdsEnd=5924153 sfCount=1 sfStarts=5921870, sfEnds=5924153,	-	GO:0004289;GO:0008233//peptidase activity;GO:0042802//identical protein binding	GO:0006508//proteolysis;GO:0043086//negative regulation of catalytic activity	13	2.88	9	3.01	10	3.99
208891	jgi|Poptr1_1|208891|gw1.V.4292.1|CDS chrom=LG_V strand=+ start=6097038 end=6101783 cdsStart=6097038 cdsEnd=6101783 sfCount=10 sfStarts=6097038,6097453,6098448,6099263,6100123,6100518,6101132,6101308,6101463,6101736, sfEnds=6097216,6097582,6098642,6099420,6100213,6100583,6101214,6101371,6101531,6101783,	GO:0005952//cAMP-dependent protein kinase complex;GO:0005956//protein kinase CK2 complex	GO:0004672//protein kinase activity;GO:0005524//ATP binding;GO:0004713//protein tyrosine kinase activity;GO:0004674//protein serine/threonine kinase activity;GO:0004682//protein kinase CK2 activity;GO:0004691//cAMP-dependent protein kinase activity;GO:0008603//cAMP-dependent protein kinase regulator activity;GO:0008605//protein kinase CK2 regulator activity	GO:0006468//protein amino acid phosphorylation	16	3.55	12	4.01	48	19.15
209034	jgi|Poptr1_1|209034|gw1.V.4435.1|CDS chrom=LG_V strand=+ start=6634447 end=6635163 cdsStart=6634447 cdsEnd=6635163 sfCount=1 sfStarts=6634447, sfEnds=6635163,	-	-	-	2	0.44	3	1	2	0.8
209043	jgi|Poptr1_1|209043|gw1.V.4444.1|CDS chrom=LG_V strand=- start=6643073 end=6646888 cdsStart=6643073 cdsEnd=6646888 sfCount=9 sfStarts=6646761,6646617,6646419,6645607,6645424,6644911,6644062,6643685,6643073, sfEnds=6646888,6646679,6646522,6645698,6645513,6645138,6644312,6643973,6643186,	GO:0000151//ubiquitin ligase complex	GO:0004842//ubiquitin-protein ligase activity;GO:0003755//peptidyl-prolyl cis-trans isomerase activity;GO:0004600;GO:0030051;GO:0042027	GO:0006457//protein folding;GO:0016567//protein ubiquitination	62	13.75	16	5.35	10	3.99
209085	jgi|Poptr1_1|209085|gw1.V.4486.1|CDS chrom=LG_V strand=+ start=6808174 end=6812358 cdsStart=6808174 cdsEnd=6812358 sfCount=10 sfStarts=6808174,6808663,6808963,6810441,6810721,6811040,6811254,6811842,6811979,6812276, sfEnds=6808253,6808744,6808995,6810561,6810813,6811159,6811430,6811897,6812090,6812358,	-	-	-	42	9.31	12	4.01	5	2
209205	jgi|Poptr1_1|209205|gw1.V.4606.1|CDS chrom=LG_V strand=- start=7629584 end=7630405 cdsStart=7629584 cdsEnd=7630405 sfCount=2 sfStarts=7629965,7629584, sfEnds=7630405,7629874,	-	GO:0031072//heat shock protein binding;GO:0051082//unfolded protein binding	GO:0006457//protein folding	4	0.89	2	0.67	0	0
209220	jgi|Poptr1_1|209220|gw1.V.4621.1|CDS chrom=LG_V strand=- start=8013901 end=8016724 cdsStart=8013901 cdsEnd=8016724 sfCount=8 sfStarts=8016639,8016334,8016063,8015834,8015505,8014893,8014598,8013901, sfEnds=8016724,8016419,8016225,8015954,8015662,8014977,8014810,8013963,	-	GO:0004197//cysteine-type endopeptidase activity;GO:0004221//ubiquitin thiolesterase activity	GO:0006511//ubiquitin-dependent protein catabolic process	10	2.22	2	0.67	0	0
209259	jgi|Poptr1_1|209259|gw1.V.4660.1|CDS chrom=LG_V strand=+ start=8271880 end=8281025 cdsStart=8271880 cdsEnd=8281025 sfCount=19 sfStarts=8271880,8272154,8272578,8273074,8273301,8273637,8274489,8274697,8275176,8275637,8275906,8276167,8276626,8277722,8278505,8279718,8279910,8280258,8280947, sfEnds=8271942,8272222,8272655,8273208,8273408,8273762,8274604,8274814,8275281,8275782,8276076,8276277,8276737,…	GO:0005634//nucleus	GO:0003677//DNA binding;GO:0003847//1-alkyl-2-acetylglycerophosphocholine esterase activity	-	20	4.44	6	2.01	3	1.2
209294	jgi|Poptr1_1|209294|gw1.V.4695.1|CDS chrom=LG_V strand=+ start=8460715 end=8465999 cdsStart=8460715 cdsEnd=8465999 sfCount=15 sfStarts=8460715,8460910,8461185,8461476,8461668,8461809,8462511,8462736,8462874,8463579,8464258,8464597,8465266,8465397,8465909, sfEnds=8460798,8460993,8461223,8461574,8461709,8461896,8462575,8462798,8462946,8463687,8464303,8464653,8465314,8465466,8465999,	-	GO:0031072//heat shock protein binding;GO:0051082//unfolded protein binding	GO:0006457//protein folding	7	1.55	0	0	0	0
209469	jgi|Poptr1_1|209469|gw1.V.4870.1|CDS chrom=LG_V strand=+ start=9509882 end=9511048 cdsStart=9509882 cdsEnd=9511048 sfCount=3 sfStarts=9509882,9510181,9510654, sfEnds=9510078,9510311,9511048,	-	GO:0005489//electron transporter activity	GO:0006118//electron transport	187	41.47	106	35.45	85	33.92
209529	jgi|Poptr1_1|209529|gw1.V.4930.1|CDS chrom=LG_V strand=+ start=9780417 end=9781172 cdsStart=9780417 cdsEnd=9781172 sfCount=1 sfStarts=9780417, sfEnds=9781172,	GO:0016469//proton-transporting two-sector ATPase complex	GO:0005524//ATP binding;GO:0046933//hydrogen ion transporting ATP synthase activity, rotational mechanism;GO:0046961//proton-transporting ATPase activity, rotational mechanism	GO:0015986//ATP synthesis coupled proton transport	0	0	0	0	3	1.2
209684	jgi|Poptr1_1|209684|gw1.V.5085.1|CDS chrom=LG_V strand=+ start=10724871 end=10728117 cdsStart=10724871 cdsEnd=10728117 sfCount=11 sfStarts=10724871,10725058,10725304,10725467,10725778,10726743,10726904,10727118,10727324,10727621,10727972, sfEnds=10724956,10725160,10725368,10725675,10725841,10726815,10727024,10727205,10727449,10727730,10728117,	GO:0016020//membrane	GO:0008378//galactosyltransferase activity	GO:0006486//protein amino acid glycosylation	2	0.44	2	0.67	0	0
209711	jgi|Poptr1_1|209711|gw1.V.5112.1|CDS chrom=LG_V strand=+ start=10812211 end=10813137 cdsStart=10812211 cdsEnd=10813137 sfCount=1 sfStarts=10812211, sfEnds=10813137,	-	GO:0004553//hydrolase activity, hydrolyzing O-glycosyl compounds;GO:0042973//glucan endo-1,3-beta-D-glucosidase activity	GO:0005975//carbohydrate metabolic process	12	2.66	13	4.35	5	2
209721	jgi|Poptr1_1|209721|gw1.V.5122.1|CDS chrom=LG_V strand=+ start=10894821 end=10895505 cdsStart=10894821 cdsEnd=10895505 sfCount=2 sfStarts=10894821,10895091, sfEnds=10895015,10895505,	-	-	-	31	6.87	10	3.34	12	4.79
209792	jgi|Poptr1_1|209792|gw1.V.5193.1|CDS chrom=LG_V strand=+ start=11167669 end=11171284 cdsStart=11167669 cdsEnd=11171284 sfCount=7 sfStarts=11167669,11167838,11167984,11168250,11168530,11170752,11170907, sfEnds=11167734,11167891,11168052,11168490,11170481,11170823,11171284,	-	GO:0003723//RNA binding;GO:0004540//ribonuclease activity;GO:0000175//3'-5'-exoribonuclease activity;GO:0004534//5'-3' exoribonuclease activity;GO:0016896//exoribonuclease activity, producing 5'-phosphomonoesters	-	25	5.54	7	2.34	4	1.6
209861	jgi|Poptr1_1|209861|gw1.V.5262.1|CDS chrom=LG_V strand=+ start=11371784 end=11373781 cdsStart=11371784 cdsEnd=11373781 sfCount=8 sfStarts=11371784,11371977,11372290,11372834,11372975,11373107,11373537,11373720, sfEnds=11371886,11372053,11372343,11372890,11373015,11373178,11373616,11373781,	-	-	-	13	2.88	4	1.34	2	0.8
209865	jgi|Poptr1_1|209865|gw1.V.5266.1|CDS chrom=LG_V strand=- start=11388371 end=11391813 cdsStart=11388371 cdsEnd=11391813 sfCount=10 sfStarts=11391718,11391359,11391217,11390844,11390719,11390151,11389996,11389683,11389169,11388371, sfEnds=11391813,11391632,11391263,11390881,11390764,11390204,11390064,11389759,11389264,11388440,	GO:0005634//nucleus	GO:0003700//transcription factor activity	GO:0006281//DNA repair;GO:0006355//regulation of transcription, DNA-dependent	12	2.66	4	1.34	11	4.39
209887	jgi|Poptr1_1|209887|gw1.V.5288.1|CDS chrom=LG_V strand=+ start=11467490 end=11471142 cdsStart=11467490 cdsEnd=11471142 sfCount=7 sfStarts=11467490,11467779,11468226,11468537,11469993,11470112,11470792, sfEnds=11467633,11467845,11468325,11468700,11470039,11470162,11471142,	-	-	-	2	0.44	0	0	0	0
209890	jgi|Poptr1_1|209890|gw1.V.5291.1|CDS chrom=LG_V strand=+ start=11483997 end=11484365 cdsStart=11483997 cdsEnd=11484365 sfCount=1 sfStarts=11483997, sfEnds=11484365,	-	-	-	28	6.21	2	0.67	7	2.79
209891	jgi|Poptr1_1|209891|gw1.V.5292.1|CDS chrom=LG_V strand=+ start=11485943 end=11489444 cdsStart=11485943 cdsEnd=11489444 sfCount=8 sfStarts=11485943,11486097,11486420,11487247,11487870,11488109,11488312,11489286, sfEnds=11485981,11486270,11486649,11487364,11488001,11488243,11488518,11489444,	-	GO:0004467//long-chain-fatty-acid-CoA ligase activity	-	342	75.85	136	45.48	32	12.77
209946	jgi|Poptr1_1|209946|gw1.V.5347.1|CDS chrom=LG_V strand=- start=11673390 end=11676716 cdsStart=11673390 cdsEnd=11676716 sfCount=11 sfStarts=11676633,11676346,11676162,11675988,11675812,11675642,11674751,11674567,11674377,11673845,11673390, sfEnds=11676716,11676466,11676262,11676075,11675879,11675728,11674825,11674644,11674481,11673907,11673536,	-	GO:0004601//peroxidase activity;GO:0016688//L-ascorbate peroxidase activity	GO:0006979//response to oxidative stress	40	8.87	31	10.37	7	2.79
209993	jgi|Poptr1_1|209993|gw1.V.5394.1|CDS chrom=LG_V strand=+ start=11818690 end=11825603 cdsStart=11818690 cdsEnd=11825603 sfCount=19 sfStarts=11818690,11819075,11819261,11819506,11819686,11819858,11820426,11820889,11821190,11821354,11821584,11821993,11822278,11823158,11823658,11823855,11824239,11824654,11825496, sfEnds=11818782,11819170,11819373,11819572,11819778,11820001,11820520,11820994,11821274,…	GO:0009341//beta-galactosidase complex	GO:0005529//sugar binding;GO:0004565//beta-galactosidase activity	GO:0005975//carbohydrate metabolic process	29	6.43	4	1.34	4	1.6
215808	jgi|Poptr1_1|215808|gw1.VII.113.1|CDS chrom=LG_VII strand=+ start=12291862 end=12297534 cdsStart=12291862 cdsEnd=12297534 sfCount=10 sfStarts=12291862,12292180,12292457,12292993,12293144,12293825,12294117,12294860,12297257,12297407, sfEnds=12292082,12292340,12292602,12293055,12293236,12293986,12294223,12295168,12297354,12297534,	GO:0016021//integral to membrane	GO:0001584	GO:0007186//G-protein coupled receptor protein signaling pathway	12	2.66	0	0	0	0
215864	jgi|Poptr1_1|215864|gw1.VII.169.1|CDS chrom=LG_VII strand=- start=12542849 end=12546686 cdsStart=12542849 cdsEnd=12546686 sfCount=13 sfStarts=12546426,12546112,12545826,12545650,12545384,12545172,12544212,12544005,12543864,12543446,12543160,12543043,12542849, sfEnds=12546686,12546324,12546030,12545725,12545519,12545276,12544292,12544094,12543929,12543502,12543237,12543090,12542917,	-	-	-	0	0	0	0	2	0.8
215882	jgi|Poptr1_1|215882|gw1.VII.187.1|CDS chrom=LG_VII strand=+ start=12587861 end=12590662 cdsStart=12587861 cdsEnd=12590662 sfCount=6 sfStarts=12587861,12588631,12589243,12589577,12589888,12590432, sfEnds=12588129,12588868,12589486,12589780,12590090,12590662,	GO:0016021//integral to membrane;GO:0016020//membrane	GO:0005215//transporter activity	GO:0006810//transport	202	44.8	77	25.75	80	31.92
215917	jgi|Poptr1_1|215917|gw1.VII.222.1|CDS chrom=LG_VII strand=+ start=12663109 end=12665177 cdsStart=12663109 cdsEnd=12665177 sfCount=3 sfStarts=12663109,12663898,12664591, sfEnds=12663787,12664506,12665177,	-	GO:0004672//protein kinase activity;GO:0005524//ATP binding;GO:0004713//protein tyrosine kinase activity;GO:0004674//protein serine/threonine kinase activity	GO:0006468//protein amino acid phosphorylation	896	198.71	477	159.53	306	122.1
215931	jgi|Poptr1_1|215931|gw1.VII.236.1|CDS chrom=LG_VII strand=- start=12686144 end=12692252 cdsStart=12686144 cdsEnd=12692252 sfCount=12 sfStarts=12692020,12691786,12691609,12691379,12691059,12690885,12690660,12689889,12689141,12687304,12686322,12686144, sfEnds=12692252,12691878,12691685,12691424,12691119,12690938,12690739,12689928,12689253,12687414,12686438,12686215,	-	GO:0016905//myosin heavy chain kinase activity	-	7	1.55	3	1	3	1.2
215969	jgi|Poptr1_1|215969|gw1.VII.274.1|CDS chrom=LG_VII strand=+ start=12780135 end=12784437 cdsStart=12780135 cdsEnd=12784437 sfCount=11 sfStarts=12780135,12781036,12781212,12781419,12781663,12781900,12782335,12783099,12783243,12784104,12784387, sfEnds=12780237,12781117,12781311,12781514,12781713,12781965,12782436,12783167,12783326,12784199,12784437,	GO:0005741//mitochondrial outer membrane	GO:0008308//voltage-gated anion channel activity	GO:0006820//anion transport	9	2	6	2.01	7	2.79
216029	jgi|Poptr1_1|216029|gw1.VII.334.1|CDS chrom=LG_VII strand=+ start=106933 end=112604 cdsStart=106933 cdsEnd=112604 sfCount=11 sfStarts=106933,107647,108010,108779,109131,109433,110485,111495,111736,112244,112476, sfEnds=107184,107832,108113,108983,109235,109551,110628,111565,111932,112312,112604,	-	-	-	2	0.44	0	0	0	0
216150	jgi|Poptr1_1|216150|gw1.VII.455.1|CDS chrom=LG_VII strand=+ start=349987 end=353346 cdsStart=349987 cdsEnd=353346 sfCount=11 sfStarts=349987,350604,350766,351187,351694,351922,352213,352382,352721,352957,353214, sfEnds=350409,350678,350900,351272,351814,352005,352275,352500,352806,353081,353346,	-	GO:0004672//protein kinase activity;GO:0005524//ATP binding;GO:0004713//protein tyrosine kinase activity;GO:0004674//protein serine/threonine kinase activity	GO:0006468//protein amino acid phosphorylation	1037	229.98	705	235.78	221	88.19
216205	jgi|Poptr1_1|216205|gw1.VII.510.1|CDS chrom=LG_VII strand=+ start=468660 end=471069 cdsStart=468660 cdsEnd=471069 sfCount=5 sfStarts=468660,469706,469991,470209,470895, sfEnds=468746,469807,470132,470263,471069,	-	-	-	10	2.22	5	1.67	0	0
216234	jgi|Poptr1_1|216234|gw1.VII.539.1|CDS chrom=LG_VII strand=- start=523831 end=525424 cdsStart=523831 cdsEnd=525424 sfCount=3 sfStarts=524954,524478,523831, sfEnds=525424,524849,524121,	GO:0016020//membrane;GO:0005743//mitochondrial inner membrane	GO:0005488//binding;GO:0005215//transporter activity	GO:0006810//transport	3	0.67	0	0	0	0
216338	jgi|Poptr1_1|216338|gw1.VII.643.1|CDS chrom=LG_VII strand=- start=710904 end=723157 cdsStart=710904 cdsEnd=723157 sfCount=19 sfStarts=723058,722110,720467,719806,719644,719396,719088,718788,717734,717501,717251,716079,715295,714654,714294,713770,713398,712301,710904, sfEnds=723157,722574,720543,720234,719733,719560,719310,718888,717820,717653,717406,716288,715978,715214,714411,714248,713502,71256…	GO:0005634//nucleus	GO:0003677//DNA binding;GO:0003700//transcription factor activity	GO:0006355//regulation of transcription, DNA-dependent	30	6.65	6	2.01	4	1.6
216379	jgi|Poptr1_1|216379|gw1.VII.684.1|CDS chrom=LG_VII strand=- start=844505 end=848326 cdsStart=844505 cdsEnd=848326 sfCount=4 sfStarts=847858,846154,845904,844505, sfEnds=848326,846950,846003,845580,	-	-	-	4	0.89	0	0	0	0
216388	jgi|Poptr1_1|216388|gw1.VII.693.1|CDS chrom=LG_VII strand=+ start=874382 end=875302 cdsStart=874382 cdsEnd=875302 sfCount=2 sfStarts=874382,875216, sfEnds=874789,875302,	-	-	-	25	5.54	4	1.34	0	0
216395	jgi|Poptr1_1|216395|gw1.VII.700.1|CDS chrom=LG_VII strand=+ start=885793 end=890829 cdsStart=885793 cdsEnd=890829 sfCount=7 sfStarts=885793,887372,887765,888523,889259,889752,890727, sfEnds=885917,887471,887827,888640,889341,889813,890829,	GO:0005634//nucleus	GO:0003677//DNA binding	-	8	1.77	5	1.67	8	3.19
216435	jgi|Poptr1_1|216435|gw1.VII.740.1|CDS chrom=LG_VII strand=+ start=970945 end=975823 cdsStart=970945 cdsEnd=975823 sfCount=12 sfStarts=970945,971987,972203,972482,972867,973089,973442,974200,974761,975178,975537,975702, sfEnds=971170,972076,972336,972652,972983,973168,973637,974317,974935,975332,975603,975823,	GO:0005783//endoplasmic reticulum	GO:0003854//3-beta-hydroxy-delta5-steroid dehydrogenase activity;GO:0005554;GO:0000252//C-3 sterol dehydrogenase (C-4 sterol decarboxylase) activity;GO:0000253//3-keto sterol reductase activity;GO:0004448//isocitrate dehydrogenase activity;GO:0004495;GO:0008875;GO:0016229//steroid dehydrogenase activity;GO:0016616//oxidoreductase activity, acting on the CH-OH group of donors, NAD or NADP as accep…	GO:0006694//steroid biosynthetic process	2	0.44	0	0	4	1.6
216542	jgi|Poptr1_1|216542|gw1.VII.847.1|CDS chrom=LG_VII strand=+ start=1224198 end=1226751 cdsStart=1224198 cdsEnd=1226751 sfCount=8 sfStarts=1224198,1225042,1225256,1225549,1225787,1225999,1226276,1226626, sfEnds=1224719,1225165,1225399,1225701,1225902,1226166,1226509,1226751,	-	-	-	490	108.67	229	76.59	339	135.27
216568	jgi|Poptr1_1|216568|gw1.VII.873.1|CDS chrom=LG_VII strand=+ start=1270197 end=1282577 cdsStart=1270197 cdsEnd=1282577 sfCount=25 sfStarts=1270197,1271202,1271349,1272053,1272521,1272843,1273264,1273989,1275198,1275674,1276375,1276912,1277248,1277471,1277924,1279011,1279552,1279779,1280048,1280216,1280725,1280870,1281284,1281834,1282461, sfEnds=1270730,1271267,1271492,1272261,1272689,1272953,12733…	-	GO:0004812//aminoacyl-tRNA ligase activity;GO:0005524//ATP binding;GO:0004822//isoleucine-tRNA ligase activity	GO:0006418//tRNA aminoacylation for protein translation;GO:0006428//isoleucyl-tRNA aminoacylation	29	6.43	0	0	5	2
216633	jgi|Poptr1_1|216633|gw1.VII.938.1|CDS chrom=LG_VII strand=- start=1417989 end=1421671 cdsStart=1417989 cdsEnd=1421671 sfCount=6 sfStarts=1421213,1420654,1420007,1419175,1418669,1417989, sfEnds=1421671,1420864,1420304,1419555,1418746,1418172,	-	GO:0008168//methyltransferase activity;GO:0005554	-	2	0.44	0	0	0	0
216759	jgi|Poptr1_1|216759|gw1.VII.1064.1|CDS chrom=LG_VII strand=+ start=1536496 end=1539213 cdsStart=1536496 cdsEnd=1539213 sfCount=5 sfStarts=1536496,1537134,1538066,1538919,1539112, sfEnds=1536519,1537298,1538131,1539020,1539213,	-	-	-	160	35.48	109	36.45	72	28.73
216767	jgi|Poptr1_1|216767|gw1.VII.1072.1|CDS chrom=LG_VII strand=- start=1543492 end=1548753 cdsStart=1543492 cdsEnd=1548753 sfCount=12 sfStarts=1548696,1548393,1548122,1547915,1546402,1546024,1545905,1545425,1544988,1544647,1543993,1543492, sfEnds=1548753,1548514,1548214,1548031,1546519,1546028,1545958,1545472,1545138,1544812,1544062,1543731,	GO:0016021//integral to membrane	-	-	19	4.21	2	0.67	7	2.79
216914	jgi|Poptr1_1|216914|gw1.VII.1219.1|CDS chrom=LG_VII strand=- start=1956094 end=1957299 cdsStart=1956094 cdsEnd=1957299 sfCount=2 sfStarts=1956868,1956094, sfEnds=1957299,1956336,	-	GO:0031072//heat shock protein binding;GO:0051082//unfolded protein binding	GO:0006457//protein folding	0	0	0	0	2	0.8
216921	jgi|Poptr1_1|216921|gw1.VII.1226.1|CDS chrom=LG_VII strand=+ start=1965383 end=1967419 cdsStart=1965383 cdsEnd=1967419 sfCount=7 sfStarts=1965383,1965522,1965713,1965974,1966352,1966551,1967288, sfEnds=1965438,1965570,1965826,1966027,1966434,1966656,1967419,	-	GO:0004089//carbonate dehydratase activity;GO:0008270//zinc ion binding	GO:0015976//carbon utilization	67	14.86	38	12.71	40	15.96
216941	jgi|Poptr1_1|216941|gw1.VII.1246.1|CDS chrom=LG_VII strand=- start=2030967 end=2032103 cdsStart=2030967 cdsEnd=2032103 sfCount=1 sfStarts=2030967, sfEnds=2032103,	-	-	-	1684	373.46	308	103.01	44	17.56
216998	jgi|Poptr1_1|216998|gw1.VII.1303.1|CDS chrom=LG_VII strand=- start=2408350 end=2408631 cdsStart=2408350 cdsEnd=2408631 sfCount=1 sfStarts=2408350, sfEnds=2408631,	-	-	-	11	2.44	0	0	22	8.78
217083	jgi|Poptr1_1|217083|gw1.VII.1388.1|CDS chrom=LG_VII strand=+ start=2638737 end=2641380 cdsStart=2638737 cdsEnd=2641380 sfCount=10 sfStarts=2638737,2638893,2639365,2639569,2639825,2640147,2640345,2640523,2640963,2641160, sfEnds=2638788,2638968,2639503,2639768,2639946,2640248,2640433,2640661,2641063,2641380,	-	-	-	4	0.89	2	0.67	2	0.8
217089	jgi|Poptr1_1|217089|gw1.VII.1394.1|CDS chrom=LG_VII strand=+ start=2660926 end=2665111 cdsStart=2660926 cdsEnd=2665111 sfCount=7 sfStarts=2660926,2661891,2663438,2663907,2664366,2664846,2665040, sfEnds=2661362,2662233,2663662,2664126,2664502,2664911,2665111,	-	-	-	2	0.44	0	0	0	0
217123	jgi|Poptr1_1|217123|gw1.VII.1428.1|CDS chrom=LG_VII strand=+ start=2767037 end=2773426 cdsStart=2767037 cdsEnd=2773426 sfCount=8 sfStarts=2767037,2767306,2770495,2770909,2772369,2772968,2773164,2773389, sfEnds=2767159,2767445,2770624,2771007,2772523,2773084,2773261,2773426,	-	-	-	5	1.11	0	0	0	0
217167	jgi|Poptr1_1|217167|gw1.VII.1472.1|CDS chrom=LG_VII strand=- start=2852898 end=2856324 cdsStart=2852898 cdsEnd=2856324 sfCount=3 sfStarts=2856154,2854280,2852898, sfEnds=2856324,2855275,2854037,	-	-	-	187	41.47	37	12.37	19	7.58
217179	jgi|Poptr1_1|217179|gw1.VII.1484.1|CDS chrom=LG_VII strand=- start=2874377 end=2876611 cdsStart=2874377 cdsEnd=2876611 sfCount=4 sfStarts=2876372,2876143,2875012,2874377, sfEnds=2876611,2876153,2875198,2874603,	-	-	-	3	0.67	2	0.67	3	1.2
217187	jgi|Poptr1_1|217187|gw1.VII.1492.1|CDS chrom=LG_VII strand=- start=2935190 end=2936323 cdsStart=2935190 cdsEnd=2936323 sfCount=2 sfStarts=2936130,2935190, sfEnds=2936323,2936015,	-	GO:0005554	-	150	33.27	54	18.06	36	14.37
217237	jgi|Poptr1_1|217237|gw1.VII.1542.1|CDS chrom=LG_VII strand=- start=3072577 end=3076137 cdsStart=3072577 cdsEnd=3076137 sfCount=10 sfStarts=3076011,3075815,3075274,3074500,3074158,3073903,3073725,3073488,3072913,3072577, sfEnds=3076137,3075906,3075553,3075135,3074406,3074066,3073801,3073635,3073062,3072813,	-	GO:0004672//protein kinase activity;GO:0005524//ATP binding;GO:0004713//protein tyrosine kinase activity;GO:0004674//protein serine/threonine kinase activity	GO:0006468//protein amino acid phosphorylation;GO:0006950//response to stress	16	3.55	2	0.67	0	0
217317	jgi|Poptr1_1|217317|gw1.VII.1622.1|CDS chrom=LG_VII strand=+ start=3263396 end=3265768 cdsStart=3263396 cdsEnd=3265768 sfCount=3 sfStarts=3263396,3263779,3265060, sfEnds=3263696,3264283,3265768,	-	-	-	244	54.11	107	35.79	72	28.73
217337	jgi|Poptr1_1|217337|gw1.VII.1642.1|CDS chrom=LG_VII strand=- start=3304834 end=3305669 cdsStart=3304834 cdsEnd=3305669 sfCount=2 sfStarts=3305145,3304834, sfEnds=3305669,3305040,	-	-	-	0	0	0	0	2	0.8
217346	jgi|Poptr1_1|217346|gw1.VII.1651.1|CDS chrom=LG_VII strand=+ start=3347403 end=3353939 cdsStart=3347403 cdsEnd=3353939 sfCount=13 sfStarts=3347403,3347666,3348542,3349169,3349356,3349676,3350714,3350907,3351784,3351973,3352402,3352577,3353769, sfEnds=3347561,3347798,3348712,3349247,3349469,3349742,3350819,3350965,3351890,3352097,3352484,3352666,3353939,	-	GO:0003938//IMP dehydrogenase activity	-	856	189.84	488	163.21	249	99.36
217351	jgi|Poptr1_1|217351|gw1.VII.1656.1|CDS chrom=LG_VII strand=- start=3364141 end=3367970 cdsStart=3364141 cdsEnd=3367970 sfCount=6 sfStarts=3367704,3366975,3366688,3365109,3364505,3364141, sfEnds=3367970,3367187,3366816,3365254,3364634,3364413,	GO:0016020//membrane	GO:0046873//metal ion transmembrane transporter activity	GO:0030001//metal ion transport	12	2.66	25	8.36	48	19.15
217357	jgi|Poptr1_1|217357|gw1.VII.1662.1|CDS chrom=LG_VII strand=- start=3373664 end=3377168 cdsStart=3373664 cdsEnd=3377168 sfCount=6 sfStarts=3376881,3376136,3375361,3374714,3374092,3373664, sfEnds=3377168,3376378,3375489,3374880,3374206,3373936,	GO:0016020//membrane	GO:0046873//metal ion transmembrane transporter activity	GO:0030001//metal ion transport	48	10.64	15	5.02	24	9.58
217377	jgi|Poptr1_1|217377|gw1.VII.1682.1|CDS chrom=LG_VII strand=- start=3441368 end=3447511 cdsStart=3441368 cdsEnd=3447511 sfCount=6 sfStarts=3447341,3447009,3443760,3443205,3442141,3441368, sfEnds=3447511,3447230,3444082,3443334,3442437,3441571,	-	GO:0008686//3,4-dihydroxy-2-butanone-4-phosphate synthase activity;GO:0003935//GTP cyclohydrolase II activity	GO:0009231//riboflavin biosynthetic process	24	5.32	10	3.34	4	1.6
217444	jgi|Poptr1_1|217444|gw1.VII.1749.1|CDS chrom=LG_VII strand=+ start=3636250 end=3638759 cdsStart=3636250 cdsEnd=3638759 sfCount=11 sfStarts=3636250,3636575,3636739,3636874,3637214,3637393,3637850,3638031,3638422,3638600,3638732, sfEnds=3636482,3636668,3636783,3636924,3637288,3637426,3637905,3638090,3638481,3638646,3638759,	-	GO:0016787//hydrolase activity;GO:0003824//catalytic activity	GO:0008152//metabolic process	16	3.55	14	4.68	0	0
217479	jgi|Poptr1_1|217479|gw1.VII.1784.1|CDS chrom=LG_VII strand=- start=3749656 end=3750509 cdsStart=3749656 cdsEnd=3750509 sfCount=1 sfStarts=3749656, sfEnds=3750509,	GO:0016020//membrane	-	-	7	1.55	2	0.67	0	0
217503	jgi|Poptr1_1|217503|gw1.VII.1808.1|CDS chrom=LG_VII strand=- start=3816459 end=3816774 cdsStart=3816459 cdsEnd=3816774 sfCount=1 sfStarts=3816459, sfEnds=3816774,	-	-	-	0	0	4	1.34	0	0
217526	jgi|Poptr1_1|217526|gw1.VII.1831.1|CDS chrom=LG_VII strand=- start=3868134 end=3888561 cdsStart=3868134 cdsEnd=3888561 sfCount=25 sfStarts=3888500,3887384,3885535,3884946,3884336,3884023,3883853,3883470,3883232,3883045,3882789,3880091,3879901,3874492,3874095,3873826,3873576,3871332,3871109,3870127,3869788,3868801,3868649,3868476,3868134, sfEnds=3888561,3887654,3885759,3885143,3884790,3884158,3883…	-	GO:0005524//ATP binding;GO:0016887//ATPase activity;GO:0000166//nucleotide binding;GO:0017111//nucleoside-triphosphatase activity	-	2	0.44	0	0	0	0
217548	jgi|Poptr1_1|217548|gw1.VII.1853.1|CDS chrom=LG_VII strand=+ start=3962996 end=3965656 cdsStart=3962996 cdsEnd=3965656 sfCount=6 sfStarts=3962996,3963297,3964828,3965121,3965315,3965554, sfEnds=3963127,3963372,3965022,3965210,3965447,3965656,	-	-	GO:0006118//electron transport	89	19.74	59	19.73	31	12.37
217549	jgi|Poptr1_1|217549|gw1.VII.1854.1|CDS chrom=LG_VII strand=+ start=3971191 end=3973394 cdsStart=3971191 cdsEnd=3973394 sfCount=5 sfStarts=3971191,3971587,3971864,3972835,3973290, sfEnds=3971471,3971782,3972036,3973168,3973394,	-	-	-	200	44.35	38	12.71	32	12.77
217562	jgi|Poptr1_1|217562|gw1.VII.1867.1|CDS chrom=LG_VII strand=- start=3985748 end=3986155 cdsStart=3985748 cdsEnd=3986155 sfCount=1 sfStarts=3985748, sfEnds=3986155,	-	-	-	0	0	0	0	2	0.8
217687	jgi|Poptr1_1|217687|gw1.VII.1992.1|CDS chrom=LG_VII strand=- start=4553017 end=4559115 cdsStart=4553017 cdsEnd=4559115 sfCount=7 sfStarts=4558989,4558190,4556929,4556707,4555912,4553731,4553017, sfEnds=4559115,4558275,4557075,4556815,4556035,4554001,4553121,	GO:0000151//ubiquitin ligase complex	GO:0004842//ubiquitin-protein ligase activity;GO:0008270//zinc ion binding	GO:0016567//protein ubiquitination	117	25.95	60	20.07	19	7.58
217717	jgi|Poptr1_1|217717|gw1.VII.2022.1|CDS chrom=LG_VII strand=+ start=4653371 end=4653802 cdsStart=4653371 cdsEnd=4653802 sfCount=1 sfStarts=4653371, sfEnds=4653802,	-	GO:0004497//monooxygenase activity	GO:0006118//electron transport	3	0.67	0	0	0	0
217810	jgi|Poptr1_1|217810|gw1.VII.2115.1|CDS chrom=LG_VII strand=- start=4950090 end=4956029 cdsStart=4950090 cdsEnd=4956029 sfCount=9 sfStarts=4955899,4955730,4954550,4953513,4953347,4952630,4952210,4951559,4950090, sfEnds=4956029,4955801,4954693,4953584,4953418,4952787,4952551,4951953,4950401,	-	GO:0004672//protein kinase activity;GO:0005524//ATP binding;GO:0004713//protein tyrosine kinase activity;GO:0004674//protein serine/threonine kinase activity;GO:0004675//transmembrane receptor protein serine/threonine kinase activity;GO:0004676//3-phosphoinositide-dependent protein kinase activity;GO:0004677//DNA-dependent protein kinase activity;GO:0004679//AMP-activated protein kinase activity;…	GO:0006468//protein amino acid phosphorylation	4	0.89	0	0	2	0.8
217823	jgi|Poptr1_1|217823|gw1.VII.2128.1|CDS chrom=LG_VII strand=+ start=4987464 end=4991491 cdsStart=4987464 cdsEnd=4991491 sfCount=6 sfStarts=4987464,4989125,4989541,4989699,4989963,4991003, sfEnds=4987655,4989181,4989576,4989866,4990435,4991491,	-	-	-	5	1.11	2	0.67	7	2.79
217827	jgi|Poptr1_1|217827|gw1.VII.2132.1|CDS chrom=LG_VII strand=+ start=5011034 end=5015816 cdsStart=5011034 cdsEnd=5015816 sfCount=3 sfStarts=5011034,5013575,5015655, sfEnds=5012536,5014390,5015816,	-	-	-	3	0.67	0	0	0	0
217877	jgi|Poptr1_1|217877|gw1.VII.2182.1|CDS chrom=LG_VII strand=+ start=5167597 end=5173741 cdsStart=5167597 cdsEnd=5173741 sfCount=9 sfStarts=5167597,5168749,5169794,5170039,5170336,5172767,5172959,5173459,5173649, sfEnds=5168253,5169090,5169934,5170218,5170491,5172868,5173087,5173563,5173741,	-	GO:0005524//ATP binding;GO:0005351//sugar:hydrogen symporter activity;GO:0016887//ATPase activity;GO:0000166//nucleotide binding;GO:0017111//nucleoside-triphosphatase activity	GO:0009401//phosphoenolpyruvate-dependent sugar phosphotransferase system	54	11.98	9	3.01	0	0
217910	jgi|Poptr1_1|217910|gw1.VII.2215.1|CDS chrom=LG_VII strand=+ start=5270552 end=5273998 cdsStart=5270552 cdsEnd=5273998 sfCount=2 sfStarts=5270552,5273865, sfEnds=5270759,5273998,	-	GO:0005554	-	10	2.22	6	2.01	11	4.39
217949	jgi|Poptr1_1|217949|gw1.VII.2254.1|CDS chrom=LG_VII strand=+ start=5361841 end=5364793 cdsStart=5361841 cdsEnd=5364793 sfCount=4 sfStarts=5361841,5362373,5362675,5364677, sfEnds=5362286,5362588,5363054,5364793,	-	GO:0016992//lipoate synthase activity;GO:0003824//catalytic activity;GO:0005506//iron ion binding	GO:0009107//lipoate biosynthetic process	87	19.29	38	12.71	43	17.16
218027	jgi|Poptr1_1|218027|gw1.VII.2332.1|CDS chrom=LG_VII strand=- start=5701339 end=5703346 cdsStart=5701339 cdsEnd=5703346 sfCount=2 sfStarts=5703062,5701339, sfEnds=5703346,5702233,	-	-	-	7	1.55	0	0	0	0
218106	jgi|Poptr1_1|218106|gw1.VII.2411.1|CDS chrom=LG_VII strand=- start=5993707 end=5993994 cdsStart=5993707 cdsEnd=5993994 sfCount=1 sfStarts=5993707, sfEnds=5993994,	GO:0000151//ubiquitin ligase complex	GO:0004842//ubiquitin-protein ligase activity;GO:0008270//zinc ion binding	GO:0016567//protein ubiquitination	69	15.3	50	16.72	116	46.29
218110	jgi|Poptr1_1|218110|gw1.VII.2415.1|CDS chrom=LG_VII strand=+ start=5997373 end=5998008 cdsStart=5997373 cdsEnd=5998008 sfCount=2 sfStarts=5997373,5997805, sfEnds=5997528,5998008,	-	GO:0005489//electron transporter activity;GO:0004791//thioredoxin-disulfide reductase activity	GO:0006118//electron transport	2	0.44	0	0	0	0
218255	jgi|Poptr1_1|218255|gw1.VII.2560.1|CDS chrom=LG_VII strand=- start=6502119 end=6511634 cdsStart=6502119 cdsEnd=6511634 sfCount=18 sfStarts=6511564,6508958,6508665,6508378,6508181,6507939,6507162,6506938,6506522,6506369,6506105,6505904,6505221,6504133,6503807,6503661,6502353,6502119, sfEnds=6511634,6509115,6508735,6508572,6508219,6508046,6507251,6507013,6506618,6506444,6506281,6506026,6505304,6504…	-	GO:0000166//nucleotide binding;GO:0017111//nucleoside-triphosphatase activity;GO:0005524//ATP binding	-	86	19.07	11	3.68	6	2.39
218427	jgi|Poptr1_1|218427|gw1.VII.2732.1|CDS chrom=LG_VII strand=+ start=7459391 end=7461367 cdsStart=7459391 cdsEnd=7461367 sfCount=4 sfStarts=7459391,7459801,7460198,7461230, sfEnds=7459746,7460003,7461111,7461367,	-	-	-	5	1.11	0	0	0	0
218504	jgi|Poptr1_1|218504|gw1.VII.2809.1|CDS chrom=LG_VII strand=+ start=8208639 end=8210882 cdsStart=8208639 cdsEnd=8210882 sfCount=6 sfStarts=8208639,8208840,8209082,8210306,8210601,8210802, sfEnds=8208743,8208995,8209185,8210501,8210705,8210882,	-	GO:0008017//microtubule binding	-	29	6.43	18	6.02	0	0
218628	jgi|Poptr1_1|218628|gw1.VII.2933.1|CDS chrom=LG_VII strand=+ start=8690629 end=8692890 cdsStart=8690629 cdsEnd=8692890 sfCount=7 sfStarts=8690629,8690847,8691307,8691502,8691899,8692204,8692846, sfEnds=8690742,8690984,8691405,8691805,8692122,8692287,8692890,	-	GO:0004629//phospholipase C activity	GO:0005975//carbohydrate metabolic process;GO:0007165//signal transduction;GO:0007242//intracellular signaling cascade	28	6.21	8	2.68	0	0
218644	jgi|Poptr1_1|218644|gw1.VII.2949.1|CDS chrom=LG_VII strand=- start=8756043 end=8757940 cdsStart=8756043 cdsEnd=8757940 sfCount=6 sfStarts=8757821,8757578,8757008,8756593,8756266,8756043, sfEnds=8757940,8757715,8757106,8756896,8756489,8756129,	-	GO:0004629//phospholipase C activity	GO:0007165//signal transduction;GO:0007242//intracellular signaling cascade	65	14.42	46	15.38	93	37.11
218683	jgi|Poptr1_1|218683|gw1.VII.2988.1|CDS chrom=LG_VII strand=- start=8926587 end=8928894 cdsStart=8926587 cdsEnd=8928894 sfCount=5 sfStarts=8928698,8928322,8928069,8927762,8926587, sfEnds=8928894,8928360,8928211,8927837,8926833,	-	-	-	4	0.89	2	0.67	2	0.8
218739	jgi|Poptr1_1|218739|gw1.VII.3044.1|CDS chrom=LG_VII strand=- start=9326804 end=9341838 cdsStart=9326804 cdsEnd=9341838 sfCount=24 sfStarts=9341703,9341499,9341254,9341066,9340173,9339934,9338743,9337989,9337872,9335263,9334890,9334253,9334023,9333722,9333382,9333142,9332007,9331816,9331480,9331175,9330938,9328166,9327669,9326804, sfEnds=9341838,9341608,9341419,9341166,9340245,9340069,9338903,9338…	-	-	-	44	9.76	10	3.34	23	9.18
218778	jgi|Poptr1_1|218778|gw1.VII.3083.1|CDS chrom=LG_VII strand=- start=9473088 end=9475432 cdsStart=9473088 cdsEnd=9475432 sfCount=8 sfStarts=9475368,9475202,9474859,9474562,9474353,9473748,9473547,9473088, sfEnds=9475432,9475289,9474921,9474725,9474428,9473807,9473672,9473240,	-	GO:0004672//protein kinase activity;GO:0005524//ATP binding;GO:0004713//protein tyrosine kinase activity;GO:0004674//protein serine/threonine kinase activity	GO:0006468//protein amino acid phosphorylation	273	60.54	63	21.07	65	25.94
218807	jgi|Poptr1_1|218807|gw1.VII.3112.1|CDS chrom=LG_VII strand=+ start=9699823 end=9701535 cdsStart=9699823 cdsEnd=9701535 sfCount=5 sfStarts=9699823,9699973,9700382,9700858,9701365, sfEnds=9699855,9700009,9700467,9700953,9701535,	-	-	-	3	0.67	2	0.67	9	3.59
218972	jgi|Poptr1_1|218972|gw1.VII.3277.1|CDS chrom=LG_VII strand=+ start=10131283 end=10134130 cdsStart=10131283 cdsEnd=10134130 sfCount=2 sfStarts=10131283,10132810, sfEnds=10132719,10134130,	GO:0005622//intracellular;GO:0005840//ribosome;GO:0005634//nucleus	GO:0003735//structural constituent of ribosome;GO:0003676//nucleic acid binding;GO:0008270//zinc ion binding	GO:0006412//translation	4	0.89	0	0	0	0
218986	jgi|Poptr1_1|218986|gw1.VII.3291.1|CDS chrom=LG_VII strand=- start=10158960 end=10164850 cdsStart=10158960 cdsEnd=10164850 sfCount=8 sfStarts=10164702,10164528,10163551,10162566,10161960,10161165,10159289,10158960, sfEnds=10164850,10164632,10164290,10162567,10162345,10161225,10159574,10159117,	GO:0005634//nucleus	GO:0003677//DNA binding;GO:0003700//transcription factor activity	GO:0006355//regulation of transcription, DNA-dependent	2	0.44	4	1.34	0	0
219145	jgi|Poptr1_1|219145|gw1.VII.3450.1|CDS chrom=LG_VII strand=+ start=10592852 end=10594934 cdsStart=10592852 cdsEnd=10594934 sfCount=3 sfStarts=10592852,10593831,10594638, sfEnds=10593229,10593989,10594934,	GO:0005667//transcription factor complex	GO:0003700//transcription factor activity;GO:0008270//zinc ion binding	GO:0006352//transcription initiation;GO:0006355//regulation of transcription, DNA-dependent	10	2.22	0	0	0	0
219180	jgi|Poptr1_1|219180|gw1.VII.3485.1|CDS chrom=LG_VII strand=+ start=10688483 end=10694714 cdsStart=10688483 cdsEnd=10694714 sfCount=16 sfStarts=10688483,10688973,10689835,10690297,10690511,10691372,10691545,10691726,10691954,10692530,10693091,10693397,10694014,10694168,10694374,10694615, sfEnds=10688587,10689140,10689922,10690443,10690655,10691453,10691637,10691789,10692097,10692717,10693276,10693…	-	GO:0015036//disulfide oxidoreductase activity;GO:0016491//oxidoreductase activity;GO:0016627//oxidoreductase activity, acting on the CH-CH group of donors;GO:0050660//FAD binding;GO:0008177//succinate dehydrogenase (ubiquinone) activity	GO:0006118//electron transport;GO:0006099//tricarboxylic acid cycle	501	111.11	284	94.98	125	49.88
219197	jgi|Poptr1_1|219197|gw1.VII.3502.1|CDS chrom=LG_VII strand=+ start=10753133 end=10757032 cdsStart=10753133 cdsEnd=10757032 sfCount=7 sfStarts=10753133,10754354,10755238,10755476,10755889,10756107,10756967, sfEnds=10753581,10754558,10755369,10755619,10756001,10756527,10757032,	-	GO:0005083//small GTPase regulator activity	-	6	1.33	0	0	0	0
219297	jgi|Poptr1_1|219297|gw1.VII.3602.1|CDS chrom=LG_VII strand=- start=10935625 end=10936392 cdsStart=10935625 cdsEnd=10936392 sfCount=1 sfStarts=10935625, sfEnds=10936392,	GO:0016020//membrane	-	-	32	7.1	2	0.67	23	9.18
219372	jgi|Poptr1_1|219372|gw1.VII.3677.1|CDS chrom=LG_VII strand=+ start=11130026 end=11131497 cdsStart=11130026 cdsEnd=11131497 sfCount=2 sfStarts=11130026,11131120, sfEnds=11131006,11131497,	-	GO:0000166//nucleotide binding;GO:0017111//nucleoside-triphosphatase activity;GO:0005524//ATP binding	-	0	0	2	0.67	0	0
219472	jgi|Poptr1_1|219472|gw1.VII.3777.1|CDS chrom=LG_VII strand=- start=11303083 end=11304577 cdsStart=11303083 cdsEnd=11304577 sfCount=3 sfStarts=11304488,11303310,11303083, sfEnds=11304577,11303432,11303220,	-	GO:0005489//electron transporter activity;GO:0004791//thioredoxin-disulfide reductase activity	GO:0006118//electron transport	52	11.53	67	22.41	72	28.73
219528	jgi|Poptr1_1|219528|gw1.VII.3833.1|CDS chrom=LG_VII strand=- start=11490551 end=11492787 cdsStart=11490551 cdsEnd=11492787 sfCount=7 sfStarts=11492722,11492154,11491904,11491052,11490914,11490760,11490551, sfEnds=11492787,11492285,11491963,11491128,11490970,11490826,11490667,	-	-	-	159	35.26	131	43.81	159	63.45
219537	jgi|Poptr1_1|219537|gw1.VII.3842.1|CDS chrom=LG_VII strand=- start=11505270 end=11513978 cdsStart=11505270 cdsEnd=11513978 sfCount=14 sfStarts=11513827,11513501,11512249,11511742,11510937,11510680,11509238,11509110,11508908,11508070,11507336,11506874,11505848,11505270, sfEnds=11513978,11513580,11512436,11511882,11511693,11510807,11509303,11509154,11508956,11508216,11507775,11507263,11506772,11505…	GO:0005634//nucleus	GO:0003676//nucleic acid binding;GO:0003677//DNA binding	GO:0006355//regulation of transcription, DNA-dependent	2	0.44	0	0	0	0
219589	jgi|Poptr1_1|219589|gw1.VII.3894.1|CDS chrom=LG_VII strand=- start=11624707 end=11626129 cdsStart=11624707 cdsEnd=11626129 sfCount=4 sfStarts=11625857,11625699,11625154,11624707, sfEnds=11626129,11625788,11625618,11624745,	-	GO:0003676//nucleic acid binding	-	3	0.67	0	0	0	0
219665	jgi|Poptr1_1|219665|gw1.VII.3970.1|CDS chrom=LG_VII strand=+ start=11758506 end=11761806 cdsStart=11758506 cdsEnd=11761806 sfCount=7 sfStarts=11758506,11760171,11760549,11760781,11760978,11761315,11761651, sfEnds=11758833,11760428,11760703,11760860,11761113,11761464,11761806,	-	GO:0004672//protein kinase activity;GO:0005524//ATP binding;GO:0004713//protein tyrosine kinase activity;GO:0004674//protein serine/threonine kinase activity	GO:0006468//protein amino acid phosphorylation	444	98.47	223	74.58	326	130.08
219713	jgi|Poptr1_1|219713|gw1.VII.4018.1|CDS chrom=LG_VII strand=+ start=11844946 end=11863767 cdsStart=11844946 cdsEnd=11863767 sfCount=23 sfStarts=11844946,11845225,11845663,11845901,11846268,11846936,11847201,11847936,11848449,11849191,11850608,11851147,11853351,11853912,11855490,11855664,11856668,11856974,11857570,11860283,11861663,11861915,11863315, sfEnds=11845119,11845348,11845749,11846071,11846…	GO:0005875//microtubule associated complex	GO:0003777//microtubule motor activity;GO:0005524//ATP binding	GO:0007018//microtubule-based movement	2	0.44	2	0.67	4	1.6
219715	jgi|Poptr1_1|219715|gw1.VII.4020.1|CDS chrom=LG_VII strand=+ start=11866593 end=11871193 cdsStart=11866593 cdsEnd=11871193 sfCount=9 sfStarts=11866593,11866805,11866966,11867256,11867627,11867767,11868836,11869445,11871123, sfEnds=11866685,11866889,11867072,11867336,11867679,11867869,11868979,11869541,11871193,	-	-	-	0	0	2	0.67	3	1.2
219726	jgi|Poptr1_1|219726|gw1.VII.4031.1|CDS chrom=LG_VII strand=+ start=11881078 end=11887562 cdsStart=11881078 cdsEnd=11887562 sfCount=12 sfStarts=11881078,11881380,11882204,11882616,11882833,11883045,11883535,11883802,11883995,11885453,11886638,11887398, sfEnds=11881299,11881453,11882315,11882711,11882934,11883119,11883675,11883918,11884099,11885533,11886766,11887562,	GO:0005945//6-phosphofructokinase complex	GO:0003872//6-phosphofructokinase activity;GO:0047334//diphosphate-fructose-6-phosphate 1-phosphotransferase activity	GO:0006096//glycolysis	211	46.79	95	31.77	37	14.76
225314	jgi|Poptr1_1|225314|gw1.X.11.1|CDS chrom=LG_X strand=+ start=11910329 end=11913999 cdsStart=11910329 cdsEnd=11913999 sfCount=7 sfStarts=11910329,11911352,11912084,11912414,11912654,11913214,11913904, sfEnds=11910523,11911399,11912226,11912550,11912759,11913357,11913999,	-	GO:0016706//oxidoreductase activity, acting on paired donors, with incorporation or reduction of molecular oxygen, 2-oxoglutarate as one donor, and incorporation of one atom each of oxygen into both donors	GO:0019538//protein metabolic process	5	1.11	0	0	0	0
225488	jgi|Poptr1_1|225488|gw1.X.185.1|CDS chrom=LG_X strand=- start=12379964 end=12380890 cdsStart=12379964 cdsEnd=12380890 sfCount=2 sfStarts=12380090,12379964, sfEnds=12380890,12380047,	-	GO:0004811//tRNA isopentenyltransferase activity;GO:0005524//ATP binding	GO:0008033//tRNA processing	0	0	2	0.67	0	0
225495	jgi|Poptr1_1|225495|gw1.X.192.1|CDS chrom=LG_X strand=+ start=12409559 end=12413379 cdsStart=12409559 cdsEnd=12413379 sfCount=7 sfStarts=12409559,12410265,12410478,12410750,12411996,12412929,12413164, sfEnds=12409762,12410394,12410624,12410880,12412133,12413026,12413379,	-	GO:0003824//catalytic activity;GO:0016787//hydrolase activity;GO:0047372//acylglycerol lipase activity	GO:0006725//cellular aromatic compound metabolic process	3	0.67	0	0	0	0
225563	jgi|Poptr1_1|225563|gw1.X.260.1|CDS chrom=LG_X strand=- start=12621828 end=12625743 cdsStart=12621828 cdsEnd=12625743 sfCount=6 sfStarts=12624976,12624652,12624446,12624258,12624095,12621828, sfEnds=12625743,12624843,12624533,12624328,12624178,12621929,	GO:0016021//integral to membrane;GO:0009351	GO:0001584;GO:0008415//acyltransferase activity;GO:0005515//protein binding;GO:0004742//dihydrolipoyllysine-residue acetyltransferase activity;GO:0030523	GO:0007186//G-protein coupled receptor protein signaling pathway;GO:0008152//metabolic process	5	1.11	2	0.67	9	3.59
225575	jgi|Poptr1_1|225575|gw1.X.272.1|CDS chrom=LG_X strand=+ start=12652363 end=12653957 cdsStart=12652363 cdsEnd=12653957 sfCount=6 sfStarts=12652363,12652615,12653006,12653289,12653598,12653772, sfEnds=12652511,12652906,12653120,12653452,12653672,12653957,	GO:0005952//cAMP-dependent protein kinase complex;GO:0005956//protein kinase CK2 complex	GO:0004672//protein kinase activity;GO:0005524//ATP binding;GO:0004713//protein tyrosine kinase activity;GO:0004674//protein serine/threonine kinase activity;GO:0004682//protein kinase CK2 activity;GO:0004691//cAMP-dependent protein kinase activity;GO:0008603//cAMP-dependent protein kinase regulator activity;GO:0008605//protein kinase CK2 regulator activity	GO:0006468//protein amino acid phosphorylation	0	0	2	0.67	0	0
225603	jgi|Poptr1_1|225603|gw1.X.300.1|CDS chrom=LG_X strand=- start=12697838 end=12699137 cdsStart=12697838 cdsEnd=12699137 sfCount=4 sfStarts=12699095,12698321,12698008,12697838, sfEnds=12699137,12698392,12698220,12697911,	GO:0000151//ubiquitin ligase complex	GO:0004842//ubiquitin-protein ligase activity;GO:0008270//zinc ion binding	GO:0016567//protein ubiquitination	298	66.09	278	92.98	656	261.77
225638	jgi|Poptr1_1|225638|gw1.X.335.1|CDS chrom=LG_X strand=- start=12790640 end=12791368 cdsStart=12790640 cdsEnd=12791368 sfCount=2 sfStarts=12790928,12790640, sfEnds=12791368,12790827,	-	-	-	2	0.44	0	0	0	0
225639	jgi|Poptr1_1|225639|gw1.X.336.1|CDS chrom=LG_X strand=+ start=12793680 end=12794449 cdsStart=12793680 cdsEnd=12794449 sfCount=2 sfStarts=12793680,12794090, sfEnds=12793868,12794449,	GO:0005634//nucleus	GO:0003676//nucleic acid binding;GO:0008270//zinc ion binding	-	0	0	0	0	4	1.6
225772	jgi|Poptr1_1|225772|gw1.X.469.1|CDS chrom=LG_X strand=+ start=13272304 end=13280775 cdsStart=13272304 cdsEnd=13280775 sfCount=14 sfStarts=13272304,13272603,13273328,13273557,13274262,13275931,13277148,13277321,13277866,13278065,13279106,13279542,13280021,13280619, sfEnds=13272510,13272820,13273445,13273673,13274363,13275990,13277252,13277515,13277964,13278634,13279330,13279844,13280088,13280775,	-	GO:0008683//2-oxoglutarate decarboxylase activity	GO:0009234//menaquinone biosynthetic process	2	0.44	0	0	0	0
225773	jgi|Poptr1_1|225773|gw1.X.470.1|CDS chrom=LG_X strand=+ start=13282988 end=13288381 cdsStart=13282988 cdsEnd=13288381 sfCount=9 sfStarts=13282988,13283257,13283649,13284064,13284808,13285563,13285951,13286226,13288129, sfEnds=13283107,13283496,13283816,13284207,13285266,13285862,13286108,13286324,13288381,	-	GO:0003824//catalytic activity	GO:0008152//metabolic process	4	0.89	3	1	0	0
225801	jgi|Poptr1_1|225801|gw1.X.498.1|CDS chrom=LG_X strand=- start=13375461 end=13378014 cdsStart=13375461 cdsEnd=13378014 sfCount=3 sfStarts=13377735,13377464,13375461, sfEnds=13378014,13377474,13377404,	-	-	-	0	0	0	0	3	1.2
225878	jgi|Poptr1_1|225878|gw1.X.575.1|CDS chrom=LG_X strand=- start=13673204 end=13678924 cdsStart=13673204 cdsEnd=13678924 sfCount=14 sfStarts=13678592,13677967,13677718,13677448,13677036,13676196,13676003,13675429,13675255,13675086,13674896,13674586,13673503,13673204, sfEnds=13678924,13678113,13677852,13677565,13677160,13676321,13676083,13675491,13675329,13675164,13674996,13674699,13673616,13673278,	-	-	-	2	0.44	0	0	0	0
225922	jgi|Poptr1_1|225922|gw1.X.619.1|CDS chrom=LG_X strand=- start=13860215 end=13863490 cdsStart=13860215 cdsEnd=13863490 sfCount=8 sfStarts=13863200,13862963,13861903,13861751,13861403,13861079,13860800,13860215, sfEnds=13863490,13863106,13862208,13861810,13861648,13861189,13860976,13860517,	GO:0005622//intracellular	-	GO:0006396//RNA processing	0	0	3	1	0	0
225975	jgi|Poptr1_1|225975|gw1.X.672.1|CDS chrom=LG_X strand=- start=14107127 end=14111080 cdsStart=14107127 cdsEnd=14111080 sfCount=9 sfStarts=14110739,14110249,14109724,14109337,14109140,14108413,14108176,14107964,14107127, sfEnds=14111080,14110397,14110156,14109417,14109238,14108571,14108262,14108035,14107441,	GO:0016021//integral to membrane	GO:0001584;GO:0031072//heat shock protein binding;GO:0051082//unfolded protein binding	GO:0007186//G-protein coupled receptor protein signaling pathway;GO:0006457//protein folding	11	2.44	0	0	23	9.18
226016	jgi|Poptr1_1|226016|gw1.X.713.1|CDS chrom=LG_X strand=- start=14291565 end=14293871 cdsStart=14291565 cdsEnd=14293871 sfCount=2 sfStarts=14293587,14291565, sfEnds=14293871,14292810,	GO:0005737//cytoplasm	GO:0016491//oxidoreductase activity;GO:0050660//FAD binding;GO:0015036//disulfide oxidoreductase activity;GO:0004148//dihydrolipoyl dehydrogenase activity	GO:0006118//electron transport	28	6.21	20	6.69	40	15.96
226043	jgi|Poptr1_1|226043|gw1.X.740.1|CDS chrom=LG_X strand=- start=14334609 end=14341634 cdsStart=14334609 cdsEnd=14341634 sfCount=7 sfStarts=14341550,14341217,14340522,14339346,14338677,14337481,14334609, sfEnds=14341634,14341263,14340629,14339445,14338789,14337578,14335884,	-	-	-	4	0.89	0	0	14	5.59
226044	jgi|Poptr1_1|226044|gw1.X.741.1|CDS chrom=LG_X strand=- start=14345710 end=14346706 cdsStart=14345710 cdsEnd=14346706 sfCount=3 sfStarts=14346536,14346230,14345710, sfEnds=14346706,14346442,14345811,	-	-	-	42	9.31	25	8.36	14	5.59
226066	jgi|Poptr1_1|226066|gw1.X.763.1|CDS chrom=LG_X strand=- start=14405322 end=14411016 cdsStart=14405322 cdsEnd=14411016 sfCount=10 sfStarts=14410896,14410670,14410146,14409708,14409129,14408443,14407907,14407062,14405985,14405322, sfEnds=14411016,14410785,14410234,14409753,14409411,14408618,14408290,14407756,14406564,14405630,	-	-	-	37	8.21	6	2.01	18	7.18
226120	jgi|Poptr1_1|226120|gw1.X.817.1|CDS chrom=LG_X strand=- start=14574473 end=14583629 cdsStart=14574473 cdsEnd=14583629 sfCount=18 sfStarts=14582906,14582553,14582351,14582039,14581799,14580556,14579247,14578749,14578218,14577958,14577753,14576983,14576766,14575846,14575367,14574964,14574802,14574473, sfEnds=14583629,14582641,14582458,14582146,14581889,14580611,14579309,14578793,14578253,14578013,1…	-	GO:0004672//protein kinase activity;GO:0005524//ATP binding;GO:0004713//protein tyrosine kinase activity;GO:0004674//protein serine/threonine kinase activity	GO:0006468//protein amino acid phosphorylation	109	24.17	42	14.05	18	7.18
226137	jgi|Poptr1_1|226137|gw1.X.834.1|CDS chrom=LG_X strand=- start=14660643 end=14663324 cdsStart=14660643 cdsEnd=14663324 sfCount=9 sfStarts=14663191,14662456,14662307,14662160,14661875,14661558,14660975,14660778,14660643, sfEnds=14663324,14662541,14662374,14662219,14662033,14661704,14661189,14660886,14660687,	-	-	-	41	9.09	18	6.02	93	37.11
226155	jgi|Poptr1_1|226155|gw1.X.852.1|CDS chrom=LG_X strand=- start=14709960 end=14710844 cdsStart=14709960 cdsEnd=14710844 sfCount=1 sfStarts=14709960, sfEnds=14710844,	-	GO:0016491//oxidoreductase activity	GO:0008152//metabolic process	0	0	0	0	2	0.8
226184	jgi|Poptr1_1|226184|gw1.X.881.1|CDS chrom=LG_X strand=+ start=14782217 end=14784321 cdsStart=14782217 cdsEnd=14784321 sfCount=6 sfStarts=14782217,14782314,14783554,14783740,14783956,14784225, sfEnds=14782265,14782615,14783647,14783864,14784053,14784321,	-	-	-	104	23.06	18	6.02	0	0
226191	jgi|Poptr1_1|226191|gw1.X.888.1|CDS chrom=LG_X strand=+ start=14795700 end=14798294 cdsStart=14795700 cdsEnd=14798294 sfCount=11 sfStarts=14795700,14795832,14796080,14796337,14796536,14796705,14796942,14797118,14797282,14798044,14798207, sfEnds=14795742,14795979,14796151,14796408,14796607,14796848,14797022,14797189,14797353,14798115,14798294,	-	-	-	40	8.87	11	3.68	10	3.99
226220	jgi|Poptr1_1|226220|gw1.X.917.1|CDS chrom=LG_X strand=+ start=14837144 end=14838259 cdsStart=14837144 cdsEnd=14838259 sfCount=4 sfStarts=14837144,14837818,14837991,14838122, sfEnds=14837266,14837863,14838031,14838259,	-	-	-	16	3.55	6	2.01	0	0
226222	jgi|Poptr1_1|226222|gw1.X.919.1|CDS chrom=LG_X strand=+ start=14839435 end=14841776 cdsStart=14839435 cdsEnd=14841776 sfCount=2 sfStarts=14839435,14840913, sfEnds=14840671,14841776,	-	-	-	0	0	3	1	0	0
226295	jgi|Poptr1_1|226295|gw1.X.992.1|CDS chrom=LG_X strand=+ start=15012047 end=15014881 cdsStart=15012047 cdsEnd=15014881 sfCount=5 sfStarts=15012047,15013831,15014016,15014575,15014762, sfEnds=15012182,15013930,15014151,15014670,15014881,	-	-	-	5	1.11	2	0.67	2	0.8
226326	jgi|Poptr1_1|226326|gw1.X.1023.1|CDS chrom=LG_X strand=+ start=15162145 end=15166523 cdsStart=15162145 cdsEnd=15166523 sfCount=8 sfStarts=15162145,15163381,15163523,15163704,15164757,15165437,15166001,15166268, sfEnds=15162379,15163448,15163657,15163856,15165046,15165641,15166158,15166523,	-	-	-	65	14.42	19	6.35	20	7.98
226366	jgi|Poptr1_1|226366|gw1.X.1063.1|CDS chrom=LG_X strand=- start=15252743 end=15260303 cdsStart=15252743 cdsEnd=15260303 sfCount=13 sfStarts=15260229,15259514,15258666,15258397,15257494,15257344,15256531,15256394,15255992,15254665,15254518,15253332,15252743, sfEnds=15260303,15259717,15258956,15258491,15258174,15257389,15256623,15256449,15256109,15254876,15254581,15253509,15252864,	-	-	-	8	1.77	2	0.67	0	0
226372	jgi|Poptr1_1|226372|gw1.X.1069.1|CDS chrom=LG_X strand=- start=15268807 end=15271040 cdsStart=15268807 cdsEnd=15271040 sfCount=4 sfStarts=15270693,15269159,15269009,15268807, sfEnds=15271040,15269221,15269080,15268911,	-	-	-	2	0.44	0	0	2	0.8
226456	jgi|Poptr1_1|226456|gw1.X.1153.1|CDS chrom=LG_X strand=- start=15442243 end=15445711 cdsStart=15442243 cdsEnd=15445711 sfCount=5 sfStarts=15445376,15445094,15444580,15443048,15442243, sfEnds=15445711,15445124,15444715,15443131,15442303,	-	GO:0003779//actin binding;GO:0004844//uracil DNA N-glycosylase activity;GO:0016799//hydrolase activity, hydrolyzing N-glycosyl compounds;GO:0017065//single-strand selective uracil DNA N-glycosylase activity;GO:0019104//DNA N-glycosylase activity	GO:0006281//DNA repair	69	15.3	48	16.05	4	1.6
226504	jgi|Poptr1_1|226504|gw1.X.1201.1|CDS chrom=LG_X strand=- start=15576402 end=15579401 cdsStart=15576402 cdsEnd=15579401 sfCount=7 sfStarts=15579086,15578890,15578492,15578122,15577211,15576634,15576402, sfEnds=15579401,15578949,15578740,15578198,15577287,15576766,15576548,	-	-	-	8	1.77	0	0	0	0
226668	jgi|Poptr1_1|226668|gw1.X.1365.1|CDS chrom=LG_X strand=+ start=15991348 end=15993430 cdsStart=15991348 cdsEnd=15993430 sfCount=2 sfStarts=15991348,15992559, sfEnds=15991769,15993430,	GO:0005952//cAMP-dependent protein kinase complex;GO:0005956//protein kinase CK2 complex	GO:0004672//protein kinase activity;GO:0005524//ATP binding;GO:0004713//protein tyrosine kinase activity;GO:0004674//protein serine/threonine kinase activity;GO:0004682//protein kinase CK2 activity;GO:0004691//cAMP-dependent protein kinase activity;GO:0008603//cAMP-dependent protein kinase regulator activity;GO:0008605//protein kinase CK2 regulator activity	GO:0006468//protein amino acid phosphorylation	579	128.41	486	162.54	136	54.27
226685	jgi|Poptr1_1|226685|gw1.X.1382.1|CDS chrom=LG_X strand=+ start=16015189 end=16020498 cdsStart=16015189 cdsEnd=16020498 sfCount=10 sfStarts=16015189,16015463,16015884,16016305,16017206,16017972,16018308,16018482,16019606,16020316, sfEnds=16015372,16015530,16016210,16016469,16017434,16018213,16018439,16018632,16019877,16020498,	GO:0016021//integral to membrane	GO:0005524//ATP binding;GO:0042626//ATPase activity, coupled to transmembrane movement of substances;GO:0016887//ATPase activity;GO:0000166//nucleotide binding;GO:0017111//nucleoside-triphosphatase activity	GO:0006810//transport	2	0.44	0	0	0	0
226748	jgi|Poptr1_1|226748|gw1.X.1445.1|CDS chrom=LG_X strand=+ start=16145716 end=16152335 cdsStart=16145716 cdsEnd=16152335 sfCount=14 sfStarts=16145716,16146099,16146533,16146786,16146978,16147454,16148192,16148338,16149104,16149400,16150367,16150670,16151819,16152265, sfEnds=16146020,16146411,16146679,16146874,16147070,16147580,16148256,16148512,16149298,16149447,16150513,16150752,16151934,16152335,	-	GO:0005509//calcium ion binding	-	5	1.11	0	0	0	0
226761	jgi|Poptr1_1|226761|gw1.X.1458.1|CDS chrom=LG_X strand=- start=16176289 end=16181946 cdsStart=16176289 cdsEnd=16181946 sfCount=11 sfStarts=16181881,16181465,16180790,16180625,16179167,16177995,16177400,16177283,16177062,16176687,16176289, sfEnds=16181946,16181540,16180864,16180712,16179392,16178113,16177614,16177317,16177164,16176792,16176454,	-	GO:0004553//hydrolase activity, hydrolyzing O-glycosyl compounds;GO:0008422//beta-glucosidase activity	GO:0005975//carbohydrate metabolic process	55	12.2	31	10.37	10	3.99
226940	jgi|Poptr1_1|226940|gw1.X.1637.1|CDS chrom=LG_X strand=+ start=16573467 end=16577734 cdsStart=16573467 cdsEnd=16577734 sfCount=7 sfStarts=16573467,16573950,16574653,16575542,16575705,16576178,16577510, sfEnds=16573817,16574514,16574873,16575604,16575996,16576390,16577734,	-	-	-	28	6.21	8	2.68	44	17.56
226952	jgi|Poptr1_1|226952|gw1.X.1649.1|CDS chrom=LG_X strand=+ start=16587202 end=16590590 cdsStart=16587202 cdsEnd=16590590 sfCount=8 sfStarts=16587202,16587872,16588205,16588603,16588963,16589304,16590019,16590407, sfEnds=16587405,16588021,16588475,16588713,16589134,16589558,16590213,16590590,	GO:0005622//intracellular;GO:0005840//ribosome	GO:0003735//structural constituent of ribosome;GO:0008168//methyltransferase activity;GO:0005554	GO:0006412//translation	196	43.47	53	17.73	23	9.18
226962	jgi|Poptr1_1|226962|gw1.X.1659.1|CDS chrom=LG_X strand=- start=16614098 end=16617090 cdsStart=16614098 cdsEnd=16617090 sfCount=5 sfStarts=16616999,16616770,16616328,16615401,16614098, sfEnds=16617090,16616914,16616485,16615485,16615081,	-	-	-	3	0.67	4	1.34	0	0
227097	jgi|Poptr1_1|227097|gw1.X.1794.1|CDS chrom=LG_X strand=+ start=16980815 end=16981243 cdsStart=16980815 cdsEnd=16981243 sfCount=1 sfStarts=16980815, sfEnds=16981243,	-	-	-	3	0.67	0	0	0	0
227100	jgi|Poptr1_1|227100|gw1.X.1797.1|CDS chrom=LG_X strand=- start=16982647 end=16987689 cdsStart=16982647 cdsEnd=16987689 sfCount=10 sfStarts=16987501,16987215,16986166,16985606,16985267,16985102,16984748,16983887,16983313,16982647, sfEnds=16987689,16987404,16986320,16985721,16985513,16985158,16984900,16983967,16983399,16982967,	GO:0005950//anthranilate synthase complex	GO:0004049//anthranilate synthase activity;GO:0016833//oxo-acid-lyase activity	GO:0000162//tryptophan biosynthetic process;GO:0009058//biosynthetic process	7	1.55	0	0	4	1.6
227146	jgi|Poptr1_1|227146|gw1.X.1843.1|CDS chrom=LG_X strand=- start=17091577 end=17091981 cdsStart=17091577 cdsEnd=17091981 sfCount=1 sfStarts=17091577, sfEnds=17091981,	-	-	GO:0007155//cell adhesion	5	1.11	0	0	2	0.8
227384	jgi|Poptr1_1|227384|gw1.X.2081.1|CDS chrom=LG_X strand=+ start=17635741 end=17637668 cdsStart=17635741 cdsEnd=17637668 sfCount=6 sfStarts=17635741,17636096,17636320,17636532,17637159,17637562, sfEnds=17635955,17636201,17636405,17637007,17637440,17637668,	-	GO:0005524//ATP binding	-	10	2.22	4	1.34	3	1.2
227393	jgi|Poptr1_1|227393|gw1.X.2090.1|CDS chrom=LG_X strand=- start=17656249 end=17657889 cdsStart=17656249 cdsEnd=17657889 sfCount=2 sfStarts=17656743,17656249, sfEnds=17657889,17656691,	-	GO:0003677//DNA binding	-	8	1.77	0	0	0	0
227408	jgi|Poptr1_1|227408|gw1.X.2105.1|CDS chrom=LG_X strand=- start=17670915 end=17676895 cdsStart=17670915 cdsEnd=17676895 sfCount=9 sfStarts=17676353,17674875,17673593,17673360,17673069,17672564,17672364,17671426,17670915, sfEnds=17676895,17674983,17674811,17673501,17673176,17672776,17672474,17671620,17671088,	-	GO:0003723//RNA binding	GO:0016071//mRNA metabolic process	2	0.44	0	0	0	0
227423	jgi|Poptr1_1|227423|gw1.X.2120.1|CDS chrom=LG_X strand=- start=17715571 end=17717366 cdsStart=17715571 cdsEnd=17717366 sfCount=5 sfStarts=17717258,17717037,17716866,17715741,17715571, sfEnds=17717366,17717170,17716945,17715833,17715622,	-	GO:0003755//peptidyl-prolyl cis-trans isomerase activity;GO:0004600;GO:0030051;GO:0042027	GO:0006457//protein folding	20	4.44	31	10.37	9	3.59
227496	jgi|Poptr1_1|227496|gw1.X.2193.1|CDS chrom=LG_X strand=+ start=17910371 end=17912656 cdsStart=17910371 cdsEnd=17912656 sfCount=3 sfStarts=17910371,17911492,17912238, sfEnds=17910511,17911708,17912656,	-	-	-	110	24.39	41	13.71	23	9.18
227627	jgi|Poptr1_1|227627|gw1.X.2324.1|CDS chrom=LG_X strand=- start=18250068 end=18251002 cdsStart=18250068 cdsEnd=18251002 sfCount=1 sfStarts=18250068, sfEnds=18251002,	-	-	-	10	2.22	0	0	0	0
227728	jgi|Poptr1_1|227728|gw1.X.2425.1|CDS chrom=LG_X strand=- start=18504847 end=18507305 cdsStart=18504847 cdsEnd=18507305 sfCount=6 sfStarts=18507237,18506495,18506345,18505471,18505042,18504847, sfEnds=18507305,18506635,18506404,18505601,18505175,18504962,	-	-	-	11	2.44	3	1	5	2
227764	jgi|Poptr1_1|227764|gw1.X.2461.1|CDS chrom=LG_X strand=+ start=18584996 end=18592935 cdsStart=18584996 cdsEnd=18592935 sfCount=17 sfStarts=18584996,18585677,18586045,18586748,18587025,18587861,18588147,18588339,18588470,18588726,18588926,18590168,18591043,18591456,18591649,18592286,18592832, sfEnds=18585042,18585746,18586662,18586924,18587138,18587919,18588213,18588390,18588562,18588809,18589329,…	-	-	-	0	0	0	0	3	1.2
227767	jgi|Poptr1_1|227767|gw1.X.2464.1|CDS chrom=LG_X strand=- start=18594986 end=18598108 cdsStart=18594986 cdsEnd=18598108 sfCount=4 sfStarts=18597926,18596680,18596040,18594986, sfEnds=18598108,18596869,18596431,18595222,	-	GO:0004672//protein kinase activity;GO:0005524//ATP binding;GO:0004713//protein tyrosine kinase activity;GO:0004674//protein serine/threonine kinase activity;GO:0004675//transmembrane receptor protein serine/threonine kinase activity;GO:0004676//3-phosphoinositide-dependent protein kinase activity;GO:0004677//DNA-dependent protein kinase activity;GO:0004679//AMP-activated protein kinase activity;…	GO:0006468//protein amino acid phosphorylation	66	14.64	27	9.03	17	6.78
227836	jgi|Poptr1_1|227836|gw1.X.2533.1|CDS chrom=LG_X strand=+ start=18800219 end=18803439 cdsStart=18800219 cdsEnd=18803439 sfCount=6 sfStarts=18800219,18800396,18801021,18801766,18802765,18802997, sfEnds=18800275,18800713,18801252,18801878,18802930,18803439,	-	-	-	66	14.64	22	7.36	83	33.12
227846	jgi|Poptr1_1|227846|gw1.X.2543.1|CDS chrom=LG_X strand=+ start=18830387 end=18830809 cdsStart=18830387 cdsEnd=18830809 sfCount=1 sfStarts=18830387, sfEnds=18830809,	-	GO:0005525//GTP binding	-	2	0.44	3	1	3	1.2
227859	jgi|Poptr1_1|227859|gw1.X.2556.1|CDS chrom=LG_X strand=+ start=18848151 end=18850485 cdsStart=18848151 cdsEnd=18850485 sfCount=8 sfStarts=18848151,18848308,18848815,18849278,18849613,18849941,18850186,18850435, sfEnds=18848216,18848532,18848892,18849502,18849711,18849999,18850336,18850485,	-	-	-	2	0.44	0	0	0	0
228075	jgi|Poptr1_1|228075|gw1.X.2772.1|CDS chrom=LG_X strand=- start=19280441 end=19284527 cdsStart=19280441 cdsEnd=19284527 sfCount=8 sfStarts=19284337,19283550,19282561,19282378,19281499,19281027,19280744,19280441, sfEnds=19284527,19283875,19282775,19282401,19281679,19281246,19280879,19280605,	GO:0016020//membrane	GO:0005279	GO:0006865//amino acid transport	14	3.1	9	3.01	10	3.99
228193	jgi|Poptr1_1|228193|gw1.X.2890.1|CDS chrom=LG_X strand=+ start=19569865 end=19573383 cdsStart=19569865 cdsEnd=19573383 sfCount=6 sfStarts=19569865,19570309,19570698,19572104,19572689,19572980, sfEnds=19570018,19570586,19570892,19572607,19572806,19573383,	-	-	-	42	9.31	14	4.68	17	6.78
228238	jgi|Poptr1_1|228238|gw1.X.2935.1|CDS chrom=LG_X strand=- start=19653194 end=19653472 cdsStart=19653194 cdsEnd=19653472 sfCount=1 sfStarts=19653194, sfEnds=19653472,	GO:0000786//nucleosome;GO:0005634//nucleus	GO:0003677//DNA binding	GO:0006334//nucleosome assembly;GO:0007001	18	3.99	18	6.02	39	15.56
228298	jgi|Poptr1_1|228298|gw1.X.2995.1|CDS chrom=LG_X strand=- start=19785906 end=19793603 cdsStart=19785906 cdsEnd=19793603 sfCount=14 sfStarts=19793479,19793249,19793107,19792384,19791255,19791032,19790005,19789246,19788950,19788807,19788156,19787952,19786644,19785906, sfEnds=19793603,19793322,19793170,19792449,19791354,19791145,19790174,19789330,19789028,19788874,19788215,19788016,19786923,19786415,	-	GO:0004721//phosphoprotein phosphatase activity;GO:0004437//inositol or phosphatidylinositol phosphatase activity;GO:0001668;GO:0008138//protein tyrosine/serine/threonine phosphatase activity;GO:0008252//nucleotidase activity;GO:0008330//protein tyrosine/threonine phosphatase activity;GO:0008579//JUN kinase phosphatase activity;GO:0008969//phosphohistidine phosphatase activity;GO:0016312//inosito…	GO:0006470//protein amino acid dephosphorylation;GO:0046839//phospholipid dephosphorylation	55	12.2	15	5.02	9	3.59
228329	jgi|Poptr1_1|228329|gw1.X.3026.1|CDS chrom=LG_X strand=- start=20012947 end=20014484 cdsStart=20012947 cdsEnd=20014484 sfCount=6 sfStarts=20014360,20014024,20013877,20013316,20013145,20012947, sfEnds=20014484,20014279,20013936,20013437,20013216,20013046,	-	-	-	2	0.44	0	0	0	0
228333	jgi|Poptr1_1|228333|gw1.X.3030.1|CDS chrom=LG_X strand=- start=20015456 end=20018738 cdsStart=20015456 cdsEnd=20018738 sfCount=15 sfStarts=20018692,20017947,20017696,20017559,20017303,20017130,20016965,20016780,20016603,20016452,20016266,20016084,20015924,20015688,20015456, sfEnds=20018738,20018005,20017752,20017593,20017406,20017205,20017023,20016845,20016686,20016516,20016348,20016174,20015973,…	-	GO:0004553//hydrolase activity, hydrolyzing O-glycosyl compounds;GO:0004557//alpha-galactosidase activity	GO:0005975//carbohydrate metabolic process	19	4.21	10	3.34	31	12.37
228427	jgi|Poptr1_1|228427|gw1.X.3124.1|CDS chrom=LG_X strand=+ start=20166617 end=20171698 cdsStart=20166617 cdsEnd=20171698 sfCount=9 sfStarts=20166617,20167424,20167764,20168220,20168386,20168909,20169470,20171370,20171585, sfEnds=20166727,20167633,20167866,20168299,20168463,20169000,20169581,20171495,20171698,	-	-	-	37	8.21	15	5.02	32	12.77
228501	jgi|Poptr1_1|228501|gw1.X.3198.1|CDS chrom=LG_X strand=- start=20303509 end=20306315 cdsStart=20303509 cdsEnd=20306315 sfCount=8 sfStarts=20306136,20305974,20305117,20304832,20304381,20304213,20303983,20303509, sfEnds=20306315,20306049,20305243,20304946,20304472,20304282,20304081,20303592,	-	GO:0003676//nucleic acid binding	-	20	4.44	14	4.68	3	1.2
228518	jgi|Poptr1_1|228518|gw1.X.3215.1|CDS chrom=LG_X strand=+ start=20323259 end=20324302 cdsStart=20323259 cdsEnd=20324302 sfCount=1 sfStarts=20323259, sfEnds=20324302,	-	GO:0004672//protein kinase activity;GO:0005524//ATP binding;GO:0004713//protein tyrosine kinase activity;GO:0004674//protein serine/threonine kinase activity;GO:0004675//transmembrane receptor protein serine/threonine kinase activity;GO:0004676//3-phosphoinositide-dependent protein kinase activity;GO:0004677//DNA-dependent protein kinase activity;GO:0004679//AMP-activated protein kinase activity;…	GO:0006468//protein amino acid phosphorylation	3	0.67	0	0	3	1.2
228521	jgi|Poptr1_1|228521|gw1.X.3218.1|CDS chrom=LG_X strand=+ start=20328939 end=20332286 cdsStart=20328939 cdsEnd=20332286 sfCount=10 sfStarts=20328939,20329198,20329376,20329534,20329850,20330627,20331334,20331606,20331828,20332203, sfEnds=20329037,20329265,20329404,20329730,20330062,20330761,20331450,20331659,20331944,20332286,	GO:0016021//integral to membrane	GO:0008324//cation transmembrane transporter activity	GO:0006812//cation transport	8	1.77	3	1	7	2.79
228524	jgi|Poptr1_1|228524|gw1.X.3221.1|CDS chrom=LG_X strand=+ start=20337924 end=20340515 cdsStart=20337924 cdsEnd=20340515 sfCount=8 sfStarts=20337924,20338429,20338805,20339296,20339496,20339739,20340077,20340456, sfEnds=20338070,20338718,20338901,20339401,20339578,20339884,20340182,20340515,	-	GO:0004812//aminoacyl-tRNA ligase activity;GO:0005524//ATP binding;GO:0004831//tyrosine-tRNA ligase activity	GO:0006418//tRNA aminoacylation for protein translation;GO:0006437//tyrosyl-tRNA aminoacylation	5	1.11	0	0	0	0
228551	jgi|Poptr1_1|228551|gw1.X.3248.1|CDS chrom=LG_X strand=+ start=20399265 end=20401904 cdsStart=20399265 cdsEnd=20401904 sfCount=2 sfStarts=20399265,20401617, sfEnds=20399852,20401904,	-	-	-	14	3.1	4	1.34	4	1.6
228666	jgi|Poptr1_1|228666|gw1.X.3363.1|CDS chrom=LG_X strand=- start=20669052 end=20671094 cdsStart=20669052 cdsEnd=20671094 sfCount=6 sfStarts=20671023,20670895,20670412,20669554,20669219,20669052, sfEnds=20671094,20670945,20670504,20669648,20669333,20669114,	-	-	-	0	0	2	0.67	0	0
228682	jgi|Poptr1_1|228682|gw1.X.3379.1|CDS chrom=LG_X strand=- start=20720408 end=20720815 cdsStart=20720408 cdsEnd=20720815 sfCount=1 sfStarts=20720408, sfEnds=20720815,	GO:0005622//intracellular;GO:0005840//ribosome	GO:0003735//structural constituent of ribosome	GO:0006412//translation	9	2	5	1.67	8	3.19
228694	jgi|Poptr1_1|228694|gw1.X.3391.1|CDS chrom=LG_X strand=- start=20740198 end=20741519 cdsStart=20740198 cdsEnd=20741519 sfCount=2 sfStarts=20741161,20740198, sfEnds=20741519,20740444,	GO:0005634//nucleus	GO:0003677//DNA binding	-	4	0.89	43	14.38	133	53.07
228730	jgi|Poptr1_1|228730|gw1.X.3427.1|CDS chrom=LG_X strand=+ start=20793121 end=20795831 cdsStart=20793121 cdsEnd=20795831 sfCount=7 sfStarts=20793121,20793707,20793907,20794407,20794567,20795097,20795288, sfEnds=20793212,20793755,20794089,20794535,20794752,20795185,20795831,	-	GO:0004055//argininosuccinate synthase activity;GO:0005524//ATP binding	GO:0006526//arginine biosynthetic process	0	0	2	0.67	2	0.8
228799	jgi|Poptr1_1|228799|gw1.X.3496.1|CDS chrom=LG_X strand=+ start=20944866 end=20945609 cdsStart=20944866 cdsEnd=20945609 sfCount=2 sfStarts=20944866,20945473, sfEnds=20944944,20945609,	-	GO:0046872//metal ion binding	GO:0030001//metal ion transport	150	33.27	151	50.5	237	94.57
228815	jgi|Poptr1_1|228815|gw1.X.3512.1|CDS chrom=LG_X strand=- start=20962372 end=20965067 cdsStart=20962372 cdsEnd=20965067 sfCount=6 sfStarts=20964855,20964574,20964266,20963289,20963155,20962372, sfEnds=20965067,20964742,20964477,20963782,20963203,20962695,	-	-	-	78	17.3	34	11.37	44	17.56
228910	jgi|Poptr1_1|228910|gw1.X.3607.1|CDS chrom=LG_X strand=+ start=165451 end=167027 cdsStart=165451 cdsEnd=167027 sfCount=6 sfStarts=165451,165733,166091,166514,166761,166938, sfEnds=165636,165859,166367,166646,166847,167027,	-	GO:0004672//protein kinase activity;GO:0005524//ATP binding;GO:0004713//protein tyrosine kinase activity;GO:0004674//protein serine/threonine kinase activity	GO:0006468//protein amino acid phosphorylation	5	1.11	0	0	7	2.79
228960	jgi|Poptr1_1|228960|gw1.X.3657.1|CDS chrom=LG_X strand=+ start=276730 end=282241 cdsStart=276730 cdsEnd=282241 sfCount=12 sfStarts=276730,277429,277590,277845,278146,278497,279207,279687,280653,281043,281446,281891, sfEnds=277041,277483,277765,278066,278384,279022,279480,280573,280919,281306,281739,282241,	GO:0016021//integral to membrane	GO:0005524//ATP binding;GO:0042626//ATPase activity, coupled to transmembrane movement of substances;GO:0016887//ATPase activity;GO:0000166//nucleotide binding;GO:0017111//nucleoside-triphosphatase activity	GO:0006810//transport	12	2.66	0	0	4	1.6
228966	jgi|Poptr1_1|228966|gw1.X.3663.1|CDS chrom=LG_X strand=- start=296539 end=307920 cdsStart=296539 cdsEnd=307920 sfCount=24 sfStarts=307723,307161,307003,306798,306477,306036,305647,304756,304360,304239,303877,303121,302428,302269,302052,301059,300822,300503,299808,299632,299233,296982,296818,296539, sfEnds=307920,307235,307058,306873,306543,306102,305754,304757,304427,304280,304029,303198,302496,3…	-	GO:0003677//DNA binding;GO:0005524//ATP binding;GO:0008026//ATP-dependent helicase activity;GO:0003676//nucleic acid binding;GO:0004386//helicase activity;GO:0004003//ATP-dependent DNA helicase activity;GO:0004004//ATP-dependent RNA helicase activity;GO:0008094//DNA-dependent ATPase activity;GO:0008186//RNA-dependent ATPase activity;GO:0015462//protein-transmembrane transporting ATPase activity;G…	-	2	0.44	6	2.01	7	2.79
228991	jgi|Poptr1_1|228991|gw1.X.3688.1|CDS chrom=LG_X strand=- start=374347 end=377836 cdsStart=374347 cdsEnd=377836 sfCount=12 sfStarts=377767,377571,377349,377191,376775,376562,376414,375675,375517,375087,374788,374347, sfEnds=377836,377653,377478,377264,376861,376686,376474,375728,375594,375192,374969,374439,	-	-	-	2	0.44	0	0	0	0
229016	jgi|Poptr1_1|229016|gw1.X.3713.1|CDS chrom=LG_X strand=+ start=464464 end=466960 cdsStart=464464 cdsEnd=466960 sfCount=4 sfStarts=464464,464732,465815,466658, sfEnds=464622,465748,466591,466960,	-	-	-	1026	227.54	530	177.25	761	303.66
229027	jgi|Poptr1_1|229027|gw1.X.3724.1|CDS chrom=LG_X strand=+ start=499864 end=501752 cdsStart=499864 cdsEnd=501752 sfCount=5 sfStarts=499864,500353,500566,500837,501139, sfEnds=500187,500473,500740,500907,501752,	-	GO:0004650//polygalacturonase activity	GO:0005975//carbohydrate metabolic process	0	0	0	0	3	1.2
229510	jgi|Poptr1_1|229510|gw1.X.4207.1|CDS chrom=LG_X strand=- start=3477196 end=3479476 cdsStart=3477196 cdsEnd=3479476 sfCount=1 sfStarts=3477196, sfEnds=3479476,	-	-	-	2	0.44	2	0.67	5	2
229521	jgi|Poptr1_1|229521|gw1.X.4218.1|CDS chrom=LG_X strand=+ start=3496031 end=3496669 cdsStart=3496031 cdsEnd=3496669 sfCount=1 sfStarts=3496031, sfEnds=3496669,	-	-	-	3	0.67	2	0.67	0	0
229528	jgi|Poptr1_1|229528|gw1.X.4225.1|CDS chrom=LG_X strand=+ start=3515266 end=3517318 cdsStart=3515266 cdsEnd=3517318 sfCount=3 sfStarts=3515266,3516004,3516417, sfEnds=3515369,3516296,3517318,	-	-	-	7	1.55	8	2.68	4	1.6
229572	jgi|Poptr1_1|229572|gw1.X.4269.1|CDS chrom=LG_X strand=+ start=3688505 end=3690455 cdsStart=3688505 cdsEnd=3690455 sfCount=7 sfStarts=3688505,3689078,3689424,3689680,3689844,3690077,3690306, sfEnds=3688874,3689329,3689578,3689759,3689979,3690226,3690455,	-	GO:0004672//protein kinase activity;GO:0005524//ATP binding;GO:0004713//protein tyrosine kinase activity;GO:0004674//protein serine/threonine kinase activity	GO:0006468//protein amino acid phosphorylation	18	3.99	10	3.34	10	3.99
229734	jgi|Poptr1_1|229734|gw1.X.4431.1|CDS chrom=LG_X strand=- start=4499015 end=4506645 cdsStart=4499015 cdsEnd=4506645 sfCount=24 sfStarts=4506451,4505738,4505534,4504687,4504100,4503786,4503434,4503081,4502667,4502496,4502122,4501944,4501768,4501489,4501343,4501129,4500935,4500775,4500615,4500468,4500230,4499607,4499283,4499015, sfEnds=4506645,4505860,4505640,4504793,4504197,4503965,4503655,4503215,…	GO:0005634//nucleus	GO:0003677//DNA binding;GO:0005524//ATP binding;GO:0008026//ATP-dependent helicase activity;GO:0003676//nucleic acid binding;GO:0004386//helicase activity;GO:0004003//ATP-dependent DNA helicase activity;GO:0004004//ATP-dependent RNA helicase activity;GO:0008094//DNA-dependent ATPase activity;GO:0008186//RNA-dependent ATPase activity;GO:0015462//protein-transmembrane transporting ATPase activity;G…	-	50	11.09	2	0.67	7	2.79
229772	jgi|Poptr1_1|229772|gw1.X.4469.1|CDS chrom=LG_X strand=- start=5042514 end=5044144 cdsStart=5042514 cdsEnd=5044144 sfCount=4 sfStarts=5043851,5043199,5042743,5042514, sfEnds=5044144,5043473,5042839,5042645,	GO:0005963;GO:0017023//myosin phosphatase complex	GO:0003824//catalytic activity;GO:0000158;GO:0004721//phosphoprotein phosphatase activity;GO:0004723//calcium-dependent protein serine/threonine phosphatase activity;GO:0004724//magnesium-dependent protein serine/threonine phosphatase activity;GO:0008420//CTD phosphatase activity;GO:0008597//calcium-dependent protein serine/threonine phosphatase regulator activity;GO:0015071;GO:0017018//myosin ph…	-	2	0.44	0	0	5	2
229825	jgi|Poptr1_1|229825|gw1.X.4522.1|CDS chrom=LG_X strand=- start=5177896 end=5180843 cdsStart=5177896 cdsEnd=5180843 sfCount=8 sfStarts=5180721,5179710,5179417,5179114,5178924,5178706,5178241,5177896, sfEnds=5180843,5179751,5179506,5179221,5179016,5178791,5178286,5178060,	-	GO:0003676//nucleic acid binding	-	10	2.22	2	0.67	0	0
229902	jgi|Poptr1_1|229902|gw1.X.4599.1|CDS chrom=LG_X strand=- start=5361479 end=5362727 cdsStart=5361479 cdsEnd=5362727 sfCount=4 sfStarts=5362516,5362022,5361729,5361479, sfEnds=5362727,5362163,5361854,5361577,	-	-	-	46	10.2	16	5.35	4	1.6
229952	jgi|Poptr1_1|229952|gw1.X.4649.1|CDS chrom=LG_X strand=- start=5498008 end=5499564 cdsStart=5498008 cdsEnd=5499564 sfCount=1 sfStarts=5498008, sfEnds=5499564,	GO:0005634//nucleus	GO:0008270//zinc ion binding;GO:0018024//histone-lysine N-methyltransferase activity	GO:0016568//chromatin modification	2	0.44	0	0	0	0
229960	jgi|Poptr1_1|229960|gw1.X.4657.1|CDS chrom=LG_X strand=- start=5519999 end=5520967 cdsStart=5519999 cdsEnd=5520967 sfCount=1 sfStarts=5519999, sfEnds=5520967,	-	-	-	24	5.32	10	3.34	17	6.78
229995	jgi|Poptr1_1|229995|gw1.X.4692.1|CDS chrom=LG_X strand=+ start=5598513 end=5600692 cdsStart=5598513 cdsEnd=5600692 sfCount=4 sfStarts=5598513,5599116,5599696,5599895, sfEnds=5598808,5599326,5599806,5600692,	-	GO:0016161//beta-amylase activity	GO:0000272//polysaccharide catabolic process	86	19.07	115	38.46	116	46.29
230092	jgi|Poptr1_1|230092|gw1.X.4789.1|CDS chrom=LG_X strand=+ start=5772811 end=5774804 cdsStart=5772811 cdsEnd=5774804 sfCount=6 sfStarts=5772811,5772947,5774108,5774418,5774609,5774766, sfEnds=5772850,5772987,5774338,5774520,5774676,5774804,	GO:0005622//intracellular;GO:0005840//ribosome;GO:0015934//large ribosomal subunit	GO:0003735//structural constituent of ribosome	GO:0006412//translation	62	13.75	33	11.04	0	0
230224	jgi|Poptr1_1|230224|gw1.X.4921.1|CDS chrom=LG_X strand=- start=6146461 end=6151652 cdsStart=6146461 cdsEnd=6151652 sfCount=15 sfStarts=6151580,6151419,6151160,6150687,6150498,6150019,6149588,6149343,6148693,6148506,6148333,6148156,6146945,6146708,6146461, sfEnds=6151652,6151494,6151291,6151047,6150593,6150150,6149663,6149519,6148797,6148601,6148425,6148194,6147075,6146834,6146538,	GO:0005634//nucleus	GO:0031072//heat shock protein binding;GO:0051082//unfolded protein binding;GO:0003887//DNA-directed DNA polymerase activity;GO:0003889;GO:0003890;GO:0003891;GO:0003893;GO:0003894;GO:0003895;GO:0015999;GO:0016000;GO:0016448;GO:0016449;GO:0016450;GO:0016451;GO:0016452;GO:0019984	GO:0006457//protein folding;GO:0006260//DNA replication	17	3.77	6	2.01	2	0.8
230239	jgi|Poptr1_1|230239|gw1.X.4936.1|CDS chrom=LG_X strand=- start=6164465 end=6165820 cdsStart=6164465 cdsEnd=6165820 sfCount=1 sfStarts=6164465, sfEnds=6165820,	-	-	-	2	0.44	0	0	0	0
230268	jgi|Poptr1_1|230268|gw1.X.4965.1|CDS chrom=LG_X strand=+ start=6227152 end=6228156 cdsStart=6227152 cdsEnd=6228156 sfCount=1 sfStarts=6227152, sfEnds=6228156,	-	-	-	7	1.55	4	1.34	8	3.19
230496	jgi|Poptr1_1|230496|gw1.X.5193.1|CDS chrom=LG_X strand=- start=6899511 end=6901373 cdsStart=6899511 cdsEnd=6901373 sfCount=2 sfStarts=6901293,6899511, sfEnds=6901373,6900599,	GO:0016020//membrane	GO:0003830//beta-1,4-mannosylglycoprotein 4-beta-N-acetylglucosaminyltransferase activity	GO:0006487//protein amino acid N-linked glycosylation	89	19.74	36	12.04	25	9.98
230554	jgi|Poptr1_1|230554|gw1.X.5251.1|CDS chrom=LG_X strand=+ start=7135051 end=7141122 cdsStart=7135051 cdsEnd=7141122 sfCount=7 sfStarts=7135051,7135261,7135798,7135983,7136960,7138264,7140992, sfEnds=7135184,7135576,7135893,7136051,7137088,7138363,7141122,	-	GO:0004749//ribose phosphate diphosphokinase activity	GO:0009116//nucleoside metabolic process;GO:0009165//nucleotide biosynthetic process	66	14.64	8	2.68	8	3.19
230571	jgi|Poptr1_1|230571|gw1.X.5268.1|CDS chrom=LG_X strand=- start=7192651 end=7195960 cdsStart=7192651 cdsEnd=7195960 sfCount=8 sfStarts=7195682,7195474,7195262,7195026,7194833,7194092,7193579,7192651, sfEnds=7195960,7195568,7195365,7195126,7194936,7194529,7193710,7192804,	-	GO:0003824//catalytic activity	-	30	6.65	0	0	0	0
230608	jgi|Poptr1_1|230608|gw1.X.5305.1|CDS chrom=LG_X strand=- start=7320864 end=7323728 cdsStart=7320864 cdsEnd=7323728 sfCount=5 sfStarts=7323553,7322768,7322416,7322017,7320864, sfEnds=7323728,7322964,7322606,7322175,7321176,	-	GO:0005554	-	2	0.44	0	0	0	0
230624	jgi|Poptr1_1|230624|gw1.X.5321.1|CDS chrom=LG_X strand=- start=7390926 end=7395305 cdsStart=7390926 cdsEnd=7395305 sfCount=8 sfStarts=7394977,7394549,7394089,7392643,7391886,7391702,7391567,7390926, sfEnds=7395305,7394582,7394319,7392732,7391951,7391793,7391614,7391031,	-	-	-	137	30.38	32	10.7	33	13.17
230630	jgi|Poptr1_1|230630|gw1.X.5327.1|CDS chrom=LG_X strand=- start=7396756 end=7403200 cdsStart=7396756 cdsEnd=7403200 sfCount=6 sfStarts=7402707,7402489,7402142,7401492,7400417,7396756, sfEnds=7403200,7402612,7402367,7401619,7400564,7397153,	-	GO:0005554	-	3	0.67	2	0.67	3	1.2
230664	jgi|Poptr1_1|230664|gw1.X.5361.1|CDS chrom=LG_X strand=- start=7578911 end=7581051 cdsStart=7578911 cdsEnd=7581051 sfCount=7 sfStarts=7580721,7580525,7580333,7580159,7579588,7579126,7578911, sfEnds=7581051,7580615,7580407,7580228,7579735,7579287,7578943,	-	GO:0004672//protein kinase activity;GO:0005524//ATP binding;GO:0004713//protein tyrosine kinase activity;GO:0004674//protein serine/threonine kinase activity	GO:0006468//protein amino acid phosphorylation	67	14.86	14	4.68	0	0
230673	jgi|Poptr1_1|230673|gw1.X.5370.1|CDS chrom=LG_X strand=- start=7591498 end=7594454 cdsStart=7591498 cdsEnd=7594454 sfCount=7 sfStarts=7594308,7594046,7593328,7593151,7592960,7592464,7591498, sfEnds=7594454,7594135,7593390,7593225,7593022,7592516,7591669,	-	-	-	2	0.44	0	0	0	0
230718	jgi|Poptr1_1|230718|gw1.X.5415.1|CDS chrom=LG_X strand=+ start=7821126 end=7834162 cdsStart=7821126 cdsEnd=7834162 sfCount=27 sfStarts=7821126,7821329,7821595,7823426,7823676,7825094,7825343,7826177,7826529,7827745,7827971,7828145,7828324,7828612,7828902,7829749,7830050,7830244,7830387,7831158,7831439,7831597,7832181,7832479,7833187,7833628,7833862, sfEnds=7821248,7821394,7821656,7823507,7823786,…	GO:0016020//membrane;GO:0016021//integral to membrane	GO:0005524//ATP binding;GO:0015662//ATPase activity, coupled to transmembrane movement of ions, phosphorylative mechanism;GO:0016887//ATPase activity;GO:0004012//phospholipid-translocating ATPase activity	GO:0006812//cation transport	62	13.75	11	3.68	12	4.79
230894	jgi|Poptr1_1|230894|gw1.X.5591.1|CDS chrom=LG_X strand=- start=8461051 end=8464947 cdsStart=8461051 cdsEnd=8464947 sfCount=5 sfStarts=8464815,8464591,8464348,8462023,8461051, sfEnds=8464947,8464733,8464476,8462145,8461221,	-	-	-	2	0.44	0	0	0	0
230928	jgi|Poptr1_1|230928|gw1.X.5625.1|CDS chrom=LG_X strand=+ start=8557023 end=8557535 cdsStart=8557023 cdsEnd=8557535 sfCount=1 sfStarts=8557023, sfEnds=8557535,	-	-	-	3	0.67	0	0	2	0.8
231035	jgi|Poptr1_1|231035|gw1.X.5732.1|CDS chrom=LG_X strand=- start=9052557 end=9062124 cdsStart=9052557 cdsEnd=9062124 sfCount=11 sfStarts=9061724,9060013,9059031,9058143,9057602,9057327,9055119,9054789,9053897,9052981,9052557, sfEnds=9062124,9060277,9059187,9058908,9058031,9057508,9055278,9055016,9054247,9053082,9052769,	-	GO:0004672//protein kinase activity;GO:0005524//ATP binding;GO:0004713//protein tyrosine kinase activity;GO:0004674//protein serine/threonine kinase activity	GO:0006468//protein amino acid phosphorylation	50	11.09	10	3.34	9	3.59
231066	jgi|Poptr1_1|231066|gw1.X.5763.1|CDS chrom=LG_X strand=- start=9119318 end=9120324 cdsStart=9119318 cdsEnd=9120324 sfCount=4 sfStarts=9120234,9120032,9119509,9119318, sfEnds=9120324,9120161,9119621,9119422,	-	-	-	57	12.64	58	19.4	275	109.73
231117	jgi|Poptr1_1|231117|gw1.X.5814.1|CDS chrom=LG_X strand=+ start=9270555 end=9271997 cdsStart=9270555 cdsEnd=9271997 sfCount=1 sfStarts=9270555, sfEnds=9271997,	-	-	-	0	0	0	0	2	0.8
231186	jgi|Poptr1_1|231186|gw1.X.5883.1|CDS chrom=LG_X strand=- start=9590567 end=9594275 cdsStart=9590567 cdsEnd=9594275 sfCount=7 sfStarts=9594150,9593943,9593607,9592555,9592236,9591124,9590567, sfEnds=9594275,9594047,9593699,9592629,9592298,9591233,9590591,	-	GO:0004424//imidazoleglycerol-phosphate dehydratase activity	GO:0000105//histidine biosynthetic process	3	0.67	0	0	0	0
231190	jgi|Poptr1_1|231190|gw1.X.5887.1|CDS chrom=LG_X strand=- start=9597384 end=9602854 cdsStart=9597384 cdsEnd=9602854 sfCount=7 sfStarts=9602504,9601529,9601345,9600337,9598191,9597691,9597384, sfEnds=9602854,9601661,9601433,9600575,9598277,9597790,9597554,	-	GO:0003677//DNA binding	GO:0006355//regulation of transcription, DNA-dependent	8	1.77	0	0	0	0
231244	jgi|Poptr1_1|231244|gw1.X.5941.1|CDS chrom=LG_X strand=+ start=9696227 end=9699651 cdsStart=9696227 cdsEnd=9699651 sfCount=10 sfStarts=9696227,9697274,9697457,9697667,9698399,9698600,9698858,9699048,9699355,9699579, sfEnds=9696279,9697340,9697551,9697769,9698487,9698756,9698933,9699106,9699491,9699651,	-	GO:0008757//S-adenosylmethionine-dependent methyltransferase activity;GO:0003824//catalytic activity;GO:0004766//spermidine synthase activity	-	16	3.55	0	0	0	0
231287	jgi|Poptr1_1|231287|gw1.X.5984.1|CDS chrom=LG_X strand=- start=9786961 end=9793927 cdsStart=9786961 cdsEnd=9793927 sfCount=21 sfStarts=9793751,9793582,9793155,9793011,9792824,9792636,9791788,9791392,9791229,9791058,9790781,9790187,9790004,9788892,9788426,9788222,9787722,9787589,9787412,9787159,9786961, sfEnds=9793927,9793654,9793376,9793057,9792922,9792710,9791876,9791532,9791299,9791137,9790930,…	GO:0016020//membrane	GO:0005247//voltage-gated chloride channel activity	GO:0006821//chloride transport	160	35.48	50	16.72	60	23.94
231344	jgi|Poptr1_1|231344|gw1.X.6041.1|CDS chrom=LG_X strand=- start=9961823 end=9963254 cdsStart=9961823 cdsEnd=9963254 sfCount=3 sfStarts=9963183,9962650,9961823, sfEnds=9963254,9963024,9962183,	-	GO:0016491//oxidoreductase activity	GO:0008152//metabolic process;GO:0051341//regulation of oxidoreductase activity	0	0	2	0.67	0	0
231350	jgi|Poptr1_1|231350|gw1.X.6047.1|CDS chrom=LG_X strand=- start=9967027 end=9969925 cdsStart=9967027 cdsEnd=9969925 sfCount=6 sfStarts=9969827,9969663,9969210,9968491,9967916,9967027, sfEnds=9969925,9969755,9969304,9968564,9968004,9967149,	-	-	-	2	0.44	0	0	0	0
231400	jgi|Poptr1_1|231400|gw1.X.6097.1|CDS chrom=LG_X strand=- start=10079993 end=10082539 cdsStart=10079993 cdsEnd=10082539 sfCount=5 sfStarts=10082192,10081223,10080847,10080521,10079993, sfEnds=10082539,10081434,10081103,10080699,10080037,	-	-	-	14	3.1	2	0.67	0	0
231477	jgi|Poptr1_1|231477|gw1.X.6174.1|CDS chrom=LG_X strand=- start=10275573 end=10284580 cdsStart=10275573 cdsEnd=10284580 sfCount=21 sfStarts=10284462,10284151,10283997,10282889,10282043,10281995,10281788,10281604,10280544,10280363,10280196,10279632,10279231,10278869,10278692,10277957,10277285,10276968,10276270,10275980,10275573, sfEnds=10284580,10284388,10284056,10282978,10282121,10281999,10281916,…	-	GO:0004812//aminoacyl-tRNA ligase activity;GO:0005524//ATP binding;GO:0004829//threonine-tRNA ligase activity	GO:0006418//tRNA aminoacylation for protein translation;GO:0006435//threonyl-tRNA aminoacylation;GO:0006412//translation	2	0.44	5	1.67	15	5.99
231565	jgi|Poptr1_1|231565|gw1.X.6262.1|CDS chrom=LG_X strand=+ start=10616076 end=10620635 cdsStart=10616076 cdsEnd=10620635 sfCount=7 sfStarts=10616076,10617127,10617458,10618127,10618747,10618880,10619788, sfEnds=10616286,10617369,10617508,10618387,10618799,10619249,10620635,	GO:0016020//membrane	GO:0015079//potassium ion transmembrane transporter activity	GO:0006813//potassium ion transport	2	0.44	0	0	0	0
231570	jgi|Poptr1_1|231570|gw1.X.6267.1|CDS chrom=LG_X strand=- start=10622605 end=10639976 cdsStart=10622605 cdsEnd=10639976 sfCount=23 sfStarts=10639808,10639663,10639477,10638915,10638680,10638394,10638201,10637187,10637049,10636045,10635155,10633071,10632674,10632357,10631583,10630094,10627000,10626169,10625864,10625541,10625048,10623230,10622605, sfEnds=10639976,10639713,10639568,10638992,10638837,…	GO:0016021//integral to membrane	GO:0015299//solute:hydrogen antiporter activity	GO:0006885//regulation of pH	2	0.44	0	0	2	0.8
231595	jgi|Poptr1_1|231595|gw1.X.6292.1|CDS chrom=LG_X strand=+ start=10704167 end=10706006 cdsStart=10704167 cdsEnd=10706006 sfCount=7 sfStarts=10704167,10704645,10704934,10705128,10705365,10705672,10705820, sfEnds=10704286,10704801,10705041,10705252,10705493,10705739,10706006,	-	GO:0016787//hydrolase activity;GO:0003993//acid phosphatase activity	-	1568	347.74	622	208.02	150	59.85
231600	jgi|Poptr1_1|231600|gw1.X.6297.1|CDS chrom=LG_X strand=+ start=10706749 end=10712475 cdsStart=10706749 cdsEnd=10712475 sfCount=9 sfStarts=10706749,10706957,10707195,10707377,10707880,10709123,10710482,10710831,10712397, sfEnds=10706873,10707077,10707299,10707476,10708016,10709326,10710685,10711042,10712475,	GO:0005673//transcription factor TFIIE complex	GO:0003702//RNA polymerase II transcription factor activity	GO:0006367//transcription initiation from RNA polymerase II promoter	13	2.88	0	0	5	2
231718	jgi|Poptr1_1|231718|gw1.X.6415.1|CDS chrom=LG_X strand=+ start=11010462 end=11014875 cdsStart=11010462 cdsEnd=11014875 sfCount=5 sfStarts=11010462,11011850,11012362,11012619,11014726, sfEnds=11010781,11011969,11012494,11012780,11014875,	GO:0000151//ubiquitin ligase complex	GO:0004842//ubiquitin-protein ligase activity;GO:0008270//zinc ion binding	GO:0016567//protein ubiquitination	0	0	0	0	6	2.39
231748	jgi|Poptr1_1|231748|gw1.X.6445.1|CDS chrom=LG_X strand=+ start=11072434 end=11072880 cdsStart=11072434 cdsEnd=11072880 sfCount=1 sfStarts=11072434, sfEnds=11072880,	GO:0009288//flagellin-based flagellum	GO:0005509//calcium ion binding	GO:0001539//ciliary or flagellar motility	104	23.06	122	40.8	96	38.31
231827	jgi|Poptr1_1|231827|gw1.X.6524.1|CDS chrom=LG_X strand=- start=11286804 end=11292427 cdsStart=11286804 cdsEnd=11292427 sfCount=8 sfStarts=11292091,11291788,11290387,11289471,11289323,11289128,11287996,11286804, sfEnds=11292427,11292003,11291039,11289570,11289380,11289161,11288186,11287441,	-	-	-	3	0.67	2	0.67	0	0
231866	jgi|Poptr1_1|231866|gw1.X.6563.1|CDS chrom=LG_X strand=- start=11411749 end=11423727 cdsStart=11411749 cdsEnd=11423727 sfCount=23 sfStarts=11423606,11423369,11423147,11423028,11422879,11422634,11422495,11420964,11420711,11419655,11418612,11418295,11418059,11417896,11417223,11416149,11414488,11413502,11413238,11413034,11412489,11411959,11411749, sfEnds=11423727,11423495,11423194,11423126,11422947,…	-	GO:0004849//uridine kinase activity;GO:0005524//ATP binding;GO:0016301//kinase activity	GO:0009058//biosynthetic process	3	0.67	0	0	0	0
231898	jgi|Poptr1_1|231898|gw1.X.6595.1|CDS chrom=LG_X strand=+ start=11555309 end=11558466 cdsStart=11555309 cdsEnd=11558466 sfCount=8 sfStarts=11555309,11555709,11555923,11556045,11556864,11557044,11557270,11558438, sfEnds=11555453,11555842,11555985,11556161,11556947,11557172,11557459,11558466,	-	GO:0004514//nicotinate-nucleotide diphosphorylase (carboxylating) activity	GO:0009435//NAD biosynthetic process	2	0.44	0	0	0	0
231966	jgi|Poptr1_1|231966|gw1.X.6663.1|CDS chrom=LG_X strand=+ start=11719038 end=11721231 cdsStart=11719038 cdsEnd=11721231 sfCount=6 sfStarts=11719038,11720221,11720436,11720564,11720965,11721142, sfEnds=11719112,11720292,11720470,11720747,11721045,11721231,	GO:0000151//ubiquitin ligase complex	GO:0004842//ubiquitin-protein ligase activity;GO:0008270//zinc ion binding	GO:0016567//protein ubiquitination	11	2.44	2	0.67	2	0.8
232092	jgi|Poptr1_1|232092|gw1.XI.72.1|CDS chrom=LG_XI strand=+ start=12136725 end=12148579 cdsStart=12136725 cdsEnd=12148579 sfCount=23 sfStarts=12136725,12137426,12137627,12137873,12138121,12138379,12138645,12138941,12140209,12140413,12141110,12141344,12141580,12142323,12142529,12143659,12144118,12144401,12145584,12146027,12146220,12147044,12148124, sfEnds=12136766,12137527,12137770,12138023,12138148,…	GO:0016459//myosin complex	GO:0003774//motor activity;GO:0005524//ATP binding;GO:0004351//glutamate decarboxylase activity	-	8	1.77	0	0	10	3.99
232148	jgi|Poptr1_1|232148|gw1.XI.128.1|CDS chrom=LG_XI strand=- start=12325601 end=12328684 cdsStart=12325601 cdsEnd=12328684 sfCount=7 sfStarts=12327471,12327178,12326901,12326615,12326260,12326020,12325601, sfEnds=12328684,12327275,12327119,12326825,12326497,12326170,12325903,	-	GO:0004672//protein kinase activity;GO:0005524//ATP binding;GO:0004713//protein tyrosine kinase activity;GO:0005529//sugar binding;GO:0004674//protein serine/threonine kinase activity	GO:0006468//protein amino acid phosphorylation	0	0	0	0	2	0.8
232190	jgi|Poptr1_1|232190|gw1.XI.170.1|CDS chrom=LG_XI strand=- start=12434353 end=12434988 cdsStart=12434353 cdsEnd=12434988 sfCount=1 sfStarts=12434353, sfEnds=12434988,	-	-	-	2	0.44	0	0	0	0
232233	jgi|Poptr1_1|232233|gw1.XI.213.1|CDS chrom=LG_XI strand=- start=12582256 end=12586206 cdsStart=12582256 cdsEnd=12586206 sfCount=6 sfStarts=12585049,12584097,12583686,12583053,12582836,12582256, sfEnds=12586206,12584254,12583896,12583290,12582986,12582555,	-	GO:0004672//protein kinase activity;GO:0005524//ATP binding;GO:0004713//protein tyrosine kinase activity;GO:0005529//sugar binding;GO:0004674//protein serine/threonine kinase activity	GO:0006468//protein amino acid phosphorylation	9	2	7	2.34	0	0
232315	jgi|Poptr1_1|232315|gw1.XI.295.1|CDS chrom=LG_XI strand=- start=12867398 end=12867556 cdsStart=12867398 cdsEnd=12867556 sfCount=1 sfStarts=12867398, sfEnds=12867556,	-	-	-	13	2.88	3	1	0	0
232372	jgi|Poptr1_1|232372|gw1.XI.352.1|CDS chrom=LG_XI strand=- start=13025339 end=13029443 cdsStart=13025339 cdsEnd=13029443 sfCount=7 sfStarts=13029318,13027624,13027111,13026496,13026265,13025566,13025339, sfEnds=13029443,13028046,13027542,13026723,13026396,13026177,13025491,	-	-	-	8	1.77	0	0	3	1.2
232373	jgi|Poptr1_1|232373|gw1.XI.353.1|CDS chrom=LG_XI strand=+ start=13040786 end=13044382 cdsStart=13040786 cdsEnd=13044382 sfCount=12 sfStarts=13040786,13041083,13041317,13041523,13042427,13042802,13042952,13043223,13043540,13043714,13043906,13044327, sfEnds=13040897,13041171,13041426,13041577,13042515,13042868,13043014,13043393,13043633,13043796,13043981,13044382,	-	-	-	2	0.44	0	0	0	0
232448	jgi|Poptr1_1|232448|gw1.XI.428.1|CDS chrom=LG_XI strand=+ start=13161580 end=13164121 cdsStart=13161580 cdsEnd=13164121 sfCount=3 sfStarts=13161580,13163040,13163966, sfEnds=13161906,13163528,13164121,	-	-	GO:0006118//electron transport;GO:0009228//thiamin biosynthetic process	4	0.89	2	0.67	0	0
232456	jgi|Poptr1_1|232456|gw1.XI.436.1|CDS chrom=LG_XI strand=+ start=13168680 end=13170603 cdsStart=13168680 cdsEnd=13170603 sfCount=2 sfStarts=13168680,13169915, sfEnds=13169632,13170603,	GO:0005618//cell wall	GO:0030599//pectinesterase activity;GO:0004857//enzyme inhibitor activity	GO:0042545//cell wall modification	2	0.44	0	0	0	0
232479	jgi|Poptr1_1|232479|gw1.XI.459.1|CDS chrom=LG_XI strand=+ start=13208298 end=13210580 cdsStart=13208298 cdsEnd=13210580 sfCount=7 sfStarts=13208298,13208566,13208885,13209231,13209539,13209840,13210506, sfEnds=13208480,13208777,13209042,13209389,13209591,13209980,13210580,	-	GO:0005489//electron transporter activity	GO:0006118//electron transport	115	25.5	118	39.46	69	27.53
232523	jgi|Poptr1_1|232523|gw1.XI.503.1|CDS chrom=LG_XI strand=+ start=13336985 end=13340592 cdsStart=13336985 cdsEnd=13340592 sfCount=7 sfStarts=13336985,13337765,13338245,13338827,13339608,13339885,13340334, sfEnds=13337065,13337892,13338466,13339288,13339805,13340026,13340592,	GO:0016020//membrane	-	-	0	0	2	0.67	5	2
232641	jgi|Poptr1_1|232641|gw1.XI.621.1|CDS chrom=LG_XI strand=+ start=13580476 end=13582871 cdsStart=13580476 cdsEnd=13582871 sfCount=6 sfStarts=13580476,13580725,13581161,13581900,13582177,13582677, sfEnds=13580523,13580927,13581241,13582025,13582306,13582871,	GO:0005622//intracellular	GO:0004527//exonuclease activity	-	37	8.21	26	8.7	15	5.99
232704	jgi|Poptr1_1|232704|gw1.XI.684.1|CDS chrom=LG_XI strand=+ start=13749594 end=13750747 cdsStart=13749594 cdsEnd=13750747 sfCount=2 sfStarts=13749594,13749995, sfEnds=13749866,13750747,	-	GO:0005554	-	74	16.41	11	3.68	6	2.39
232732	jgi|Poptr1_1|232732|gw1.XI.712.1|CDS chrom=LG_XI strand=+ start=13813568 end=13816192 cdsStart=13813568 cdsEnd=13816192 sfCount=2 sfStarts=13813568,13815695, sfEnds=13813942,13816192,	GO:0005634//nucleus;GO:0005963;GO:0017023//myosin phosphatase complex	GO:0016787//hydrolase activity;GO:0003676//nucleic acid binding;GO:0008270//zinc ion binding;GO:0000158;GO:0004721//phosphoprotein phosphatase activity;GO:0004723//calcium-dependent protein serine/threonine phosphatase activity;GO:0004724//magnesium-dependent protein serine/threonine phosphatase activity;GO:0008420//CTD phosphatase activity;GO:0008597//calcium-dependent protein serine/threonine p…	-	17	3.77	12	4.01	6	2.39
232754	jgi|Poptr1_1|232754|gw1.XI.734.1|CDS chrom=LG_XI strand=- start=13859152 end=13862355 cdsStart=13859152 cdsEnd=13862355 sfCount=8 sfStarts=13862282,13862019,13861335,13861097,13860620,13860257,13859927,13859152, sfEnds=13862355,13862104,13861441,13861252,13860706,13860354,13860014,13859250,	-	-	-	100	22.18	60	20.07	74	29.53
232773	jgi|Poptr1_1|232773|gw1.XI.753.1|CDS chrom=LG_XI strand=- start=13900867 end=13910386 cdsStart=13900867 cdsEnd=13910386 sfCount=22 sfStarts=13910336,13909918,13909549,13909000,13908047,13907779,13907526,13907198,13906366,13906135,13905836,13905046,13904860,13904562,13904281,13904035,13903138,13902825,13902300,13901986,13901272,13900867, sfEnds=13910386,13910049,13909833,13909310,13908146,13907960…	GO:0005856//cytoskeleton;GO:0005875//microtubule associated complex	GO:0003777//microtubule motor activity;GO:0005524//ATP binding	GO:0007018//microtubule-based movement	19	4.21	73	24.41	7	2.79
232836	jgi|Poptr1_1|232836|gw1.XI.816.1|CDS chrom=LG_XI strand=+ start=14003154 end=14005222 cdsStart=14003154 cdsEnd=14005222 sfCount=6 sfStarts=14003154,14003563,14003772,14004347,14004762,14005029, sfEnds=14003242,14003676,14004002,14004632,14004911,14005222,	-	GO:0008270//zinc ion binding;GO:0016491//oxidoreductase activity;GO:0046029//mannitol dehydrogenase activity	-	5	1.11	3	1	2	0.8
232962	jgi|Poptr1_1|232962|gw1.XI.942.1|CDS chrom=LG_XI strand=- start=14390305 end=14392743 cdsStart=14390305 cdsEnd=14392743 sfCount=10 sfStarts=14392716,14392477,14392326,14391903,14391652,14391221,14391058,14390868,14390550,14390305, sfEnds=14392743,14392613,14392375,14392231,14391734,14391296,14391119,14390963,14390711,14390412,	-	GO:0008270//zinc ion binding;GO:0016491//oxidoreductase activity;GO:0004022//alcohol dehydrogenase activity;GO:0004023//alcohol dehydrogenase activity, metal ion-independent;GO:0004024//alcohol dehydrogenase activity, zinc-dependent;GO:0004025//alcohol dehydrogenase activity, iron-dependent	-	0	0	2	0.67	29	11.57
233020	jgi|Poptr1_1|233020|gw1.XI.1000.1|CDS chrom=LG_XI strand=+ start=14587940 end=14592167 cdsStart=14587940 cdsEnd=14592167 sfCount=11 sfStarts=14587940,14588097,14588703,14589263,14589832,14590320,14590818,14591220,14591472,14591701,14592114, sfEnds=14588020,14588606,14588927,14589424,14590200,14590646,14590913,14591352,14591575,14591898,14592167,	GO:0005634//nucleus	GO:0003677//DNA binding	-	5	1.11	0	0	0	0
233036	jgi|Poptr1_1|233036|gw1.XI.1016.1|CDS chrom=LG_XI strand=- start=14608360 end=14613709 cdsStart=14608360 cdsEnd=14613709 sfCount=10 sfStarts=14613507,14612592,14611917,14611640,14611469,14610698,14610176,14609744,14609362,14608360, sfEnds=14613709,14612721,14612314,14611735,14611541,14610980,14610507,14610014,14609643,14608763,	-	GO:0004289;GO:0008233//peptidase activity;GO:0042802//identical protein binding	GO:0006508//proteolysis;GO:0043086//negative regulation of catalytic activity	2	0.44	0	0	2	0.8
233054	jgi|Poptr1_1|233054|gw1.XI.1034.1|CDS chrom=LG_XI strand=+ start=14644708 end=14646249 cdsStart=14644708 cdsEnd=14646249 sfCount=1 sfStarts=14644708, sfEnds=14646249,	-	-	GO:0006118//electron transport	0	0	0	0	6	2.39
233108	jgi|Poptr1_1|233108|gw1.XI.1088.1|CDS chrom=LG_XI strand=- start=14746344 end=14747944 cdsStart=14746344 cdsEnd=14747944 sfCount=2 sfStarts=14746708,14746344, sfEnds=14747944,14746618,	-	GO:0004672//protein kinase activity;GO:0005524//ATP binding;GO:0004713//protein tyrosine kinase activity	GO:0006468//protein amino acid phosphorylation	6	1.33	0	0	11	4.39
233710	jgi|Poptr1_1|233710|gw1.XI.1690.1|CDS chrom=LG_XI strand=+ start=1914579 end=1918941 cdsStart=1914579 cdsEnd=1918941 sfCount=15 sfStarts=1914579,1914725,1914897,1915058,1915229,1915502,1915908,1916567,1916776,1917265,1917486,1917826,1918224,1918540,1918762, sfEnds=1914660,1914804,1914965,1915115,1915291,1915536,1916021,1916669,1916825,1917393,1917737,1917905,1918350,1918683,1918941,	-	GO:0005509//calcium ion binding	-	23	5.1	9	3.01	0	0
233801	jgi|Poptr1_1|233801|gw1.XI.1781.1|CDS chrom=LG_XI strand=- start=2145743 end=2146191 cdsStart=2145743 cdsEnd=2146191 sfCount=2 sfStarts=2145892,2145743, sfEnds=2146191,2145811,	GO:0005622//intracellular;GO:0005634//nucleus	GO:0008565//protein transporter activity	GO:0006606//protein import into nucleus	0	0	2	0.67	0	0
233802	jgi|Poptr1_1|233802|gw1.XI.1782.1|CDS chrom=LG_XI strand=- start=2150550 end=2151485 cdsStart=2150550 cdsEnd=2151485 sfCount=1 sfStarts=2150550, sfEnds=2151485,	-	GO:0004579//dolichyl-diphosphooligosaccharide-protein glycotransferase activity	-	32	7.1	18	6.02	8	3.19
233876	jgi|Poptr1_1|233876|gw1.XI.1856.1|CDS chrom=LG_XI strand=+ start=2271449 end=2274644 cdsStart=2271449 cdsEnd=2274644 sfCount=6 sfStarts=2271449,2272964,2273250,2273568,2274200,2274441, sfEnds=2272271,2273088,2273470,2273805,2274350,2274644,	-	GO:0004672//protein kinase activity;GO:0005524//ATP binding;GO:0004713//protein tyrosine kinase activity;GO:0004674//protein serine/threonine kinase activity	GO:0006468//protein amino acid phosphorylation	12	2.66	14	4.68	14	5.59
234045	jgi|Poptr1_1|234045|gw1.XI.2025.1|CDS chrom=LG_XI strand=- start=2860798 end=2868775 cdsStart=2860798 cdsEnd=2868775 sfCount=9 sfStarts=2868692,2868073,2866968,2865951,2864716,2864340,2862551,2862225,2860798, sfEnds=2868775,2868144,2867045,2866863,2864846,2864561,2863138,2862434,2860899,	GO:0000151//ubiquitin ligase complex	GO:0003677//DNA binding;GO:0005524//ATP binding;GO:0008026//ATP-dependent helicase activity;GO:0003676//nucleic acid binding;GO:0004386//helicase activity;GO:0004842//ubiquitin-protein ligase activity;GO:0008270//zinc ion binding;GO:0004003//ATP-dependent DNA helicase activity;GO:0004004//ATP-dependent RNA helicase activity;GO:0008094//DNA-dependent ATPase activity;GO:0008186//RNA-dependent ATPas…	GO:0016567//protein ubiquitination	7	1.55	0	0	4	1.6
234059	jgi|Poptr1_1|234059|gw1.XI.2039.1|CDS chrom=LG_XI strand=+ start=2939058 end=2948320 cdsStart=2939058 cdsEnd=2948320 sfCount=20 sfStarts=2939058,2939561,2940072,2940428,2940744,2941150,2941721,2941878,2942139,2943664,2943774,2944690,2945099,2945248,2946374,2946806,2947247,2947418,2948025,2948248, sfEnds=2939082,2939691,2940189,2940654,2940846,2941220,2941795,2942021,2942319,2943722,2944185,294487…	-	-	-	12	2.66	2	0.67	0	0
234069	jgi|Poptr1_1|234069|gw1.XI.2049.1|CDS chrom=LG_XI strand=+ start=2982094 end=2986584 cdsStart=2982094 cdsEnd=2986584 sfCount=12 sfStarts=2982094,2982836,2983044,2983520,2983869,2984924,2985091,2985659,2985818,2986024,2986319,2986501, sfEnds=2982150,2982940,2983106,2983553,2983991,2984986,2985184,2985704,2985885,2986072,2986384,2986584,	GO:0016021//integral to membrane	-	GO:0015031//protein transport	0	0	0	0	3	1.2
234148	jgi|Poptr1_1|234148|gw1.XI.2128.1|CDS chrom=LG_XI strand=+ start=3151362 end=3154857 cdsStart=3151362 cdsEnd=3154857 sfCount=14 sfStarts=3151362,3151591,3151759,3151971,3152149,3152515,3152738,3152933,3153155,3153596,3154012,3154212,3154383,3154823, sfEnds=3151477,3151653,3151814,3152051,3152222,3152597,3152844,3153075,3153202,3153648,3154096,3154278,3154493,3154857,	-	-	-	5	1.11	2	0.67	6	2.39
234295	jgi|Poptr1_1|234295|gw1.XI.2275.1|CDS chrom=LG_XI strand=+ start=3570042 end=3573206 cdsStart=3570042 cdsEnd=3573206 sfCount=7 sfStarts=3570042,3571468,3571688,3571952,3572326,3572641,3572901, sfEnds=3571294,3571555,3571874,3572162,3572557,3572791,3573206,	-	GO:0004672//protein kinase activity;GO:0005524//ATP binding;GO:0004713//protein tyrosine kinase activity;GO:0005529//sugar binding;GO:0004674//protein serine/threonine kinase activity	GO:0006468//protein amino acid phosphorylation	5	1.11	0	0	3	1.2
234558	jgi|Poptr1_1|234558|gw1.XI.2538.1|CDS chrom=LG_XI strand=+ start=4742463 end=4748050 cdsStart=4742463 cdsEnd=4748050 sfCount=10 sfStarts=4742463,4743434,4743637,4743799,4743971,4744979,4745118,4745248,4745859,4747920, sfEnds=4742556,4743528,4743708,4743878,4744055,4745026,4745183,4745385,4745952,4748050,	GO:0005634//nucleus;GO:0005737//cytoplasm;GO:0030529//ribonucleoprotein complex	GO:0003676//nucleic acid binding;GO:0003723//RNA binding	GO:0006396//RNA processing;GO:0006405//RNA export from nucleus	917	203.36	366	122.41	278	110.93
234787	jgi|Poptr1_1|234787|gw1.XI.2767.1|CDS chrom=LG_XI strand=+ start=6247013 end=6247297 cdsStart=6247013 cdsEnd=6247297 sfCount=1 sfStarts=6247013, sfEnds=6247297,	-	GO:0005489//electron transporter activity;GO:0005506//iron ion binding	GO:0006118//electron transport	4	0.89	0	0	2	0.8
234791	jgi|Poptr1_1|234791|gw1.XI.2771.1|CDS chrom=LG_XI strand=- start=6261374 end=6262713 cdsStart=6261374 cdsEnd=6262713 sfCount=2 sfStarts=6262212,6261374, sfEnds=6262713,6261909,	-	-	-	28	6.21	13	4.35	19	7.58
234828	jgi|Poptr1_1|234828|gw1.XI.2808.1|CDS chrom=LG_XI strand=- start=6526515 end=6528886 cdsStart=6526515 cdsEnd=6528886 sfCount=5 sfStarts=6528748,6528410,6528112,6527841,6526515, sfEnds=6528886,6528633,6528279,6527969,6526586,	-	GO:0000774//adenyl-nucleotide exchange factor activity;GO:0042803//protein homodimerization activity;GO:0051087//chaperone binding;GO:0005515//protein binding	GO:0006457//protein folding	15	3.33	10	3.34	4	1.6
234838	jgi|Poptr1_1|234838|gw1.XI.2818.1|CDS chrom=LG_XI strand=- start=6565524 end=6569869 cdsStart=6565524 cdsEnd=6569869 sfCount=11 sfStarts=6569826,6569450,6569120,6568482,6568336,6567683,6567447,6567031,6566875,6566236,6565524, sfEnds=6569869,6569643,6569289,6568826,6568400,6567731,6567603,6567115,6566944,6566376,6565781,	-	-	-	158	35.04	50	16.72	32	12.77
234880	jgi|Poptr1_1|234880|gw1.XI.2860.1|CDS chrom=LG_XI strand=- start=6899685 end=6909355 cdsStart=6899685 cdsEnd=6909355 sfCount=16 sfStarts=6909302,6909064,6908884,6907749,6907535,6907307,6906997,6906866,6906466,6906380,6906208,6902792,6901909,6900925,6900513,6899685, sfEnds=6909355,6909126,6908937,6908011,6907645,6907422,6907124,6906943,6906619,6906435,6906261,6902868,6902272,6901283,6900797,690026…	GO:0005634//nucleus	GO:0003676//nucleic acid binding	-	7	1.55	3	1	0	0
234922	jgi|Poptr1_1|234922|gw1.XI.2902.1|CDS chrom=LG_XI strand=- start=7062544 end=7068588 cdsStart=7062544 cdsEnd=7068588 sfCount=15 sfStarts=7067527,7067166,7066557,7066243,7066005,7065727,7065519,7064597,7064313,7064098,7063924,7063729,7063378,7063128,7062544, sfEnds=7068588,7067360,7066637,7066302,7066099,7065883,7065644,7064677,7064403,7064231,7063992,7063818,7063481,7063296,7062609,	-	GO:0003677//DNA binding;GO:0003917//DNA topoisomerase type I activity	GO:0006265//DNA topological change;GO:0006268//DNA unwinding during replication	9	2	0	0	2	0.8
234940	jgi|Poptr1_1|234940|gw1.XI.2920.1|CDS chrom=LG_XI strand=+ start=7189877 end=7192404 cdsStart=7189877 cdsEnd=7192404 sfCount=2 sfStarts=7189877,7192015, sfEnds=7190458,7192404,	-	-	GO:0007155//cell adhesion	8	1.77	3	1	2	0.8
234997	jgi|Poptr1_1|234997|gw1.XI.2977.1|CDS chrom=LG_XI strand=- start=7403742 end=7409588 cdsStart=7403742 cdsEnd=7409588 sfCount=12 sfStarts=7409302,7407597,7407372,7407148,7406631,7406367,7406126,7405824,7405573,7405078,7404265,7403742, sfEnds=7409588,7408237,7407520,7407236,7406716,7406529,7406249,7405981,7405657,7405290,7404326,7404015,	-	GO:0004197//cysteine-type endopeptidase activity;GO:0004221//ubiquitin thiolesterase activity	GO:0006511//ubiquitin-dependent protein catabolic process	7	1.55	0	0	0	0
235041	jgi|Poptr1_1|235041|gw1.XI.3021.1|CDS chrom=LG_XI strand=+ start=7535108 end=7540614 cdsStart=7535108 cdsEnd=7540614 sfCount=8 sfStarts=7535108,7535679,7535825,7535986,7536178,7536424,7537424,7540348, sfEnds=7535299,7535730,7535870,7536067,7536322,7536511,7537490,7540614,	-	-	-	7	1.55	0	0	2	0.8
235093	jgi|Poptr1_1|235093|gw1.XI.3073.1|CDS chrom=LG_XI strand=+ start=7767917 end=7771069 cdsStart=7767917 cdsEnd=7771069 sfCount=2 sfStarts=7767917,7770779, sfEnds=7768711,7771069,	GO:0005622//intracellular	GO:0003676//nucleic acid binding	-	6	1.33	0	0	0	0
235172	jgi|Poptr1_1|235172|gw1.XI.3152.1|CDS chrom=LG_XI strand=- start=8412397 end=8413954 cdsStart=8412397 cdsEnd=8413954 sfCount=5 sfStarts=8413907,8413360,8412811,8412672,8412397, sfEnds=8413954,8413584,8413008,8412733,8412589,	GO:0016020//membrane	GO:0005215//transporter activity	GO:0006810//transport	642	142.38	343	114.71	433	172.78
235185	jgi|Poptr1_1|235185|gw1.XI.3165.1|CDS chrom=LG_XI strand=- start=8458249 end=8461347 cdsStart=8458249 cdsEnd=8461347 sfCount=3 sfStarts=8461132,8458707,8458249, sfEnds=8461347,8459031,8458583,	-	-	-	19	4.21	5	1.67	15	5.99
235193	jgi|Poptr1_1|235193|gw1.XI.3173.1|CDS chrom=LG_XI strand=- start=8514449 end=8516473 cdsStart=8514449 cdsEnd=8516473 sfCount=1 sfStarts=8514449, sfEnds=8516473,	GO:0000151//ubiquitin ligase complex	GO:0004842//ubiquitin-protein ligase activity	GO:0016567//protein ubiquitination	70	15.52	36	12.04	21	8.38
235280	jgi|Poptr1_1|235280|gw1.XI.3260.1|CDS chrom=LG_XI strand=+ start=8963402 end=8964712 cdsStart=8963402 cdsEnd=8964712 sfCount=1 sfStarts=8963402, sfEnds=8964712,	-	GO:0004672//protein kinase activity;GO:0005524//ATP binding;GO:0004713//protein tyrosine kinase activity;GO:0004674//protein serine/threonine kinase activity;GO:0004675//transmembrane receptor protein serine/threonine kinase activity;GO:0004676//3-phosphoinositide-dependent protein kinase activity;GO:0004677//DNA-dependent protein kinase activity;GO:0004679//AMP-activated protein kinase activity;…	GO:0006468//protein amino acid phosphorylation;GO:0007165//signal transduction	0	0	0	0	2	0.8
235359	jgi|Poptr1_1|235359|gw1.XI.3339.1|CDS chrom=LG_XI strand=+ start=9279266 end=9283961 cdsStart=9279266 cdsEnd=9283961 sfCount=16 sfStarts=9279266,9279642,9280140,9280182,9280498,9280637,9280896,9281177,9281376,9281796,9281975,9282237,9282637,9282907,9283141,9283878, sfEnds=9279377,9279858,9280144,9280394,9280552,9280732,9281042,9281298,9281513,9281805,9282133,9282423,9282834,9283022,9283285,928396…	-	GO:0003824//catalytic activity	-	0	0	0	0	2	0.8
235464	jgi|Poptr1_1|235464|gw1.XI.3444.1|CDS chrom=LG_XI strand=+ start=10034585 end=10038901 cdsStart=10034585 cdsEnd=10038901 sfCount=4 sfStarts=10034585,10035533,10036736,10038788, sfEnds=10034635,10035718,10036906,10038901,	GO:0005622//intracellular;GO:0005840//ribosome	GO:0003735//structural constituent of ribosome	GO:0006412//translation	76	16.85	31	10.37	5	2
235487	jgi|Poptr1_1|235487|gw1.XI.3467.1|CDS chrom=LG_XI strand=+ start=10106498 end=10110591 cdsStart=10106498 cdsEnd=10110591 sfCount=4 sfStarts=10106498,10107585,10109447,10110419, sfEnds=10107172,10107785,10109642,10110591,	-	GO:0008270//zinc ion binding	-	8	1.77	6	2.01	6	2.39
235497	jgi|Poptr1_1|235497|gw1.XI.3477.1|CDS chrom=LG_XI strand=- start=10124203 end=10135050 cdsStart=10124203 cdsEnd=10135050 sfCount=19 sfStarts=10134985,10134823,10134315,10133950,10132994,10132746,10132551,10132370,10131482,10131326,10130681,10130194,10128991,10128221,10127373,10127157,10125278,10124969,10124203, sfEnds=10135050,10134900,10134431,10134064,10133099,10132863,10132634,10132428,1013161…	GO:0005634//nucleus	GO:0003677//DNA binding;GO:0004003//ATP-dependent DNA helicase activity	GO:0006303//double-strand break repair via nonhomologous end joining	4	0.89	3	1	2	0.8
235640	jgi|Poptr1_1|235640|gw1.XI.3620.1|CDS chrom=LG_XI strand=+ start=10662057 end=10666800 cdsStart=10662057 cdsEnd=10666800 sfCount=10 sfStarts=10662057,10662399,10662587,10662851,10663153,10665153,10665344,10666199,10666482,10666672, sfEnds=10662325,10662486,10662746,10663068,10663448,10665264,10665482,10666395,10666571,10666800,	-	GO:0016740//transferase activity	GO:0051338	22	4.88	6	2.01	0	0
235661	jgi|Poptr1_1|235661|gw1.XI.3641.1|CDS chrom=LG_XI strand=- start=10731848 end=10736926 cdsStart=10731848 cdsEnd=10736926 sfCount=7 sfStarts=10736625,10735860,10735684,10735467,10734741,10732211,10731848, sfEnds=10736926,10736012,10735766,10735566,10734854,10732353,10731930,	GO:0016020//membrane	GO:0008378//galactosyltransferase activity;GO:0000009//alpha-1,6-mannosyltransferase activity;GO:0000026//alpha-1,2-mannosyltransferase activity;GO:0000030//mannosyltransferase activity;GO:0000033//alpha-1,3-mannosyltransferase activity;GO:0003980//UDP-glucose:glycoprotein glucosyltransferase activity;GO:0004376//glycolipid mannosyltransferase activity;GO:0004576//oligosaccharyl transferase activ…	GO:0006486//protein amino acid glycosylation	8	1.77	4	1.34	16	6.38
235801	jgi|Poptr1_1|235801|gw1.XI.3781.1|CDS chrom=LG_XI strand=- start=11206040 end=11215927 cdsStart=11206040 cdsEnd=11215927 sfCount=19 sfStarts=11215833,11214782,11214026,11213826,11213524,11213369,11213161,11212346,11212100,11211932,11209533,11209073,11208777,11208226,11207957,11207359,11207132,11206343,11206040, sfEnds=11215927,11214838,11214053,11213948,11213635,11213406,11213214,11212414,1121221…	GO:0005952//cAMP-dependent protein kinase complex;GO:0005956//protein kinase CK2 complex	GO:0004672//protein kinase activity;GO:0005524//ATP binding;GO:0004713//protein tyrosine kinase activity;GO:0004674//protein serine/threonine kinase activity;GO:0004682//protein kinase CK2 activity;GO:0004691//cAMP-dependent protein kinase activity;GO:0008603//cAMP-dependent protein kinase regulator activity;GO:0008605//protein kinase CK2 regulator activity	GO:0006468//protein amino acid phosphorylation	56	12.42	27	9.03	4	1.6
235856	jgi|Poptr1_1|235856|gw1.XI.3836.1|CDS chrom=LG_XI strand=- start=11424037 end=11435851 cdsStart=11424037 cdsEnd=11435851 sfCount=11 sfStarts=11435627,11434696,11433550,11432651,11431406,11430202,11429585,11428144,11425918,11424683,11424037, sfEnds=11435851,11434760,11433648,11432783,11431495,11430324,11429656,11428281,11426073,11424787,11424063,	-	-	-	0	0	2	0.67	0	0
235888	jgi|Poptr1_1|235888|gw1.XI.3868.1|CDS chrom=LG_XI strand=- start=11528951 end=11529169 cdsStart=11528951 cdsEnd=11529169 sfCount=1 sfStarts=11528951, sfEnds=11529169,	GO:0005758//mitochondrial intermembrane space	GO:0005507//copper ion binding;GO:0016531//copper chaperone activity	GO:0006825//copper ion transport	0	0	4	1.34	0	0
235948	jgi|Poptr1_1|235948|gw1.XI.3928.1|CDS chrom=LG_XI strand=+ start=11677233 end=11677916 cdsStart=11677233 cdsEnd=11677916 sfCount=1 sfStarts=11677233, sfEnds=11677916,	GO:0000151//ubiquitin ligase complex	GO:0004842//ubiquitin-protein ligase activity;GO:0008270//zinc ion binding	GO:0016567//protein ubiquitination	86	19.07	111	37.12	41	16.36
235974	jgi|Poptr1_1|235974|gw1.XI.3954.1|CDS chrom=LG_XI strand=+ start=11758718 end=11763120 cdsStart=11758718 cdsEnd=11763120 sfCount=6 sfStarts=11758718,11759680,11760595,11761302,11761777,11762824, sfEnds=11759056,11759889,11760705,11761670,11761884,11763120,	-	-	-	14	3.1	0	0	0	0
239906	jgi|Poptr1_1|239906|gw1.XIII.155.1|CDS chrom=LG_XIII strand=- start=12323837 end=12326841 cdsStart=12323837 cdsEnd=12326841 sfCount=5 sfStarts=12326769,12326247,12325341,12324437,12323837, sfEnds=12326841,12326419,12325437,12324520,12324112,	-	GO:0003676//nucleic acid binding	-	0	0	0	0	4	1.6
240126	jgi|Poptr1_1|240126|gw1.XIII.375.1|CDS chrom=LG_XIII strand=- start=13049686 end=13051755 cdsStart=13049686 cdsEnd=13051755 sfCount=2 sfStarts=13051525,13049686, sfEnds=13051755,13050159,	-	-	-	37	8.21	30	10.03	37	14.76
240164	jgi|Poptr1_1|240164|gw1.XIII.413.1|CDS chrom=LG_XIII strand=- start=151924 end=155271 cdsStart=151924 cdsEnd=155271 sfCount=14 sfStarts=155155,154921,154745,154572,154401,154236,154024,153810,153358,153199,152973,152289,152084,151924, sfEnds=155271,154979,154804,154625,154449,154283,154089,153864,153477,153283,153054,152403,152140,151971,	-	GO:0003677//DNA binding;GO:0004518//nuclease activity;GO:0003923//GPI-anchor transamidase activity;GO:0016787//hydrolase activity	GO:0006281//DNA repair;GO:0051336	5	1.11	0	0	0	0
240173	jgi|Poptr1_1|240173|gw1.XIII.422.1|CDS chrom=LG_XIII strand=+ start=169297 end=172718 cdsStart=169297 cdsEnd=172718 sfCount=12 sfStarts=169297,170038,170623,170839,171072,171246,171482,171653,171814,172050,172254,172614, sfEnds=169351,170120,170752,170912,171158,171370,171542,171706,171891,172155,172399,172718,	-	-	-	34	7.54	7	2.34	0	0
240188	jgi|Poptr1_1|240188|gw1.XIII.437.1|CDS chrom=LG_XIII strand=+ start=220100 end=220558 cdsStart=220100 cdsEnd=220558 sfCount=1 sfStarts=220100, sfEnds=220558,	GO:0005634//nucleus	GO:0003700//transcription factor activity	GO:0006355//regulation of transcription, DNA-dependent	18	3.99	62	20.74	602	240.22
240205	jgi|Poptr1_1|240205|gw1.XIII.454.1|CDS chrom=LG_XIII strand=+ start=275313 end=277052 cdsStart=275313 cdsEnd=277052 sfCount=1 sfStarts=275313, sfEnds=277052,	-	-	-	23	5.1	6	2.01	15	5.99
240256	jgi|Poptr1_1|240256|gw1.XIII.505.1|CDS chrom=LG_XIII strand=- start=393965 end=397123 cdsStart=393965 cdsEnd=397123 sfCount=1 sfStarts=393965, sfEnds=397123,	-	-	-	7	1.55	0	0	2	0.8
240413	jgi|Poptr1_1|240413|gw1.XIII.662.1|CDS chrom=LG_XIII strand=+ start=776271 end=777843 cdsStart=776271 cdsEnd=777843 sfCount=4 sfStarts=776271,776465,777149,777418, sfEnds=776351,776645,777246,777843,	GO:0005622//intracellular;GO:0005840//ribosome	GO:0003735//structural constituent of ribosome;GO:0003723//RNA binding	GO:0006412//translation	72	15.97	47	15.72	5	2
240443	jgi|Poptr1_1|240443|gw1.XIII.692.1|CDS chrom=LG_XIII strand=- start=849590 end=852913 cdsStart=849590 cdsEnd=852913 sfCount=5 sfStarts=852624,851783,851570,851220,849590, sfEnds=852913,851904,851660,851346,849850,	-	-	-	5	1.11	0	0	13	5.19
240561	jgi|Poptr1_1|240561|gw1.XIII.810.1|CDS chrom=LG_XIII strand=- start=1062442 end=1068887 cdsStart=1062442 cdsEnd=1068887 sfCount=6 sfStarts=1068740,1066242,1064373,1063606,1063107,1062442, sfEnds=1068887,1066411,1064431,1063631,1063504,1062849,	GO:0000151//ubiquitin ligase complex	GO:0004842//ubiquitin-protein ligase activity;GO:0008270//zinc ion binding	GO:0016567//protein ubiquitination	84	18.63	76	25.42	91	36.31
240603	jgi|Poptr1_1|240603|gw1.XIII.852.1|CDS chrom=LG_XIII strand=- start=1121265 end=1124105 cdsStart=1121265 cdsEnd=1124105 sfCount=7 sfStarts=1123962,1123612,1123379,1122672,1122252,1121436,1121265, sfEnds=1124105,1123689,1123521,1122742,1122347,1121528,1121344,	-	-	-	5	1.11	6	2.01	9	3.59
240658	jgi|Poptr1_1|240658|gw1.XIII.907.1|CDS chrom=LG_XIII strand=+ start=1279047 end=1279985 cdsStart=1279047 cdsEnd=1279985 sfCount=1 sfStarts=1279047, sfEnds=1279985,	-	-	-	0	0	2	0.67	0	0
240809	jgi|Poptr1_1|240809|gw1.XIII.1058.1|CDS chrom=LG_XIII strand=+ start=1622243 end=1623483 cdsStart=1622243 cdsEnd=1623483 sfCount=3 sfStarts=1622243,1623074,1623251, sfEnds=1622902,1623164,1623483,	-	-	-	0	0	2	0.67	0	0
240822	jgi|Poptr1_1|240822|gw1.XIII.1071.1|CDS chrom=LG_XIII strand=- start=1639241 end=1642191 cdsStart=1639241 cdsEnd=1642191 sfCount=2 sfStarts=1641379,1639241, sfEnds=1642191,1639999,	GO:0016021//integral to membrane	-	-	4	0.89	0	0	0	0
240860	jgi|Poptr1_1|240860|gw1.XIII.1109.1|CDS chrom=LG_XIII strand=+ start=1766267 end=1770080 cdsStart=1766267 cdsEnd=1770080 sfCount=14 sfStarts=1766267,1766488,1766786,1767044,1767192,1767329,1767672,1768079,1768619,1768840,1769182,1769406,1769580,1769781, sfEnds=1766380,1766606,1766883,1767103,1767238,1767523,1767718,1768145,1768719,1768941,1769320,1769490,1769632,1770080,	GO:0016021//integral to membrane	GO:0015385//sodium:hydrogen antiporter activity;GO:0015299//solute:hydrogen antiporter activity	GO:0006814//sodium ion transport;GO:0006885//regulation of pH	14	3.1	15	5.02	13	5.19
240868	jgi|Poptr1_1|240868|gw1.XIII.1117.1|CDS chrom=LG_XIII strand=+ start=1781094 end=1785440 cdsStart=1781094 cdsEnd=1785440 sfCount=12 sfStarts=1781094,1781587,1782148,1782354,1783125,1783328,1783691,1783883,1784126,1784737,1784963,1785323, sfEnds=1781264,1781756,1782223,1782484,1783247,1783442,1783782,1783952,1784250,1784876,1785155,1785440,	-	GO:0004363//glutathione synthase activity;GO:0005524//ATP binding	GO:0006750//glutathione biosynthetic process	5	1.11	0	0	0	0
240919	jgi|Poptr1_1|240919|gw1.XIII.1168.1|CDS chrom=LG_XIII strand=+ start=1883937 end=1886645 cdsStart=1883937 cdsEnd=1886645 sfCount=5 sfStarts=1883937,1884557,1885275,1885606,1886490, sfEnds=1884224,1885000,1885520,1886409,1886645,	-	-	-	19	4.21	2	0.67	0	0
240966	jgi|Poptr1_1|240966|gw1.XIII.1215.1|CDS chrom=LG_XIII strand=- start=1981754 end=1986754 cdsStart=1981754 cdsEnd=1986754 sfCount=10 sfStarts=1986540,1984865,1984429,1983652,1983267,1982983,1982705,1982431,1982193,1981754, sfEnds=1986754,1984970,1984642,1983997,1983330,1983091,1982851,1982579,1982355,1981794,	GO:0005737//cytoplasm	GO:0003855//3-dehydroquinate dehydratase activity;GO:0004764//shikimate 5-dehydrogenase activity	GO:0009073//aromatic amino acid family biosynthetic process;GO:0016089	70	15.52	30	10.03	47	18.75
240991	jgi|Poptr1_1|240991|gw1.XIII.1240.1|CDS chrom=LG_XIII strand=+ start=2053300 end=2056515 cdsStart=2053300 cdsEnd=2056515 sfCount=6 sfStarts=2053300,2055213,2055762,2056020,2056224,2056441, sfEnds=2053527,2055404,2055924,2056122,2056305,2056515,	-	-	-	41	9.09	32	10.7	22	8.78
241081	jgi|Poptr1_1|241081|gw1.XIII.1330.1|CDS chrom=LG_XIII strand=- start=2293502 end=2319052 cdsStart=2293502 cdsEnd=2319052 sfCount=43 sfStarts=2318948,2318012,2316716,2315400,2315086,2314671,2314099,2313887,2313268,2312502,2312332,2311894,2309442,2308291,2308057,2307912,2307649,2307124,2306907,2306771,2305657,2304846,2303925,2303715,2303478,2303330,2303193,2302043,2301084,2299953,2299323,2299161,22…	-	-	-	51	11.31	2	0.67	13	5.19
241120	jgi|Poptr1_1|241120|gw1.XIII.1369.1|CDS chrom=LG_XIII strand=- start=2394176 end=2396200 cdsStart=2394176 cdsEnd=2396200 sfCount=5 sfStarts=2396129,2395304,2394820,2394309,2394176, sfEnds=2396200,2395345,2394990,2394395,2394202,	GO:0005622//intracellular;GO:0005840//ribosome	GO:0003735//structural constituent of ribosome	GO:0006412//translation	3	0.67	2	0.67	0	0
241215	jgi|Poptr1_1|241215|gw1.XIII.1464.1|CDS chrom=LG_XIII strand=- start=2683435 end=2691062 cdsStart=2683435 cdsEnd=2691062 sfCount=18 sfStarts=2690985,2690847,2690666,2690372,2690182,2689823,2688623,2687577,2686907,2686731,2685913,2685724,2685487,2684632,2684461,2683870,2683598,2683435, sfEnds=2691062,2690900,2690767,2690427,2690280,2689909,2688705,2687690,2686961,2686817,2685968,2685783,2685574,26…	-	-	-	332	73.63	128	42.81	85	33.92
241315	jgi|Poptr1_1|241315|gw1.XIII.1564.1|CDS chrom=LG_XIII strand=- start=2924803 end=2931876 cdsStart=2924803 cdsEnd=2931876 sfCount=12 sfStarts=2931807,2931481,2930498,2930175,2929642,2929272,2928696,2928204,2926807,2925653,2925522,2924803, sfEnds=2931876,2931651,2930629,2930314,2929728,2929397,2928842,2928263,2926908,2925856,2925601,2924836,	-	-	-	18	3.99	8	2.68	0	0
241426	jgi|Poptr1_1|241426|gw1.XIII.1675.1|CDS chrom=LG_XIII strand=- start=3354782 end=3361827 cdsStart=3354782 cdsEnd=3361827 sfCount=10 sfStarts=3361747,3361077,3360684,3360175,3359172,3357842,3357173,3356963,3356033,3354782, sfEnds=3361827,3361604,3360908,3360336,3359540,3358589,3357265,3357066,3356230,3355042,	GO:0005634//nucleus	GO:0003677//DNA binding	-	11	2.44	2	0.67	2	0.8
241431	jgi|Poptr1_1|241431|gw1.XIII.1680.1|CDS chrom=LG_XIII strand=+ start=3375231 end=3378446 cdsStart=3375231 cdsEnd=3378446 sfCount=6 sfStarts=3375231,3375852,3376177,3377575,3378214,3378396, sfEnds=3375386,3376029,3376274,3377671,3378299,3378446,	-	GO:0003676//nucleic acid binding	-	0	0	3	1	6	2.39
241456	jgi|Poptr1_1|241456|gw1.XIII.1705.1|CDS chrom=LG_XIII strand=- start=3432730 end=3435171 cdsStart=3432730 cdsEnd=3435171 sfCount=6 sfStarts=3434928,3434360,3434171,3433463,3433095,3432730, sfEnds=3435171,3434529,3434273,3433591,3433310,3433005,	-	-	-	2	0.44	0	0	0	0
241469	jgi|Poptr1_1|241469|gw1.XIII.1718.1|CDS chrom=LG_XIII strand=- start=3461498 end=3464200 cdsStart=3461498 cdsEnd=3464200 sfCount=7 sfStarts=3463748,3463367,3463197,3463066,3462787,3461832,3461498, sfEnds=3464200,3463559,3463273,3463105,3462835,3461901,3461608,	GO:0005634//nucleus	GO:0003677//DNA binding	-	27	5.99	8	2.68	10	3.99
241484	jgi|Poptr1_1|241484|gw1.XIII.1733.1|CDS chrom=LG_XIII strand=- start=3505322 end=3522041 cdsStart=3505322 cdsEnd=3522041 sfCount=23 sfStarts=3521976,3521792,3521609,3519998,3519677,3518971,3518036,3517056,3516042,3515783,3515487,3514956,3514383,3513485,3513218,3513080,3512693,3510679,3506918,3506565,3506404,3506057,3505322, sfEnds=3522041,3521887,3521701,3520188,3519920,3519084,3518119,3517469,35…	-	GO:0003677//DNA binding;GO:0005524//ATP binding;GO:0008026//ATP-dependent helicase activity;GO:0003676//nucleic acid binding;GO:0004386//helicase activity	-	9	2	0	0	6	2.39
241665	jgi|Poptr1_1|241665|gw1.XIII.1914.1|CDS chrom=LG_XIII strand=+ start=3936163 end=3937641 cdsStart=3936163 cdsEnd=3937641 sfCount=3 sfStarts=3936163,3936527,3937030, sfEnds=3936322,3936855,3937641,	-	-	-	0	0	2	0.67	0	0
241702	jgi|Poptr1_1|241702|gw1.XIII.1951.1|CDS chrom=LG_XIII strand=- start=4098270 end=4104242 cdsStart=4098270 cdsEnd=4104242 sfCount=10 sfStarts=4104173,4102954,4102785,4102450,4101649,4101377,4101254,4100990,4099081,4098270, sfEnds=4104242,4103024,4102873,4102693,4101761,4101471,4101255,4101118,4099634,4098453,	-	-	-	228	50.56	77	25.75	24	9.58
241726	jgi|Poptr1_1|241726|gw1.XIII.1975.1|CDS chrom=LG_XIII strand=+ start=4152078 end=4160650 cdsStart=4152078 cdsEnd=4160650 sfCount=19 sfStarts=4152078,4153610,4154113,4154903,4155214,4155722,4155918,4156967,4157188,4157367,4157622,4158343,4158645,4159447,4159604,4159751,4159919,4160306,4160489, sfEnds=4153310,4153813,4154217,4154968,4155378,4155796,4156072,4157102,4157257,4157494,4157678,4158528,41…	GO:0005634//nucleus;GO:0005643//nuclear pore;GO:0005737//cytoplasm	GO:0008565//protein transporter activity;GO:0004429;GO:0015072;GO:0015073;GO:0016303//1-phosphatidylinositol-3-kinase activity	GO:0000059//protein import into nucleus, docking	10	2.22	0	0	4	1.6
241759	jgi|Poptr1_1|241759|gw1.XIII.2008.1|CDS chrom=LG_XIII strand=- start=4228140 end=4233089 cdsStart=4228140 cdsEnd=4233089 sfCount=12 sfStarts=4233021,4232759,4232521,4230801,4230248,4230031,4229835,4229558,4229392,4228819,4228558,4228140, sfEnds=4233089,4232821,4232607,4230899,4230343,4230096,4229925,4229625,4229457,4228869,4228622,4228185,	-	-	-	2	0.44	2	0.67	0	0
241918	jgi|Poptr1_1|241918|gw1.XIII.2167.1|CDS chrom=LG_XIII strand=- start=4848844 end=4850695 cdsStart=4848844 cdsEnd=4850695 sfCount=2 sfStarts=4850062,4848844, sfEnds=4850695,4849229,	GO:0005634//nucleus	GO:0008270//zinc ion binding;GO:0018024//histone-lysine N-methyltransferase activity	GO:0016568//chromatin modification	0	0	2	0.67	0	0
242013	jgi|Poptr1_1|242013|gw1.XIII.2262.1|CDS chrom=LG_XIII strand=+ start=5273297 end=5275550 cdsStart=5273297 cdsEnd=5275550 sfCount=3 sfStarts=5273297,5273600,5275059, sfEnds=5273476,5274277,5275550,	GO:0016020//membrane	-	-	54	11.98	15	5.02	7	2.79
242255	jgi|Poptr1_1|242255|gw1.XIII.2504.1|CDS chrom=LG_XIII strand=+ start=6481674 end=6487191 cdsStart=6481674 cdsEnd=6487191 sfCount=12 sfStarts=6481674,6482894,6483141,6483410,6483566,6483738,6483902,6484067,6486409,6486755,6486973,6487153, sfEnds=6481861,6483047,6483250,6483479,6483648,6483816,6483942,6484189,6486559,6486869,6487055,6487191,	-	GO:0004672//protein kinase activity;GO:0005524//ATP binding;GO:0004713//protein tyrosine kinase activity;GO:0004674//protein serine/threonine kinase activity;GO:0004675//transmembrane receptor protein serine/threonine kinase activity;GO:0004676//3-phosphoinositide-dependent protein kinase activity;GO:0004677//DNA-dependent protein kinase activity;GO:0004679//AMP-activated protein kinase activity;…	GO:0006468//protein amino acid phosphorylation	2	0.44	0	0	0	0
242355	jgi|Poptr1_1|242355|gw1.XIII.2604.1|CDS chrom=LG_XIII strand=+ start=6914880 end=6916627 cdsStart=6914880 cdsEnd=6916627 sfCount=2 sfStarts=6914880,6916510, sfEnds=6915007,6916627,	-	-	-	0	0	2	0.67	0	0
242477	jgi|Poptr1_1|242477|gw1.XIII.2726.1|CDS chrom=LG_XIII strand=- start=7444464 end=7447856 cdsStart=7444464 cdsEnd=7447856 sfCount=3 sfStarts=7445781,7445279,7444464, sfEnds=7447856,7445549,7445188,	-	GO:0008570	-	6	1.33	4	1.34	23	9.18
242488	jgi|Poptr1_1|242488|gw1.XIII.2737.1|CDS chrom=LG_XIII strand=- start=7460494 end=7465866 cdsStart=7460494 cdsEnd=7465866 sfCount=7 sfStarts=7465747,7464229,7463647,7462849,7462560,7462008,7460494, sfEnds=7465866,7464331,7464192,7463560,7462756,7462243,7461348,	-	GO:0003779//actin binding	GO:0016043//cellular component organization	65	14.42	13	4.35	14	5.59
242519	jgi|Poptr1_1|242519|gw1.XIII.2768.1|CDS chrom=LG_XIII strand=+ start=7560710 end=7564318 cdsStart=7560710 cdsEnd=7564318 sfCount=6 sfStarts=7560710,7560952,7562398,7563172,7563455,7564023, sfEnds=7560868,7562287,7562681,7563369,7563611,7564318,	-	-	-	6	1.33	0	0	0	0
242629	jgi|Poptr1_1|242629|gw1.XIII.2878.1|CDS chrom=LG_XIII strand=- start=7693134 end=7696347 cdsStart=7693134 cdsEnd=7696347 sfCount=8 sfStarts=7696175,7695809,7695332,7694859,7694456,7694194,7693670,7693134, sfEnds=7696347,7695932,7695562,7695008,7694665,7694253,7693750,7693280,	-	GO:0009029//tetraacyldisaccharide 4'-kinase activity	GO:0009245//lipid A biosynthetic process	0	0	2	0.67	0	0
242649	jgi|Poptr1_1|242649|gw1.XIII.2898.1|CDS chrom=LG_XIII strand=+ start=7812366 end=7815246 cdsStart=7812366 cdsEnd=7815246 sfCount=8 sfStarts=7812366,7812679,7812893,7813464,7813766,7814011,7814853,7815058, sfEnds=7812564,7812773,7812994,7813664,7813928,7814279,7814948,7815246,	-	-	-	16	3.55	0	0	2	0.8
242678	jgi|Poptr1_1|242678|gw1.XIII.2927.1|CDS chrom=LG_XIII strand=+ start=7918258 end=7921302 cdsStart=7918258 cdsEnd=7921302 sfCount=7 sfStarts=7918258,7918903,7919973,7920168,7920311,7920451,7921272, sfEnds=7918318,7918995,7920087,7920215,7920356,7920521,7921302,	-	-	-	4	0.89	0	0	0	0
242701	jgi|Poptr1_1|242701|gw1.XIII.2950.1|CDS chrom=LG_XIII strand=- start=7982879 end=7984990 cdsStart=7982879 cdsEnd=7984990 sfCount=5 sfStarts=7984867,7984148,7983853,7983277,7982879, sfEnds=7984990,7984329,7984042,7983668,7983061,	-	GO:0004672//protein kinase activity;GO:0005524//ATP binding;GO:0004713//protein tyrosine kinase activity;GO:0004674//protein serine/threonine kinase activity;GO:0004675//transmembrane receptor protein serine/threonine kinase activity;GO:0004676//3-phosphoinositide-dependent protein kinase activity;GO:0004677//DNA-dependent protein kinase activity;GO:0004679//AMP-activated protein kinase activity;…	GO:0006468//protein amino acid phosphorylation	76	16.85	57	19.06	29	11.57
242716	jgi|Poptr1_1|242716|gw1.XIII.2965.1|CDS chrom=LG_XIII strand=+ start=8075174 end=8078059 cdsStart=8075174 cdsEnd=8078059 sfCount=7 sfStarts=8075174,8075938,8076425,8076659,8077418,8077697,8077987, sfEnds=8075245,8076065,8076630,8077133,8077614,8077834,8078059,	GO:0016020//membrane	-	-	2	0.44	0	0	0	0
242876	jgi|Poptr1_1|242876|gw1.XIII.3125.1|CDS chrom=LG_XIII strand=- start=9587556 end=9592021 cdsStart=9587556 cdsEnd=9592021 sfCount=10 sfStarts=9591964,9591821,9591659,9590843,9590679,9589144,9588649,9588327,9587989,9587556, sfEnds=9592021,9591872,9591732,9591046,9590831,9589243,9588773,9588606,9588086,9587715,	-	GO:0008270//zinc ion binding;GO:0016787//hydrolase activity	-	21	4.66	22	7.36	13	5.19
242903	jgi|Poptr1_1|242903|gw1.XIII.3152.1|CDS chrom=LG_XIII strand=- start=9684918 end=9692863 cdsStart=9684918 cdsEnd=9692863 sfCount=14 sfStarts=9692806,9692336,9690733,9690504,9688150,9687899,9687660,9686533,9686108,9685881,9685627,9685317,9685038,9684918, sfEnds=9692863,9692447,9690778,9690575,9688212,9688053,9687724,9686683,9686213,9686016,9685691,9685481,9685110,9684952,	-	GO:0005525//GTP binding;GO:0003924//GTPase activity;GO:0008547	GO:0006412//translation	11	2.44	2	0.67	5	2
242978	jgi|Poptr1_1|242978|gw1.XIII.3227.1|CDS chrom=LG_XIII strand=+ start=10099345 end=10102272 cdsStart=10099345 cdsEnd=10102272 sfCount=8 sfStarts=10099345,10099711,10099955,10100157,10100476,10101007,10101894,10102120, sfEnds=10099458,10099847,10100060,10100358,10100563,10101154,10102043,10102272,	GO:0009331//glycerol-3-phosphate dehydrogenase complex;GO:0005737//cytoplasm	GO:0016614//oxidoreductase activity, acting on CH-OH group of donors;GO:0004367//glycerol-3-phosphate dehydrogenase (NAD+) activity;GO:0016616//oxidoreductase activity, acting on the CH-OH group of donors, NAD or NADP as acceptor;GO:0051287//NAD binding	GO:0005975//carbohydrate metabolic process;GO:0006072//glycerol-3-phosphate metabolic process;GO:0046168//glycerol-3-phosphate catabolic process	0	0	2	0.67	3	1.2
243078	jgi|Poptr1_1|243078|gw1.XIII.3327.1|CDS chrom=LG_XIII strand=- start=11356983 end=11358965 cdsStart=11356983 cdsEnd=11358965 sfCount=3 sfStarts=11357859,11357422,11356983, sfEnds=11358965,11357685,11357105,	GO:0005634//nucleus	GO:0003676//nucleic acid binding;GO:0008270//zinc ion binding	-	6	1.33	0	0	0	0
243185	jgi|Poptr1_1|243185|gw1.XIII.3434.1|CDS chrom=LG_XIII strand=+ start=11705477 end=11711054 cdsStart=11705477 cdsEnd=11711054 sfCount=15 sfStarts=11705477,11705696,11706385,11706560,11706727,11706886,11707034,11707245,11708172,11708669,11709469,11710039,11710459,11710691,11710995, sfEnds=11705607,11705767,11706450,11706631,11706798,11706957,11707099,11707310,11708520,11709052,11709740,11710181,117…	-	GO:0004672//protein kinase activity;GO:0005524//ATP binding;GO:0004713//protein tyrosine kinase activity;GO:0004674//protein serine/threonine kinase activity;GO:0004675//transmembrane receptor protein serine/threonine kinase activity;GO:0004676//3-phosphoinositide-dependent protein kinase activity;GO:0004677//DNA-dependent protein kinase activity;GO:0004679//AMP-activated protein kinase activity;…	GO:0006468//protein amino acid phosphorylation	2	0.44	0	0	0	0
243215	jgi|Poptr1_1|243215|gw1.XIII.3464.1|CDS chrom=LG_XIII strand=- start=11774583 end=11776180 cdsStart=11774583 cdsEnd=11776180 sfCount=2 sfStarts=11775802,11774583, sfEnds=11776180,11775073,	-	-	-	0	0	0	0	5	2
243370	jgi|Poptr1_1|243370|gw1.XIV.113.1|CDS chrom=LG_XIV strand=- start=12816873 end=12822202 cdsStart=12816873 cdsEnd=12822202 sfCount=12 sfStarts=12822045,12821836,12821681,12821037,12820873,12820623,12819461,12818928,12818764,12817831,12817047,12816873, sfEnds=12822202,12821970,12821765,12821145,12820940,12820748,12820545,12819128,12818824,12817944,12817160,12816968,	-	-	-	37	8.21	6	2.01	4	1.6
243385	jgi|Poptr1_1|243385|gw1.XIV.128.1|CDS chrom=LG_XIV strand=+ start=12902266 end=12904038 cdsStart=12902266 cdsEnd=12904038 sfCount=4 sfStarts=12902266,12902713,12903373,12903903, sfEnds=12902405,12903285,12903423,12904038,	-	-	-	0	0	0	0	2	0.8
243390	jgi|Poptr1_1|243390|gw1.XIV.133.1|CDS chrom=LG_XIV strand=- start=12914181 end=12918134 cdsStart=12914181 cdsEnd=12918134 sfCount=6 sfStarts=12918055,12917891,12917653,12915748,12914981,12914181, sfEnds=12918134,12917895,12917747,12917521,12915122,12914905,	-	-	-	5	1.11	0	0	8	3.19
243401	jgi|Poptr1_1|243401|gw1.XIV.144.1|CDS chrom=LG_XIV strand=- start=13004349 end=13005151 cdsStart=13004349 cdsEnd=13005151 sfCount=5 sfStarts=13005094,13004862,13004708,13004513,13004349, sfEnds=13005151,13004964,13004773,13004632,13004427,	-	-	-	2	0.44	0	0	0	0
243527	jgi|Poptr1_1|243527|gw1.XIV.270.1|CDS chrom=LG_XIV strand=- start=13680320 end=13683220 cdsStart=13680320 cdsEnd=13683220 sfCount=4 sfStarts=13682582,13681452,13680804,13680320, sfEnds=13683220,13681659,13680930,13680401,	-	-	-	86	19.07	51	17.06	25	9.98
243551	jgi|Poptr1_1|243551|gw1.XIV.294.1|CDS chrom=LG_XIV strand=- start=13805440 end=13810932 cdsStart=13805440 cdsEnd=13810932 sfCount=11 sfStarts=13810626,13809921,13809614,13808952,13807923,13807735,13806556,13806312,13805772,13805610,13805440, sfEnds=13810932,13810018,13809768,13809067,13808019,13807819,13806618,13806417,13805917,13805701,13805533,	GO:0016020//membrane	GO:0008324//cation transmembrane transporter activity	GO:0006812//cation transport	9	2	7	2.34	0	0
243706	jgi|Poptr1_1|243706|gw1.XIV.449.1|CDS chrom=LG_XIV strand=+ start=63593 end=72133 cdsStart=63593 cdsEnd=72133 sfCount=17 sfStarts=63593,63880,64220,65399,65659,65885,66183,66742,67682,67887,68508,69068,70309,70574,70964,71637,72050, sfEnds=63688,64047,64343,65475,65802,66115,66273,66863,67789,68132,68653,69185,70468,70605,71029,71708,72133,	-	GO:0004222//metalloendopeptidase activity;GO:0008237//metallopeptidase activity;GO:0008270//zinc ion binding;GO:0008944	GO:0006508//proteolysis	91	20.18	60	20.07	21	8.38
243812	jgi|Poptr1_1|243812|gw1.XIV.555.1|CDS chrom=LG_XIV strand=- start=496908 end=500232 cdsStart=496908 cdsEnd=500232 sfCount=4 sfStarts=500121,499569,498499,496908, sfEnds=500232,500036,498686,497357,	-	-	-	41	9.09	44	14.72	17	6.78
243900	jgi|Poptr1_1|243900|gw1.XIV.643.1|CDS chrom=LG_XIV strand=- start=785017 end=787325 cdsStart=785017 cdsEnd=787325 sfCount=4 sfStarts=787203,786235,785216,785017, sfEnds=787325,786462,785340,785094,	GO:0016021//integral to membrane	-	-	0	0	0	0	7	2.79
243934	jgi|Poptr1_1|243934|gw1.XIV.677.1|CDS chrom=LG_XIV strand=- start=1129130 end=1130218 cdsStart=1129130 cdsEnd=1130218 sfCount=3 sfStarts=1130090,1129550,1129130, sfEnds=1130218,1129930,1129486,	GO:0005634//nucleus	GO:0003676//nucleic acid binding;GO:0008270//zinc ion binding	-	3	0.67	0	0	0	0
243981	jgi|Poptr1_1|243981|gw1.XIV.724.1|CDS chrom=LG_XIV strand=- start=1262520 end=1271020 cdsStart=1262520 cdsEnd=1271020 sfCount=17 sfStarts=1270874,1270250,1270060,1269731,1268711,1267717,1267505,1266887,1266587,1266017,1265121,1264794,1264151,1263784,1263377,1262906,1262520, sfEnds=1271020,1270797,1270162,1269907,1268902,1267833,1267609,1267057,1266802,1266215,1265326,1265024,1264708,1264053,12634…	-	-	-	15	3.33	4	1.34	5	2
244064	jgi|Poptr1_1|244064|gw1.XIV.807.1|CDS chrom=LG_XIV strand=- start=1453955 end=1456933 cdsStart=1453955 cdsEnd=1456933 sfCount=10 sfStarts=1456700,1456366,1455784,1455504,1455239,1454808,1454630,1454377,1454132,1453955, sfEnds=1456933,1456611,1455993,1455659,1455398,1454959,1454717,1454450,1454206,1454029,	-	-	-	12	2.66	2	0.67	10	3.99
244133	jgi|Poptr1_1|244133|gw1.XIV.876.1|CDS chrom=LG_XIV strand=- start=1636659 end=1640715 cdsStart=1636659 cdsEnd=1640715 sfCount=9 sfStarts=1640662,1640495,1640324,1640127,1639077,1637289,1637080,1636826,1636659, sfEnds=1640715,1640563,1640410,1640243,1639226,1637373,1637200,1636922,1636742,	-	-	-	11	2.44	0	0	0	0
244304	jgi|Poptr1_1|244304|gw1.XIV.1047.1|CDS chrom=LG_XIV strand=+ start=2049600 end=2052287 cdsStart=2049600 cdsEnd=2052287 sfCount=7 sfStarts=2049600,2050046,2050315,2050728,2051208,2051979,2052170, sfEnds=2049713,2050231,2050416,2050877,2051387,2052076,2052287,	-	-	-	5	1.11	4	1.34	0	0
244358	jgi|Poptr1_1|244358|gw1.XIV.1101.1|CDS chrom=LG_XIV strand=+ start=2161616 end=2162775 cdsStart=2161616 cdsEnd=2162775 sfCount=3 sfStarts=2161616,2161946,2162579, sfEnds=2161846,2162105,2162775,	-	-	-	0	0	3	1	2	0.8
244371	jgi|Poptr1_1|244371|gw1.XIV.1114.1|CDS chrom=LG_XIV strand=+ start=2183224 end=2184447 cdsStart=2183224 cdsEnd=2184447 sfCount=4 sfStarts=2183224,2183569,2183771,2184097, sfEnds=2183475,2183638,2183943,2184447,	-	GO:0016491//oxidoreductase activity;GO:0004090//carbonyl reductase (NADPH) activity	GO:0008152//metabolic process	8	1.77	6	2.01	10	3.99
244439	jgi|Poptr1_1|244439|gw1.XIV.1182.1|CDS chrom=LG_XIV strand=+ start=2279127 end=2281078 cdsStart=2279127 cdsEnd=2281078 sfCount=5 sfStarts=2279127,2279907,2280190,2280346,2280725, sfEnds=2279536,2280099,2280254,2280556,2281078,	-	-	-	0	0	2	0.67	0	0
244452	jgi|Poptr1_1|244452|gw1.XIV.1195.1|CDS chrom=LG_XIV strand=+ start=2301003 end=2301449 cdsStart=2301003 cdsEnd=2301449 sfCount=1 sfStarts=2301003, sfEnds=2301449,	-	-	-	2	0.44	2	0.67	5	2
244470	jgi|Poptr1_1|244470|gw1.XIV.1213.1|CDS chrom=LG_XIV strand=- start=2323753 end=2325152 cdsStart=2323753 cdsEnd=2325152 sfCount=1 sfStarts=2323753, sfEnds=2325152,	-	-	-	4	0.89	12	4.01	41	16.36
244527	jgi|Poptr1_1|244527|gw1.XIV.1270.1|CDS chrom=LG_XIV strand=- start=2424147 end=2427276 cdsStart=2424147 cdsEnd=2427276 sfCount=3 sfStarts=2426951,2425934,2424147, sfEnds=2427276,2426261,2424593,	-	-	-	2	0.44	3	1	2	0.8
244528	jgi|Poptr1_1|244528|gw1.XIV.1271.1|CDS chrom=LG_XIV strand=- start=2427472 end=2427939 cdsStart=2427472 cdsEnd=2427939 sfCount=1 sfStarts=2427472, sfEnds=2427939,	-	-	-	2	0.44	0	0	0	0
244547	jgi|Poptr1_1|244547|gw1.XIV.1290.1|CDS chrom=LG_XIV strand=- start=2511599 end=2513206 cdsStart=2511599 cdsEnd=2513206 sfCount=5 sfStarts=2513171,2512386,2511975,2511783,2511599, sfEnds=2513206,2512610,2512166,2511893,2511667,	-	-	-	7	1.55	4	1.34	10	3.99
244577	jgi|Poptr1_1|244577|gw1.XIV.1320.1|CDS chrom=LG_XIV strand=- start=2571488 end=2572390 cdsStart=2571488 cdsEnd=2572390 sfCount=3 sfStarts=2572091,2571874,2571488, sfEnds=2572390,2572002,2571613,	-	-	-	87	19.29	22	7.36	24	9.58
244585	jgi|Poptr1_1|244585|gw1.XIV.1328.1|CDS chrom=LG_XIV strand=+ start=2597043 end=2599976 cdsStart=2597043 cdsEnd=2599976 sfCount=4 sfStarts=2597043,2598683,2598999,2599743, sfEnds=2597231,2598925,2599634,2599976,	-	GO:0003677//DNA binding;GO:0005524//ATP binding;GO:0003676//nucleic acid binding;GO:0004386//helicase activity	-	3	0.67	0	0	0	0
244627	jgi|Poptr1_1|244627|gw1.XIV.1370.1|CDS chrom=LG_XIV strand=+ start=2719879 end=2730375 cdsStart=2719879 cdsEnd=2730375 sfCount=23 sfStarts=2719879,2720146,2720891,2721113,2721319,2722057,2722587,2723786,2724145,2724362,2724667,2725211,2726142,2726437,2727366,2728203,2728361,2728487,2728711,2728922,2729450,2730155,2730307, sfEnds=2720028,2720257,2720918,2721194,2721734,2722489,2722810,2723981,2724…	-	-	-	38	8.43	6	2.01	7	2.79
244752	jgi|Poptr1_1|244752|gw1.XIV.1495.1|CDS chrom=LG_XIV strand=+ start=3004411 end=3006218 cdsStart=3004411 cdsEnd=3006218 sfCount=3 sfStarts=3004411,3005117,3006000, sfEnds=3004881,3005278,3006218,	-	-	-	24	5.32	2	0.67	0	0
244776	jgi|Poptr1_1|244776|gw1.XIV.1519.1|CDS chrom=LG_XIV strand=- start=3025768 end=3026613 cdsStart=3025768 cdsEnd=3026613 sfCount=1 sfStarts=3025768, sfEnds=3026613,	-	GO:0016787//hydrolase activity;GO:0003824//catalytic activity;GO:0004568//chitinase activity;GO:0008843//endochitinase activity	GO:0008152//metabolic process;GO:0005975//carbohydrate metabolic process	9	2	2	0.67	13	5.19
244897	jgi|Poptr1_1|244897|gw1.XIV.1640.1|CDS chrom=LG_XIV strand=- start=3360525 end=3364833 cdsStart=3360525 cdsEnd=3364833 sfCount=8 sfStarts=3364666,3364491,3364339,3364157,3363666,3362816,3362094,3360525, sfEnds=3364833,3364564,3364419,3364241,3363763,3362903,3362442,3360778,	-	GO:0016787//hydrolase activity	GO:0008152//metabolic process	10	2.22	12	4.01	8	3.19
244954	jgi|Poptr1_1|244954|gw1.XIV.1697.1|CDS chrom=LG_XIV strand=- start=3468877 end=3477546 cdsStart=3468877 cdsEnd=3477546 sfCount=24 sfStarts=3477293,3476956,3476801,3476508,3475146,3474989,3474818,3474627,3474418,3474000,3473239,3473037,3472757,3472233,3471810,3471521,3471172,3470940,3470731,3470559,3470307,3469730,3469062,3468877, sfEnds=3477546,3477166,3476856,3476724,3475253,3475057,3474886,3474…	-	GO:0003677//DNA binding	GO:0006355//regulation of transcription, DNA-dependent	13	2.88	2	0.67	0	0
244982	jgi|Poptr1_1|244982|gw1.XIV.1725.1|CDS chrom=LG_XIV strand=- start=3536564 end=3538626 cdsStart=3536564 cdsEnd=3538626 sfCount=2 sfStarts=3538453,3536564, sfEnds=3538626,3538329,	-	-	-	55	12.2	23	7.69	3	1.2
245011	jgi|Poptr1_1|245011|gw1.XIV.1754.1|CDS chrom=LG_XIV strand=- start=3647187 end=3648966 cdsStart=3647187 cdsEnd=3648966 sfCount=3 sfStarts=3648696,3648108,3647187, sfEnds=3648966,3648473,3647623,	-	-	-	44	9.76	7	2.34	4	1.6
245083	jgi|Poptr1_1|245083|gw1.XIV.1826.1|CDS chrom=LG_XIV strand=+ start=3780945 end=3782033 cdsStart=3780945 cdsEnd=3782033 sfCount=2 sfStarts=3780945,3781583, sfEnds=3781150,3782033,	-	GO:0005525//GTP binding;GO:0003924//GTPase activity;GO:0003925//small monomeric GTPase activity	GO:0007264//small GTPase mediated signal transduction;GO:0006886//intracellular protein transport;GO:0015031//protein transport	0	0	0	0	3	1.2
245102	jgi|Poptr1_1|245102|gw1.XIV.1845.1|CDS chrom=LG_XIV strand=+ start=3866635 end=3869891 cdsStart=3866635 cdsEnd=3869891 sfCount=7 sfStarts=3866635,3866816,3867264,3868241,3868448,3868715,3869790, sfEnds=3866697,3866953,3868156,3868311,3868550,3868793,3869891,	-	-	-	165	36.59	150	50.17	257	102.55
245254	jgi|Poptr1_1|245254|gw1.XIV.1997.1|CDS chrom=LG_XIV strand=- start=4444978 end=4445262 cdsStart=4444978 cdsEnd=4445262 sfCount=1 sfStarts=4444978, sfEnds=4445262,	-	-	-	196	43.47	152	50.84	49	19.55
245331	jgi|Poptr1_1|245331|gw1.XIV.2074.1|CDS chrom=LG_XIV strand=- start=4664931 end=4665766 cdsStart=4664931 cdsEnd=4665766 sfCount=2 sfStarts=4665384,4664931, sfEnds=4665766,4665294,	-	GO:0004568//chitinase activity;GO:0008843//endochitinase activity	GO:0006032//chitin catabolic process;GO:0009613;GO:0016998//cell wall catabolic process	0	0	2	0.67	2	0.8
245338	jgi|Poptr1_1|245338|gw1.XIV.2081.1|CDS chrom=LG_XIV strand=+ start=4697636 end=4700416 cdsStart=4697636 cdsEnd=4700416 sfCount=8 sfStarts=4697636,4697853,4698255,4698412,4698610,4698836,4699675,4699916, sfEnds=4697755,4698179,4698323,4698483,4698738,4698916,4699836,4700416,	-	GO:0046872//metal ion binding	-	0	0	0	0	3	1.2
245477	jgi|Poptr1_1|245477|gw1.XIV.2220.1|CDS chrom=LG_XIV strand=+ start=4983250 end=4984290 cdsStart=4983250 cdsEnd=4984290 sfCount=2 sfStarts=4983250,4983877, sfEnds=4983843,4984290,	-	-	-	6	1.33	2	0.67	0	0
245573	jgi|Poptr1_1|245573|gw1.XIV.2316.1|CDS chrom=LG_XIV strand=- start=5251669 end=5252089 cdsStart=5251669 cdsEnd=5252089 sfCount=1 sfStarts=5251669, sfEnds=5252089,	GO:0005634//nucleus	GO:0003677//DNA binding	GO:0006355//regulation of transcription, DNA-dependent	12	2.66	6	2.01	0	0
245595	jgi|Poptr1_1|245595|gw1.XIV.2338.1|CDS chrom=LG_XIV strand=+ start=5300024 end=5301643 cdsStart=5300024 cdsEnd=5301643 sfCount=1 sfStarts=5300024, sfEnds=5301643,	GO:0005622//intracellular	GO:0003700//transcription factor activity	GO:0006355//regulation of transcription, DNA-dependent	0	0	0	0	3	1.2
245777	jgi|Poptr1_1|245777|gw1.XIV.2520.1|CDS chrom=LG_XIV strand=+ start=5739361 end=5745302 cdsStart=5739361 cdsEnd=5745302 sfCount=16 sfStarts=5739361,5739611,5739985,5740282,5740563,5741227,5741736,5741901,5742546,5742784,5742938,5743341,5744125,5744369,5745047,5745249, sfEnds=5739515,5739890,5740121,5740380,5740683,5741499,5741816,5741984,5742632,5742839,5743111,5743557,5744213,5744522,5745169,5745…	GO:0000922//spindle pole;GO:0005815//microtubule organizing center	-	GO:0000226//microtubule cytoskeleton organization	4	0.89	0	0	0	0
245784	jgi|Poptr1_1|245784|gw1.XIV.2527.1|CDS chrom=LG_XIV strand=- start=5754269 end=5759107 cdsStart=5754269 cdsEnd=5759107 sfCount=8 sfStarts=5758714,5757734,5757087,5756851,5756022,5755433,5755193,5754269, sfEnds=5759107,5757909,5757205,5756981,5756140,5755649,5755322,5754563,	GO:0016021//integral to membrane	-	-	229	50.79	125	41.81	63	25.14
245790	jgi|Poptr1_1|245790|gw1.XIV.2533.1|CDS chrom=LG_XIV strand=+ start=5771643 end=5775298 cdsStart=5771643 cdsEnd=5775298 sfCount=7 sfStarts=5771643,5771866,5774196,5774447,5774674,5774919,5775101, sfEnds=5771742,5771898,5774342,5774577,5774811,5775021,5775298,	-	GO:0003824//catalytic activity;GO:0016787//hydrolase activity;GO:0047372//acylglycerol lipase activity	GO:0006725//cellular aromatic compound metabolic process	2	0.44	3	1	0	0
245880	jgi|Poptr1_1|245880|gw1.XIV.2623.1|CDS chrom=LG_XIV strand=- start=5937261 end=5937575 cdsStart=5937261 cdsEnd=5937575 sfCount=1 sfStarts=5937261, sfEnds=5937575,	-	-	-	0	0	2	0.67	0	0
245912	jgi|Poptr1_1|245912|gw1.XIV.2655.1|CDS chrom=LG_XIV strand=- start=6041155 end=6048252 cdsStart=6041155 cdsEnd=6048252 sfCount=17 sfStarts=6048165,6047974,6047195,6046848,6046555,6045981,6045553,6044839,6044222,6043326,6043107,6042864,6042740,6042508,6042281,6042021,6041155, sfEnds=6048252,6048122,6047842,6047091,6046696,6046164,6045721,6045140,6044293,6043412,6043229,6042974,6042778,6042629,6042…	-	GO:0000166//nucleotide binding;GO:0017111//nucleoside-triphosphatase activity;GO:0005524//ATP binding;GO:0004003//ATP-dependent DNA helicase activity;GO:0004004//ATP-dependent RNA helicase activity;GO:0008026//ATP-dependent helicase activity;GO:0008094//DNA-dependent ATPase activity;GO:0008186//RNA-dependent ATPase activity;GO:0015462//protein-transmembrane transporting ATPase activity;GO:0015616…	-	88	19.52	21	7.02	8	3.19
245964	jgi|Poptr1_1|245964|gw1.XIV.2707.1|CDS chrom=LG_XIV strand=+ start=6134511 end=6138853 cdsStart=6134511 cdsEnd=6138853 sfCount=11 sfStarts=6134511,6134688,6134831,6135425,6135605,6135784,6136802,6136962,6137152,6137919,6138749, sfEnds=6134597,6134744,6134863,6135502,6135648,6135824,6136884,6137053,6137221,6137960,6138853,	GO:0000151//ubiquitin ligase complex	GO:0004842//ubiquitin-protein ligase activity;GO:0008270//zinc ion binding	GO:0016567//protein ubiquitination	2	0.44	0	0	0	0
246016	jgi|Poptr1_1|246016|gw1.XIV.2759.1|CDS chrom=LG_XIV strand=+ start=6363291 end=6367337 cdsStart=6363291 cdsEnd=6367337 sfCount=8 sfStarts=6363291,6364918,6365058,6365371,6365704,6366096,6366904,6367253, sfEnds=6363363,6364979,6365294,6365541,6365753,6366222,6366941,6367337,	GO:0016020//membrane;GO:0005743//mitochondrial inner membrane	GO:0005488//binding	GO:0006810//transport	17	3.77	5	1.67	9	3.59
246020	jgi|Poptr1_1|246020|gw1.XIV.2763.1|CDS chrom=LG_XIV strand=+ start=6374059 end=6377936 cdsStart=6374059 cdsEnd=6377936 sfCount=9 sfStarts=6374059,6374339,6375591,6375811,6376019,6376766,6377141,6377584,6377815, sfEnds=6374230,6374421,6375642,6375936,6376098,6376939,6377483,6377727,6377936,	-	GO:0003676//nucleic acid binding;GO:0003723//RNA binding	-	10	2.22	4	1.34	16	6.38
246085	jgi|Poptr1_1|246085|gw1.XIV.2828.1|CDS chrom=LG_XIV strand=+ start=6551278 end=6554438 cdsStart=6551278 cdsEnd=6554438 sfCount=9 sfStarts=6551278,6551986,6552210,6552378,6552558,6552954,6553491,6553738,6554403, sfEnds=6551361,6552081,6552287,6552439,6552633,6553061,6553663,6553822,6554438,	-	GO:0005524//ATP binding;GO:0016887//ATPase activity;GO:0000166//nucleotide binding;GO:0017111//nucleoside-triphosphatase activity	-	266	58.99	148	49.5	52	20.75
246129	jgi|Poptr1_1|246129|gw1.XIV.2872.1|CDS chrom=LG_XIV strand=- start=6667274 end=6670792 cdsStart=6667274 cdsEnd=6670792 sfCount=3 sfStarts=6670317,6669426,6667274, sfEnds=6670792,6669473,6668722,	-	GO:0004553//hydrolase activity, hydrolyzing O-glycosyl compounds;GO:0008933//lytic transglycosylase activity;GO:0015923//mannosidase activity;GO:0015924;GO:0015925;GO:0015926//glucosidase activity;GO:0015927//trehalase activity;GO:0015928//fucosidase activity;GO:0015929//hexosaminidase activity;GO:0016160//amylase activity	GO:0005975//carbohydrate metabolic process	2	0.44	4	1.34	0	0
246151	jgi|Poptr1_1|246151|gw1.XIV.2894.1|CDS chrom=LG_XIV strand=+ start=6727739 end=6731036 cdsStart=6727739 cdsEnd=6731036 sfCount=4 sfStarts=6727739,6729004,6730088,6730725, sfEnds=6728923,6729317,6730328,6731036,	GO:0016020//membrane;GO:0016021//integral to membrane	GO:0004222//metalloendopeptidase activity;GO:0005524//ATP binding;GO:0000166//nucleotide binding;GO:0017111//nucleoside-triphosphatase activity;GO:0008237//metallopeptidase activity;GO:0008270//zinc ion binding;GO:0004249;GO:0008133;GO:0008319;GO:0030402	GO:0006508//proteolysis;GO:0030163//protein catabolic process	18	3.99	2	0.67	5	2
246170	jgi|Poptr1_1|246170|gw1.XIV.2913.1|CDS chrom=LG_XIV strand=+ start=6757684 end=6761997 cdsStart=6757684 cdsEnd=6761997 sfCount=9 sfStarts=6757684,6758018,6758522,6758667,6759867,6760070,6761200,6761783,6761954, sfEnds=6757827,6758091,6758576,6758741,6759940,6760118,6761284,6761839,6761997,	-	-	-	105	23.29	30	10.03	67	26.74
246206	jgi|Poptr1_1|246206|gw1.XIV.2949.1|CDS chrom=LG_XIV strand=+ start=6838530 end=6838796 cdsStart=6838530 cdsEnd=6838796 sfCount=1 sfStarts=6838530, sfEnds=6838796,	-	-	-	20	4.44	13	4.35	10	3.99
246290	jgi|Poptr1_1|246290|gw1.XIV.3033.1|CDS chrom=LG_XIV strand=- start=7067483 end=7077824 cdsStart=7067483 cdsEnd=7077824 sfCount=13 sfStarts=7077471,7075563,7075014,7074741,7073786,7072126,7071819,7070313,7070125,7068246,7067998,7067768,7067483, sfEnds=7077824,7075601,7075068,7074850,7073962,7072224,7071917,7070362,7070217,7068247,7068157,7067873,7067665,	GO:0005634//nucleus	GO:0008270//zinc ion binding;GO:0018024//histone-lysine N-methyltransferase activity	GO:0016568//chromatin modification	92	20.4	27	9.03	31	12.37
246332	jgi|Poptr1_1|246332|gw1.XIV.3075.1|CDS chrom=LG_XIV strand=+ start=7168771 end=7173147 cdsStart=7168771 cdsEnd=7173147 sfCount=7 sfStarts=7168771,7170598,7171171,7171354,7171916,7172653,7172996, sfEnds=7169898,7170686,7171273,7171458,7172027,7172829,7173147,	GO:0000151//ubiquitin ligase complex	GO:0004842//ubiquitin-protein ligase activity;GO:0008270//zinc ion binding	GO:0016567//protein ubiquitination	28	6.21	3	1	10	3.99
246339	jgi|Poptr1_1|246339|gw1.XIV.3082.1|CDS chrom=LG_XIV strand=- start=7190666 end=7196368 cdsStart=7190666 cdsEnd=7196368 sfCount=13 sfStarts=7196147,7195980,7195855,7195491,7194302,7194076,7192741,7192232,7192060,7191846,7191596,7190968,7190666, sfEnds=7196368,7196062,7195895,7195645,7194451,7194171,7192857,7192351,7192152,7191968,7191712,7191030,7190746,	-	GO:0004072//aspartate kinase activity;GO:0016597//amino acid binding	GO:0008652//amino acid biosynthetic process;GO:0008152//metabolic process	362	80.28	115	38.46	87	34.72
246366	jgi|Poptr1_1|246366|gw1.XIV.3109.1|CDS chrom=LG_XIV strand=+ start=7247301 end=7259403 cdsStart=7247301 cdsEnd=7259403 sfCount=23 sfStarts=7247301,7248088,7248233,7248412,7249461,7250437,7250861,7251122,7251702,7253903,7254332,7254630,7254824,7254963,7255266,7257095,7257344,7257907,7258311,7258455,7258732,7259101,7259274, sfEnds=7247830,7248169,7248307,7248631,7249584,7250642,7250953,7251219,7251…	GO:0005634//nucleus	GO:0003677//DNA binding	GO:0006355//regulation of transcription, DNA-dependent	6	1.33	0	0	0	0
246378	jgi|Poptr1_1|246378|gw1.XIV.3121.1|CDS chrom=LG_XIV strand=- start=7279427 end=7280963 cdsStart=7279427 cdsEnd=7280963 sfCount=3 sfStarts=7280648,7280172,7279427, sfEnds=7280963,7280331,7279835,	-	GO:0004568//chitinase activity;GO:0008843//endochitinase activity	GO:0006032//chitin catabolic process;GO:0009613;GO:0016998//cell wall catabolic process	27	5.99	36	12.04	5	2
246402	jgi|Poptr1_1|246402|gw1.XIV.3145.1|CDS chrom=LG_XIV strand=- start=7345200 end=7350618 cdsStart=7345200 cdsEnd=7350618 sfCount=8 sfStarts=7350457,7350283,7349763,7349457,7347002,7346815,7346056,7345200, sfEnds=7350618,7350369,7349897,7349567,7347093,7346920,7346142,7345610,	-	-	-	71	15.75	34	11.37	17	6.78
246458	jgi|Poptr1_1|246458|gw1.XIV.3201.1|CDS chrom=LG_XIV strand=+ start=7493110 end=7508798 cdsStart=7493110 cdsEnd=7508798 sfCount=23 sfStarts=7493110,7494767,7496190,7497426,7497628,7497828,7498127,7500092,7500712,7501183,7501990,7502318,7502865,7504109,7504395,7504711,7505473,7506825,7507445,7507652,7508048,7508259,7508713, sfEnds=7493337,7495008,7496388,7497473,7497735,7498016,7498426,7500193,7500…	GO:0017087//mitochondrial processing peptidase complex	GO:0004222//metalloendopeptidase activity;GO:0004240//mitochondrial processing peptidase activity	GO:0006508//proteolysis	13	2.88	2	0.67	0	0
246516	jgi|Poptr1_1|246516|gw1.XIV.3259.1|CDS chrom=LG_XIV strand=+ start=7750173 end=7752000 cdsStart=7750173 cdsEnd=7752000 sfCount=7 sfStarts=7750173,7750319,7750615,7750777,7751094,7751274,7751667, sfEnds=7750207,7750370,7750694,7750855,7751177,7751419,7752000,	-	-	-	74	16.41	19	6.35	15	5.99
246517	jgi|Poptr1_1|246517|gw1.XIV.3260.1|CDS chrom=LG_XIV strand=+ start=7754019 end=7756581 cdsStart=7754019 cdsEnd=7756581 sfCount=3 sfStarts=7754019,7755080,7756124, sfEnds=7754183,7755998,7756581,	-	GO:0004308//exo-alpha-sialidase activity	-	737	163.44	269	89.97	76	30.33
246523	jgi|Poptr1_1|246523|gw1.XIV.3266.1|CDS chrom=LG_XIV strand=- start=7762559 end=7770908 cdsStart=7762559 cdsEnd=7770908 sfCount=21 sfStarts=7770761,7770478,7770169,7769822,7769512,7769253,7768983,7768720,7768511,7767993,7767484,7767388,7767097,7766884,7766602,7766331,7765921,7765604,7764838,7764486,7762559, sfEnds=7770908,7770590,7770261,7769985,7769737,7769397,7769161,7768865,7768638,7768166,7767…	-	-	-	12	2.66	10	3.34	0	0
246575	jgi|Poptr1_1|246575|gw1.XIV.3318.1|CDS chrom=LG_XIV strand=- start=8006847 end=8014373 cdsStart=8006847 cdsEnd=8014373 sfCount=19 sfStarts=8014268,8013989,8013816,8013402,8013006,8012376,8012138,8011996,8011799,8011576,8010486,8010236,8009981,8009716,8008939,8008360,8007888,8007513,8006847, sfEnds=8014373,8014149,8013908,8013587,8013167,8012520,8012280,8012052,8011878,8011651,8010671,8010303,8010…	-	GO:0016836//hydro-lyase activity;GO:0016829//lyase activity;GO:0003723//RNA binding;GO:0003994//aconitate hydratase activity;GO:0005506//iron ion binding	GO:0008152//metabolic process	710	157.46	267	89.3	77	30.73
246668	jgi|Poptr1_1|246668|gw1.XIV.3411.1|CDS chrom=LG_XIV strand=+ start=8200154 end=8206878 cdsStart=8200154 cdsEnd=8206878 sfCount=2 sfStarts=8200154,8206541, sfEnds=8200337,8206878,	-	-	-	27	5.99	14	4.68	11	4.39
246709	jgi|Poptr1_1|246709|gw1.XIV.3452.1|CDS chrom=LG_XIV strand=- start=8307531 end=8311855 cdsStart=8307531 cdsEnd=8311855 sfCount=3 sfStarts=8311764,8310620,8307531, sfEnds=8311855,8311682,8307905,	GO:0000159//protein phosphatase type 2A complex	GO:0008601//protein phosphatase type 2A regulator activity;GO:0047778	GO:0007165//signal transduction	7	1.55	4	1.34	12	4.79
246818	jgi|Poptr1_1|246818|gw1.XIV.3561.1|CDS chrom=LG_XIV strand=+ start=8645589 end=8648983 cdsStart=8645589 cdsEnd=8648983 sfCount=9 sfStarts=8645589,8645964,8646639,8646825,8647471,8648025,8648292,8648605,8648833, sfEnds=8645648,8646122,8646752,8646982,8647570,8648201,8648437,8648751,8648983,	-	GO:0016853//isomerase activity;GO:0005489//electron transporter activity;GO:0003756//protein disulfide isomerase activity	GO:0006118//electron transport	35	7.76	29	9.7	21	8.38
246865	jgi|Poptr1_1|246865|gw1.XIV.3608.1|CDS chrom=LG_XIV strand=+ start=8760423 end=8768688 cdsStart=8760423 cdsEnd=8768688 sfCount=12 sfStarts=8760423,8760634,8761423,8761611,8762091,8762286,8762529,8765323,8765943,8767251,8767456,8768348, sfEnds=8760548,8760720,8761524,8761719,8762191,8762423,8762624,8765447,8766075,8767376,8767567,8768688,	GO:0005634//nucleus	GO:0016986//transcription initiation factor activity;GO:0003677//DNA binding;GO:0003700//transcription factor activity	GO:0006352//transcription initiation;GO:0051090//regulation of transcription factor activity	2	0.44	0	0	4	1.6
246905	jgi|Poptr1_1|246905|gw1.XIV.3648.1|CDS chrom=LG_XIV strand=- start=8842174 end=8846565 cdsStart=8842174 cdsEnd=8846565 sfCount=11 sfStarts=8846446,8846201,8845973,8845787,8845043,8844328,8843166,8842726,8842533,8842342,8842174, sfEnds=8846565,8846362,8846091,8845861,8845136,8844387,8843234,8842824,8842577,8842444,8842232,	-	-	-	68	15.08	22	7.36	54	21.55
246928	jgi|Poptr1_1|246928|gw1.XIV.3671.1|CDS chrom=LG_XIV strand=- start=8935260 end=8936544 cdsStart=8935260 cdsEnd=8936544 sfCount=5 sfStarts=8936407,8936234,8935697,8935483,8935260, sfEnds=8936544,8936300,8935915,8935607,8935325,	GO:0005737//cytoplasm	GO:0005094//Rho GDP-dissociation inhibitor activity	-	29	6.43	9	3.01	7	2.79
246946	jgi|Poptr1_1|246946|gw1.XIV.3689.1|CDS chrom=LG_XIV strand=+ start=9037020 end=9038661 cdsStart=9037020 cdsEnd=9038661 sfCount=4 sfStarts=9037020,9037184,9038005,9038251, sfEnds=9037103,9037828,9038172,9038661,	-	-	-	2	0.44	0	0	5	2
247009	jgi|Poptr1_1|247009|gw1.XIV.3752.1|CDS chrom=LG_XIV strand=+ start=9230235 end=9231668 cdsStart=9230235 cdsEnd=9231668 sfCount=1 sfStarts=9230235, sfEnds=9231668,	-	-	-	0	0	2	0.67	0	0
247130	jgi|Poptr1_1|247130|gw1.XIV.3873.1|CDS chrom=LG_XIV strand=- start=9603906 end=9612553 cdsStart=9603906 cdsEnd=9612553 sfCount=13 sfStarts=9612392,9611636,9610631,9610428,9609908,9609755,9609197,9607095,9606471,9605488,9605076,9604753,9603906, sfEnds=9612553,9611888,9611548,9610591,9610225,9609796,9609321,9607242,9606543,9605600,9605195,9604908,9604082,	GO:0005737//cytoplasm;GO:0005966	GO:0004601//peroxidase activity;GO:0003824//catalytic activity;GO:0004540//ribonuclease activity;GO:0004112//cyclic-nucleotide phosphodiesterase activity;GO:0004115//3',5'-cyclic-AMP phosphodiesterase activity;GO:0004116;GO:0004117//calmodulin-dependent cyclic-nucleotide phosphodiesterase activity;GO:0004118//cGMP-stimulated cyclic-nucleotide phosphodiesterase activity;GO:0004119//cGMP-inhibited …	GO:0006979//response to oxidative stress;GO:0005975//carbohydrate metabolic process;GO:0006396//RNA processing	59	13.08	18	6.02	32	12.77
247140	jgi|Poptr1_1|247140|gw1.XIV.3883.1|CDS chrom=LG_XIV strand=- start=9715975 end=9719569 cdsStart=9715975 cdsEnd=9719569 sfCount=4 sfStarts=9718982,9718231,9716712,9715975, sfEnds=9719569,9718363,9717000,9716101,	GO:0005622//intracellular	GO:0008270//zinc ion binding;GO:0003677//DNA binding	-	2	0.44	0	0	5	2
247179	jgi|Poptr1_1|247179|gw1.XIV.3922.1|CDS chrom=LG_XIV strand=+ start=9921222 end=9926623 cdsStart=9921222 cdsEnd=9926623 sfCount=5 sfStarts=9921222,9923576,9925384,9926162,9926435, sfEnds=9921461,9924795,9926056,9926320,9926623,	-	GO:0003676//nucleic acid binding	-	56	12.42	18	6.02	4	1.6
247231	jgi|Poptr1_1|247231|gw1.XIV.3974.1|CDS chrom=LG_XIV strand=- start=10071597 end=10077973 cdsStart=10071597 cdsEnd=10077973 sfCount=7 sfStarts=10077888,10077684,10075404,10074161,10072866,10072023,10071597, sfEnds=10077973,10077783,10075466,10074275,10072948,10072084,10071681,	-	-	-	17	3.77	3	1	0	0
247318	jgi|Poptr1_1|247318|gw1.XIV.4061.1|CDS chrom=LG_XIV strand=- start=10430365 end=10433752 cdsStart=10430365 cdsEnd=10433752 sfCount=2 sfStarts=10433411,10430365, sfEnds=10433752,10430535,	-	-	-	19	4.21	13	4.35	14	5.59
247369	jgi|Poptr1_1|247369|gw1.XIV.4112.1|CDS chrom=LG_XIV strand=- start=10590419 end=10593992 cdsStart=10590419 cdsEnd=10593992 sfCount=5 sfStarts=10593925,10591213,10590994,10590722,10590419, sfEnds=10593992,10591855,10591097,10590860,10590637,	-	GO:0030570//pectate lyase activity	-	0	0	0	0	3	1.2
247422	jgi|Poptr1_1|247422|gw1.XIV.4165.1|CDS chrom=LG_XIV strand=- start=10834851 end=10835476 cdsStart=10834851 cdsEnd=10835476 sfCount=4 sfStarts=10835429,10835244,10835057,10834851, sfEnds=10835476,10835340,10835111,10834938,	-	-	-	0	0	3	1	0	0
247666	jgi|Poptr1_1|247666|gw1.XIX.66.1|CDS chrom=LG_XIX strand=- start=107738 end=118030 cdsStart=107738 cdsEnd=118030 sfCount=10 sfStarts=117815,111797,111645,110367,109700,109327,109115,108259,108023,107738, sfEnds=118030,112156,111706,110805,109855,109494,109255,108477,108136,107881,	-	-	GO:0008202//steroid metabolic process	66	14.64	29	9.7	34	13.57
247688	jgi|Poptr1_1|247688|gw1.XIX.88.1|CDS chrom=LG_XIX strand=+ start=214613 end=219119 cdsStart=214613 cdsEnd=219119 sfCount=9 sfStarts=214613,215153,216322,217170,217673,218236,218512,218752,218972, sfEnds=214725,215325,216743,217499,218025,218293,218673,218840,219119,	-	-	-	10	2.22	0	0	8	3.19
247852	jgi|Poptr1_1|247852|gw1.XIX.252.1|CDS chrom=LG_XIX strand=- start=885496 end=897421 cdsStart=885496 cdsEnd=897421 sfCount=21 sfStarts=897179,896999,895223,894503,894186,893926,893360,893131,892933,892677,892233,892017,890673,889736,889181,888386,888172,887535,887285,887086,885496, sfEnds=897421,897091,895425,894575,894358,894100,893464,893241,893028,892859,892283,892142,890752,889844,889309,88845…	GO:0016020//membrane;GO:0016021//integral to membrane	GO:0016787//hydrolase activity;GO:0005524//ATP binding;GO:0015662//ATPase activity, coupled to transmembrane movement of ions, phosphorylative mechanism;GO:0003824//catalytic activity;GO:0016887//ATPase activity;GO:0016820//hydrolase activity, acting on acid anhydrides, catalyzing transmembrane movement of substances	GO:0008152//metabolic process;GO:0006812//cation transport	45	9.98	2	0.67	10	3.99
248127	jgi|Poptr1_1|248127|gw1.XIX.527.1|CDS chrom=LG_XIX strand=+ start=2279379 end=2285422 cdsStart=2279379 cdsEnd=2285422 sfCount=4 sfStarts=2279379,2279913,2283403,2285106, sfEnds=2279555,2281631,2283691,2285422,	GO:0005634//nucleus	GO:0003677//DNA binding	-	5	1.11	2	0.67	5	2
248138	jgi|Poptr1_1|248138|gw1.XIX.538.1|CDS chrom=LG_XIX strand=- start=2320246 end=2328621 cdsStart=2320246 cdsEnd=2328621 sfCount=10 sfStarts=2328541,2327874,2327487,2326805,2324889,2323854,2322888,2322678,2321613,2320246, sfEnds=2328621,2328401,2327711,2326966,2325257,2324313,2322980,2322781,2321810,2320293,	GO:0005634//nucleus	GO:0003677//DNA binding	-	2	0.44	0	0	4	1.6
248175	jgi|Poptr1_1|248175|gw1.XIX.575.1|CDS chrom=LG_XIX strand=- start=2427960 end=2430093 cdsStart=2427960 cdsEnd=2430093 sfCount=6 sfStarts=2429850,2429392,2429216,2428670,2428346,2427960, sfEnds=2430093,2429574,2429307,2428798,2428558,2428235,	-	-	-	7	1.55	0	0	7	2.79
248252	jgi|Poptr1_1|248252|gw1.XIX.652.1|CDS chrom=LG_XIX strand=- start=2727470 end=2733575 cdsStart=2727470 cdsEnd=2733575 sfCount=7 sfStarts=2733361,2732006,2730873,2730312,2729908,2727806,2727470, sfEnds=2733575,2732114,2731163,2730726,2730171,2727876,2727727,	-	-	-	14	3.1	7	2.34	9	3.59
248336	jgi|Poptr1_1|248336|gw1.XIX.736.1|CDS chrom=LG_XIX strand=+ start=2987287 end=2988552 cdsStart=2987287 cdsEnd=2988552 sfCount=1 sfStarts=2987287, sfEnds=2988552,	-	-	-	2	0.44	0	0	0	0
248480	jgi|Poptr1_1|248480|gw1.XIX.880.1|CDS chrom=LG_XIX strand=+ start=4155812 end=4159764 cdsStart=4155812 cdsEnd=4159764 sfCount=7 sfStarts=4155812,4155978,4157259,4157432,4158373,4159210,4159718, sfEnds=4155880,4156036,4157318,4157501,4158442,4159236,4159764,	-	-	-	6	1.33	0	0	0	0
248500	jgi|Poptr1_1|248500|gw1.XIX.900.1|CDS chrom=LG_XIX strand=+ start=4261494 end=4265999 cdsStart=4261494 cdsEnd=4265999 sfCount=4 sfStarts=4261494,4264511,4264913,4265876, sfEnds=4261582,4264599,4265147,4265999,	-	GO:0003676//nucleic acid binding	-	0	0	2	0.67	0	0
248562	jgi|Poptr1_1|248562|gw1.XIX.962.1|CDS chrom=LG_XIX strand=+ start=4709520 end=4711833 cdsStart=4709520 cdsEnd=4711833 sfCount=3 sfStarts=4709520,4710089,4711609, sfEnds=4709669,4710211,4711833,	-	-	-	13	2.88	14	4.68	12	4.79
248578	jgi|Poptr1_1|248578|gw1.XIX.978.1|CDS chrom=LG_XIX strand=+ start=4823006 end=4823473 cdsStart=4823006 cdsEnd=4823473 sfCount=2 sfStarts=4823006,4823169, sfEnds=4823096,4823473,	GO:0000151//ubiquitin ligase complex	GO:0004842//ubiquitin-protein ligase activity;GO:0008270//zinc ion binding	GO:0016567//protein ubiquitination	2	0.44	0	0	0	0
248775	jgi|Poptr1_1|248775|gw1.XIX.1175.1|CDS chrom=LG_XIX strand=+ start=5691843 end=5700247 cdsStart=5691843 cdsEnd=5700247 sfCount=14 sfStarts=5691843,5692498,5693072,5694075,5694314,5694523,5695804,5696078,5696459,5696753,5698919,5699312,5699942,5700139, sfEnds=5691942,5692699,5693156,5694215,5694432,5694619,5695976,5696144,5696617,5696924,5699027,5699424,5700017,5700247,	GO:0016020//membrane	GO:0005279	GO:0006865//amino acid transport;GO:0006810//transport	42	9.31	4	1.34	8	3.19
248795	jgi|Poptr1_1|248795|gw1.XIX.1195.1|CDS chrom=LG_XIX strand=- start=5742870 end=5755575 cdsStart=5742870 cdsEnd=5755575 sfCount=21 sfStarts=5755483,5755140,5754703,5754570,5753684,5752784,5752515,5751113,5750491,5749600,5749434,5748677,5747912,5744829,5744474,5744248,5743987,5743657,5743443,5743236,5742870, sfEnds=5755575,5755208,5754809,5754612,5753767,5752848,5752671,5751169,5750604,5749863,5749…	-	GO:0000175//3'-5'-exoribonuclease activity;GO:0003723//RNA binding;GO:0003676//nucleic acid binding;GO:0004654//polyribonucleotide nucleotidyltransferase activity	GO:0006396//RNA processing	0	0	0	0	2	0.8
248876	jgi|Poptr1_1|248876|gw1.XIX.1276.1|CDS chrom=LG_XIX strand=+ start=6103260 end=6103961 cdsStart=6103260 cdsEnd=6103961 sfCount=1 sfStarts=6103260, sfEnds=6103961,	-	-	-	14	3.1	14	4.68	25	9.98
248903	jgi|Poptr1_1|248903|gw1.XIX.1303.1|CDS chrom=LG_XIX strand=- start=6234679 end=6239685 cdsStart=6234679 cdsEnd=6239685 sfCount=12 sfStarts=6239498,6238379,6238176,6237950,6237790,6237613,6237487,6237246,6235304,6234993,6234812,6234679, sfEnds=6239685,6238532,6238285,6238019,6237863,6237697,6237527,6237368,6235460,6235101,6234894,6234714,	-	GO:0004672//protein kinase activity;GO:0005524//ATP binding;GO:0004713//protein tyrosine kinase activity;GO:0004674//protein serine/threonine kinase activity;GO:0004675//transmembrane receptor protein serine/threonine kinase activity;GO:0004676//3-phosphoinositide-dependent protein kinase activity;GO:0004677//DNA-dependent protein kinase activity;GO:0004679//AMP-activated protein kinase activity;…	GO:0006468//protein amino acid phosphorylation	2	0.44	0	0	3	1.2
249034	jgi|Poptr1_1|249034|gw1.XIX.1434.1|CDS chrom=LG_XIX strand=- start=6955005 end=6965171 cdsStart=6955005 cdsEnd=6965171 sfCount=6 sfStarts=6965013,6964233,6960600,6958658,6956368,6955005, sfEnds=6965171,6964295,6960719,6958951,6956694,6955283,	-	GO:0003676//nucleic acid binding	-	128	28.39	93	31.1	122	48.68
249075	jgi|Poptr1_1|249075|gw1.XIX.1475.1|CDS chrom=LG_XIX strand=+ start=7148616 end=7150017 cdsStart=7148616 cdsEnd=7150017 sfCount=3 sfStarts=7148616,7149245,7149891, sfEnds=7148876,7149399,7150017,	-	GO:0003677//DNA binding	-	7	1.55	0	0	4	1.6
249106	jgi|Poptr1_1|249106|gw1.XIX.1506.1|CDS chrom=LG_XIX strand=- start=7268495 end=7277666 cdsStart=7268495 cdsEnd=7277666 sfCount=11 sfStarts=7277471,7276945,7274767,7273934,7272765,7270259,7269910,7269716,7269362,7269109,7268495, sfEnds=7277666,7277117,7274881,7274079,7272929,7270619,7270160,7269830,7269617,7269277,7268575,	GO:0005737//cytoplasm	GO:0005529//sugar binding;GO:0004360//glutamine-fructose-6-phosphate transaminase (isomerizing) activity	GO:0008152//metabolic process;GO:0005975//carbohydrate metabolic process;GO:0016051//carbohydrate biosynthetic process	379	84.05	139	46.49	264	105.34
249166	jgi|Poptr1_1|249166|gw1.XIX.1566.1|CDS chrom=LG_XIX strand=- start=7542083 end=7546434 cdsStart=7542083 cdsEnd=7546434 sfCount=12 sfStarts=7546267,7546033,7545819,7545496,7544226,7543831,7543559,7543204,7542956,7542497,7542289,7542083, sfEnds=7546434,7546146,7545929,7545627,7544384,7543905,7543672,7543409,7543091,7542724,7542356,7542194,	-	-	-	13	2.88	4	1.34	0	0
249183	jgi|Poptr1_1|249183|gw1.XIX.1583.1|CDS chrom=LG_XIX strand=+ start=7609039 end=7615002 cdsStart=7609039 cdsEnd=7615002 sfCount=15 sfStarts=7609039,7609349,7609949,7610088,7610742,7610987,7611483,7611631,7611785,7612787,7612949,7613498,7613731,7614154,7614919, sfEnds=7609118,7609407,7610005,7610122,7610845,7611059,7611541,7611696,7611868,7612851,7613031,7613588,7613789,7614294,7615002,	-	GO:0004553//hydrolase activity, hydrolyzing O-glycosyl compounds;GO:0004557//alpha-galactosidase activity	GO:0005975//carbohydrate metabolic process	2	0.44	2	0.67	0	0
249403	jgi|Poptr1_1|249403|gw1.XIX.1803.1|CDS chrom=LG_XIX strand=- start=8536838 end=8540376 cdsStart=8536838 cdsEnd=8540376 sfCount=7 sfStarts=8540290,8539484,8539020,8538474,8538015,8537464,8536838, sfEnds=8540376,8539768,8539337,8538701,8538115,8537845,8536987,	GO:0005952//cAMP-dependent protein kinase complex;GO:0005956//protein kinase CK2 complex	GO:0004672//protein kinase activity;GO:0005524//ATP binding;GO:0004713//protein tyrosine kinase activity;GO:0004674//protein serine/threonine kinase activity;GO:0004682//protein kinase CK2 activity;GO:0004691//cAMP-dependent protein kinase activity;GO:0008603//cAMP-dependent protein kinase regulator activity;GO:0008605//protein kinase CK2 regulator activity	GO:0006468//protein amino acid phosphorylation	30	6.65	2	0.67	0	0
249662	jgi|Poptr1_1|249662|gw1.XIX.2062.1|CDS chrom=LG_XIX strand=+ start=9312772 end=9315437 cdsStart=9312772 cdsEnd=9315437 sfCount=5 sfStarts=9312772,9313294,9313529,9314782,9315255, sfEnds=9312999,9313397,9313899,9315089,9315437,	-	GO:0005489//electron transporter activity;GO:0003756//protein disulfide isomerase activity	GO:0006118//electron transport	0	0	0	0	3	1.2
249682	jgi|Poptr1_1|249682|gw1.XIX.2082.1|CDS chrom=LG_XIX strand=- start=9370186 end=9374371 cdsStart=9370186 cdsEnd=9374371 sfCount=7 sfStarts=9373867,9373371,9373132,9372872,9371391,9371003,9370186, sfEnds=9374371,9373514,9373284,9372987,9371558,9371227,9370317,	-	GO:0004672//protein kinase activity;GO:0005524//ATP binding;GO:0004713//protein tyrosine kinase activity;GO:0005509//calcium ion binding;GO:0004674//protein serine/threonine kinase activity;GO:0004675//transmembrane receptor protein serine/threonine kinase activity;GO:0004676//3-phosphoinositide-dependent protein kinase activity;GO:0004677//DNA-dependent protein kinase activity;GO:0004679//AMP-ac…	GO:0006468//protein amino acid phosphorylation	80	17.74	36	12.04	34	13.57
249733	jgi|Poptr1_1|249733|gw1.XIX.2133.1|CDS chrom=LG_XIX strand=+ start=9484588 end=9489130 cdsStart=9484588 cdsEnd=9489130 sfCount=12 sfStarts=9484588,9485175,9485397,9485556,9485773,9486688,9487698,9487881,9488100,9488525,9488843,9489025, sfEnds=9484787,9485247,9485471,9485666,9485832,9486761,9487800,9487976,9488132,9488624,9488927,9489130,	-	-	-	10	2.22	5	1.67	2	0.8
249797	jgi|Poptr1_1|249797|gw1.XIX.2197.1|CDS chrom=LG_XIX strand=- start=9645067 end=9651870 cdsStart=9645067 cdsEnd=9651870 sfCount=12 sfStarts=9651428,9651105,9650680,9649152,9648551,9648078,9647769,9647109,9646632,9646045,9645697,9645067, sfEnds=9651870,9651249,9651015,9649967,9648879,9648204,9647924,9647541,9646994,9646550,9645963,9645306,	-	GO:0016308//1-phosphatidylinositol-4-phosphate 5-kinase activity;GO:0004431	-	59	13.08	20	6.69	14	5.59
249813	jgi|Poptr1_1|249813|gw1.XIX.2213.1|CDS chrom=LG_XIX strand=+ start=9680630 end=9685197 cdsStart=9680630 cdsEnd=9685197 sfCount=7 sfStarts=9680630,9681129,9681382,9683945,9684231,9684442,9685027, sfEnds=9680679,9681261,9681485,9684116,9684371,9684912,9685197,	-	GO:0005554	-	0	0	0	0	3	1.2
249871	jgi|Poptr1_1|249871|gw1.XIX.2271.1|CDS chrom=LG_XIX strand=- start=9913553 end=9916256 cdsStart=9913553 cdsEnd=9916256 sfCount=7 sfStarts=9915972,9915107,9914934,9914162,9913968,9913713,9913553, sfEnds=9916256,9915348,9915030,9914345,9914052,9913782,9913618,	-	-	-	8	1.77	3	1	4	1.6
249875	jgi|Poptr1_1|249875|gw1.XIX.2275.1|CDS chrom=LG_XIX strand=- start=9920051 end=9921730 cdsStart=9920051 cdsEnd=9921730 sfCount=4 sfStarts=9921607,9920735,9920372,9920051, sfEnds=9921730,9921330,9920705,9920175,	-	-	-	38	8.43	6	2.01	11	4.39
250013	jgi|Poptr1_1|250013|gw1.XIX.2413.1|CDS chrom=LG_XIX strand=+ start=10364568 end=10365718 cdsStart=10364568 cdsEnd=10365718 sfCount=2 sfStarts=10364568,10365381, sfEnds=10364598,10365718,	-	-	-	138	30.6	77	25.75	77	30.73
250167	jgi|Poptr1_1|250167|gw1.XIX.2567.1|CDS chrom=LG_XIX strand=+ start=10869609 end=10872831 cdsStart=10869609 cdsEnd=10872831 sfCount=6 sfStarts=10869609,10869908,10870401,10870569,10871146,10872631, sfEnds=10869758,10870126,10870499,10870772,10871310,10872831,	-	-	-	3	0.67	2	0.67	0	0
250259	jgi|Poptr1_1|250259|gw1.XIX.2659.1|CDS chrom=LG_XIX strand=+ start=11038815 end=11044611 cdsStart=11038815 cdsEnd=11044611 sfCount=14 sfStarts=11038815,11039137,11039664,11040104,11041086,11041395,11041556,11042391,11042567,11042741,11043429,11043647,11043823,11044381, sfEnds=11039033,11039223,11040010,11040293,11041261,11041464,11041751,11042486,11042661,11042860,11043548,11043745,11043933,11044…	-	GO:0003677//DNA binding;GO:0005524//ATP binding;GO:0008026//ATP-dependent helicase activity;GO:0003676//nucleic acid binding;GO:0004386//helicase activity;GO:0004003//ATP-dependent DNA helicase activity;GO:0004004//ATP-dependent RNA helicase activity;GO:0008094//DNA-dependent ATPase activity;GO:0008186//RNA-dependent ATPase activity;GO:0015462//protein-transmembrane transporting ATPase activity;G…	-	14	3.1	4	1.34	3	1.2
250296	jgi|Poptr1_1|250296|gw1.XIX.2696.1|CDS chrom=LG_XIX strand=+ start=11200792 end=11202761 cdsStart=11200792 cdsEnd=11202761 sfCount=4 sfStarts=11200792,11201433,11202329,11202554, sfEnds=11200931,11201571,11202462,11202761,	GO:0005622//intracellular	GO:0004518//nuclease activity	GO:0006281//DNA repair	10	2.22	2	0.67	3	1.2
250497	jgi|Poptr1_1|250497|gw1.XIX.2897.1|CDS chrom=LG_XIX strand=- start=11739822 end=11741406 cdsStart=11739822 cdsEnd=11741406 sfCount=3 sfStarts=11740827,11740567,11739822, sfEnds=11741406,11740713,11740438,	-	-	-	351	77.84	67	22.41	58	23.14
250534	jgi|Poptr1_1|250534|gw1.XIX.2934.1|CDS chrom=LG_XIX strand=+ start=11826595 end=11829803 cdsStart=11826595 cdsEnd=11829803 sfCount=8 sfStarts=11826595,11827463,11827729,11827984,11828817,11829076,11829345,11829705, sfEnds=11826705,11827618,11827872,11828089,11828992,11829236,11829603,11829803,	GO:0016020//membrane	GO:0005337//nucleoside transmembrane transporter activity	GO:0006810//transport	8	1.77	9	3.01	0	0
250697	jgi|Poptr1_1|250697|gw1.XV.133.1|CDS chrom=LG_XV strand=- start=299458 end=302331 cdsStart=299458 cdsEnd=302331 sfCount=9 sfStarts=302161,301952,301181,301003,300781,300544,300264,300054,299458, sfEnds=302331,302057,301405,301079,300889,300669,300374,300161,299673,	-	GO:0005509//calcium ion binding	-	109	24.17	30	10.03	12	4.79
250721	jgi|Poptr1_1|250721|gw1.XV.157.1|CDS chrom=LG_XV strand=+ start=361166 end=365724 cdsStart=361166 cdsEnd=365724 sfCount=10 sfStarts=361166,361552,361773,361921,362078,362313,362465,362600,365512,365682, sfEnds=361339,361659,361817,361993,362190,362372,362512,362668,365576,365724,	-	GO:0003676//nucleic acid binding	-	2	0.44	2	0.67	0	0
250796	jgi|Poptr1_1|250796|gw1.XV.232.1|CDS chrom=LG_XV strand=+ start=512723 end=513931 cdsStart=512723 cdsEnd=513931 sfCount=1 sfStarts=512723, sfEnds=513931,	-	GO:0000166//nucleotide binding;GO:0017111//nucleoside-triphosphatase activity;GO:0005524//ATP binding	-	119	26.39	39	13.04	60	23.94
250837	jgi|Poptr1_1|250837|gw1.XV.273.1|CDS chrom=LG_XV strand=+ start=588737 end=607440 cdsStart=588737 cdsEnd=607440 sfCount=27 sfStarts=588737,588940,589215,589536,589871,590208,590342,590479,590757,591585,593024,593277,593455,593732,593886,595480,598064,599010,601464,601669,602072,604189,605363,605581,606603,606782,607400, sfEnds=588833,589073,589418,589613,589957,590241,590396,590538,590828,591648,…	-	GO:0005524//ATP binding;GO:0008026//ATP-dependent helicase activity;GO:0003676//nucleic acid binding;GO:0004386//helicase activity;GO:0004003//ATP-dependent DNA helicase activity;GO:0004004//ATP-dependent RNA helicase activity;GO:0008094//DNA-dependent ATPase activity;GO:0008186//RNA-dependent ATPase activity;GO:0015462//protein-transmembrane transporting ATPase activity;GO:0015616//DNA transloca…	-	0	0	0	0	3	1.2
250868	jgi|Poptr1_1|250868|gw1.XV.304.1|CDS chrom=LG_XV strand=+ start=701313 end=702787 cdsStart=701313 cdsEnd=702787 sfCount=3 sfStarts=701313,702463,702537, sfEnds=702278,702502,702787,	-	GO:0004553//hydrolase activity, hydrolyzing O-glycosyl compounds;GO:0042973//glucan endo-1,3-beta-D-glucosidase activity	GO:0005975//carbohydrate metabolic process	2	0.44	0	0	0	0
250899	jgi|Poptr1_1|250899|gw1.XV.335.1|CDS chrom=LG_XV strand=+ start=750624 end=752873 cdsStart=750624 cdsEnd=752873 sfCount=5 sfStarts=750624,751049,751326,752141,752772, sfEnds=750954,751242,751589,752287,752873,	-	-	-	7	1.55	3	1	2	0.8
250938	jgi|Poptr1_1|250938|gw1.XV.374.1|CDS chrom=LG_XV strand=+ start=868476 end=874750 cdsStart=868476 cdsEnd=874750 sfCount=14 sfStarts=868476,869194,870221,870879,871472,872074,872259,872559,872813,872983,873218,873659,873873,874604, sfEnds=868571,869255,870321,870962,871518,872148,872336,872615,872883,873082,873322,873721,873995,874750,	-	GO:0005524//ATP binding;GO:0000166//nucleotide binding;GO:0017111//nucleoside-triphosphatase activity;GO:0005515//protein binding;GO:0016887//ATPase activity	GO:0015031//protein transport	0	0	0	0	6	2.39
250967	jgi|Poptr1_1|250967|gw1.XV.403.1|CDS chrom=LG_XV strand=+ start=920565 end=921122 cdsStart=920565 cdsEnd=921122 sfCount=1 sfStarts=920565, sfEnds=921122,	-	-	GO:0006464//protein modification process	3	0.67	2	0.67	6	2.39
250990	jgi|Poptr1_1|250990|gw1.XV.426.1|CDS chrom=LG_XV strand=+ start=992498 end=1001204 cdsStart=992498 cdsEnd=1001204 sfCount=25 sfStarts=992498,993006,993362,993685,993833,994984,995214,995383,995543,995744,995963,996433,996651,997146,997515,998027,998344,998581,999815,1000057,1000194,1000405,1000724,1000937,1001117, sfEnds=992948,993280,993550,993740,994055,995097,995282,995451,995634,995836,996098…	-	GO:0003677//DNA binding	GO:0006355//regulation of transcription, DNA-dependent	16	3.55	3	1	3	1.2
251016	jgi|Poptr1_1|251016|gw1.XV.452.1|CDS chrom=LG_XV strand=- start=1241051 end=1246553 cdsStart=1241051 cdsEnd=1246553 sfCount=12 sfStarts=1246395,1246193,1245959,1245222,1244961,1244264,1243459,1242925,1242649,1241900,1241366,1241051, sfEnds=1246553,1246306,1246063,1245364,1245057,1244428,1243530,1243056,1242726,1242028,1241512,1241194,	GO:0005634//nucleus	GO:0003676//nucleic acid binding	-	5	1.11	4	1.34	0	0
251115	jgi|Poptr1_1|251115|gw1.XV.551.1|CDS chrom=LG_XV strand=- start=1476532 end=1481887 cdsStart=1476532 cdsEnd=1481887 sfCount=12 sfStarts=1481780,1481375,1480966,1479693,1478965,1478806,1478392,1478146,1477536,1477308,1477152,1476532, sfEnds=1481887,1481425,1481027,1479750,1479090,1478886,1478521,1478294,1477817,1477397,1477205,1476642,	GO:0016020//membrane	GO:0004222//metalloendopeptidase activity;GO:0005524//ATP binding;GO:0000166//nucleotide binding;GO:0017111//nucleoside-triphosphatase activity;GO:0004249;GO:0008133;GO:0008319;GO:0030402	GO:0006508//proteolysis;GO:0030163//protein catabolic process	13	2.88	5	1.67	0	0
251188	jgi|Poptr1_1|251188|gw1.XV.624.1|CDS chrom=LG_XV strand=+ start=2159991 end=2163534 cdsStart=2159991 cdsEnd=2163534 sfCount=4 sfStarts=2159991,2160368,2161742,2163379, sfEnds=2160286,2161600,2161934,2163534,	-	-	-	2	0.44	0	0	0	0
251255	jgi|Poptr1_1|251255|gw1.XV.691.1|CDS chrom=LG_XV strand=- start=2619507 end=2622278 cdsStart=2619507 cdsEnd=2622278 sfCount=1 sfStarts=2619507, sfEnds=2622278,	-	-	-	2	0.44	0	0	0	0
251311	jgi|Poptr1_1|251311|gw1.XV.747.1|CDS chrom=LG_XV strand=+ start=2935785 end=2938337 cdsStart=2935785 cdsEnd=2938337 sfCount=2 sfStarts=2935785,2937549, sfEnds=2937392,2938337,	-	-	-	2	0.44	0	0	4	1.6
251374	jgi|Poptr1_1|251374|gw1.XV.810.1|CDS chrom=LG_XV strand=- start=3076609 end=3081593 cdsStart=3076609 cdsEnd=3081593 sfCount=4 sfStarts=3081356,3080532,3077324,3076609, sfEnds=3081593,3080927,3077738,3076774,	-	-	-	8	1.77	2	0.67	0	0
251396	jgi|Poptr1_1|251396|gw1.XV.832.1|CDS chrom=LG_XV strand=- start=3196691 end=3197398 cdsStart=3196691 cdsEnd=3197398 sfCount=1 sfStarts=3196691, sfEnds=3197398,	-	GO:0003700//transcription factor activity	GO:0006355//regulation of transcription, DNA-dependent	2	0.44	7	2.34	0	0
251405	jgi|Poptr1_1|251405|gw1.XV.841.1|CDS chrom=LG_XV strand=- start=3321710 end=3325000 cdsStart=3321710 cdsEnd=3325000 sfCount=10 sfStarts=3324908,3324735,3324464,3323982,3323716,3323056,3322894,3322474,3322154,3321710, sfEnds=3325000,3324812,3324571,3324044,3323877,3323173,3322961,3322803,3322318,3322060,	-	GO:0003676//nucleic acid binding;GO:0016779//nucleotidyltransferase activity;GO:0004652//polynucleotide adenylyltransferase activity	GO:0006350//transcription	9	2	2	0.67	5	2
251420	jgi|Poptr1_1|251420|gw1.XV.856.1|CDS chrom=LG_XV strand=+ start=3374307 end=3379539 cdsStart=3374307 cdsEnd=3379539 sfCount=9 sfStarts=3374307,3374797,3374922,3375120,3376144,3377076,3378142,3378823,3379057, sfEnds=3374442,3374824,3375039,3375368,3376599,3377614,3378343,3378978,3379539,	-	-	-	4	0.89	0	0	0	0
251530	jgi|Poptr1_1|251530|gw1.XV.966.1|CDS chrom=LG_XV strand=- start=3701726 end=3708858 cdsStart=3701726 cdsEnd=3708858 sfCount=11 sfStarts=3708745,3707229,3707027,3705682,3704583,3704198,3703938,3703767,3703373,3702918,3701726, sfEnds=3708858,3707637,3707154,3705741,3704732,3704353,3704075,3703840,3703474,3703167,3701788,	-	GO:0004672//protein kinase activity;GO:0005524//ATP binding;GO:0004713//protein tyrosine kinase activity;GO:0004674//protein serine/threonine kinase activity;GO:0004707//MAP kinase activity;GO:0004675//transmembrane receptor protein serine/threonine kinase activity;GO:0004676//3-phosphoinositide-dependent protein kinase activity;GO:0004677//DNA-dependent protein kinase activity;GO:0004679//AMP-ac…	GO:0006468//protein amino acid phosphorylation	831	184.29	201	67.22	113	45.09
251749	jgi|Poptr1_1|251749|gw1.XV.1185.1|CDS chrom=LG_XV strand=+ start=4577452 end=4578177 cdsStart=4577452 cdsEnd=4578177 sfCount=1 sfStarts=4577452, sfEnds=4578177,	-	GO:0016491//oxidoreductase activity;GO:0004303//estradiol 17-beta-dehydrogenase activity	GO:0008152//metabolic process	18	3.99	25	8.36	51	20.35
251756	jgi|Poptr1_1|251756|gw1.XV.1192.1|CDS chrom=LG_XV strand=+ start=4592111 end=4594350 cdsStart=4592111 cdsEnd=4594350 sfCount=5 sfStarts=4592111,4592256,4592727,4593019,4594264, sfEnds=4592192,4592584,4592894,4593147,4594350,	-	GO:0000774//adenyl-nucleotide exchange factor activity;GO:0042803//protein homodimerization activity;GO:0051087//chaperone binding	GO:0006457//protein folding	4	0.89	8	2.68	7	2.79
251766	jgi|Poptr1_1|251766|gw1.XV.1202.1|CDS chrom=LG_XV strand=- start=4607483 end=4615425 cdsStart=4607483 cdsEnd=4615425 sfCount=21 sfStarts=4615372,4615141,4614956,4614707,4614382,4614084,4613817,4613608,4613411,4613165,4612970,4612660,4612081,4611685,4611578,4611393,4610916,4610385,4610118,4609831,4607483, sfEnds=4615425,4615260,4615054,4614844,4614516,4614293,4614023,4613730,4613530,4613287,461307…	GO:0016020//membrane;GO:0016021//integral to membrane	GO:0005524//ATP binding;GO:0015662//ATPase activity, coupled to transmembrane movement of ions, phosphorylative mechanism;GO:0003824//catalytic activity;GO:0016887//ATPase activity;GO:0016820//hydrolase activity, acting on acid anhydrides, catalyzing transmembrane movement of substances;GO:0008553//hydrogen-exporting ATPase activity, phosphorylative mechanism	GO:0015992//proton transport;GO:0006812//cation transport;GO:0008152//metabolic process	5	1.11	0	0	0	0
251787	jgi|Poptr1_1|251787|gw1.XV.1223.1|CDS chrom=LG_XV strand=+ start=4680294 end=4682892 cdsStart=4680294 cdsEnd=4682892 sfCount=7 sfStarts=4680294,4680511,4680868,4681275,4681517,4682659,4682818, sfEnds=4680368,4680726,4681146,4681422,4681650,4682745,4682892,	-	GO:0004197//cysteine-type endopeptidase activity;GO:0004221//ubiquitin thiolesterase activity	GO:0006511//ubiquitin-dependent protein catabolic process	17	3.77	4	1.34	0	0
251873	jgi|Poptr1_1|251873|gw1.XV.1309.1|CDS chrom=LG_XV strand=+ start=4966823 end=4967500 cdsStart=4966823 cdsEnd=4967500 sfCount=1 sfStarts=4966823, sfEnds=4967500,	GO:0000151//ubiquitin ligase complex	GO:0004842//ubiquitin-protein ligase activity;GO:0008270//zinc ion binding	GO:0016567//protein ubiquitination	7	1.55	6	2.01	3	1.2
251956	jgi|Poptr1_1|251956|gw1.XV.1392.1|CDS chrom=LG_XV strand=- start=5188767 end=5191351 cdsStart=5188767 cdsEnd=5191351 sfCount=7 sfStarts=5191223,5190938,5190578,5190092,5189917,5189767,5188767, sfEnds=5191351,5191045,5190634,5190157,5189977,5189810,5188802,	-	-	-	131	29.05	103	34.45	123	49.08
251973	jgi|Poptr1_1|251973|gw1.XV.1409.1|CDS chrom=LG_XV strand=+ start=5269867 end=5270748 cdsStart=5269867 cdsEnd=5270748 sfCount=1 sfStarts=5269867, sfEnds=5270748,	-	-	-	10	2.22	5	1.67	12	4.79
251989	jgi|Poptr1_1|251989|gw1.XV.1425.1|CDS chrom=LG_XV strand=+ start=5314448 end=5318510 cdsStart=5314448 cdsEnd=5318510 sfCount=9 sfStarts=5314448,5315363,5315650,5315975,5316298,5317788,5317989,5318170,5318418, sfEnds=5314739,5315562,5315830,5316166,5316530,5317889,5318039,5318274,5318510,	-	GO:0004295;GO:0004252//serine-type endopeptidase activity;GO:0008236//serine-type peptidase activity;GO:0004289;GO:0008132;GO:0008243;GO:0008991;GO:0016808	GO:0006508//proteolysis	20	4.44	12	4.01	9	3.59
252039	jgi|Poptr1_1|252039|gw1.XV.1475.1|CDS chrom=LG_XV strand=+ start=5513715 end=5517730 cdsStart=5513715 cdsEnd=5517730 sfCount=6 sfStarts=5513715,5514689,5514924,5515776,5515955,5517383, sfEnds=5513789,5514805,5514989,5515882,5516036,5517730,	-	-	-	13	2.88	2	0.67	9	3.59
252046	jgi|Poptr1_1|252046|gw1.XV.1482.1|CDS chrom=LG_XV strand=+ start=5536651 end=5541191 cdsStart=5536651 cdsEnd=5541191 sfCount=3 sfStarts=5536651,5538061,5541048, sfEnds=5536866,5538516,5541191,	-	GO:0004672//protein kinase activity;GO:0005524//ATP binding;GO:0004713//protein tyrosine kinase activity;GO:0004674//protein serine/threonine kinase activity	GO:0006468//protein amino acid phosphorylation	2	0.44	0	0	0	0
252050	jgi|Poptr1_1|252050|gw1.XV.1486.1|CDS chrom=LG_XV strand=+ start=5554077 end=5556397 cdsStart=5554077 cdsEnd=5556397 sfCount=3 sfStarts=5554077,5554453,5556223, sfEnds=5554311,5555914,5556397,	-	-	-	33	7.32	12	4.01	57	22.74
252078	jgi|Poptr1_1|252078|gw1.XV.1514.1|CDS chrom=LG_XV strand=+ start=5637182 end=5643028 cdsStart=5637182 cdsEnd=5643028 sfCount=12 sfStarts=5637182,5637556,5637719,5638118,5638423,5640148,5640355,5640489,5641245,5641370,5642552,5642669, sfEnds=5637418,5637595,5637915,5638307,5638512,5640221,5640397,5640556,5641283,5641438,5642590,5643028,	GO:0005777//peroxisome;GO:0016020//membrane	-	-	2	0.44	0	0	0	0
252085	jgi|Poptr1_1|252085|gw1.XV.1521.1|CDS chrom=LG_XV strand=- start=5671536 end=5672794 cdsStart=5671536 cdsEnd=5672794 sfCount=4 sfStarts=5672394,5671962,5671738,5671536, sfEnds=5672794,5672223,5671842,5671640,	-	-	-	2	0.44	2	0.67	0	0
252086	jgi|Poptr1_1|252086|gw1.XV.1522.1|CDS chrom=LG_XV strand=- start=5679719 end=5680649 cdsStart=5679719 cdsEnd=5680649 sfCount=4 sfStarts=5680557,5680105,5679869,5679719, sfEnds=5680649,5680236,5680003,5679784,	-	GO:0016773//phosphotransferase activity, alcohol group as acceptor	-	2	0.44	0	0	0	0
252138	jgi|Poptr1_1|252138|gw1.XV.1574.1|CDS chrom=LG_XV strand=- start=5866712 end=5871996 cdsStart=5866712 cdsEnd=5871996 sfCount=7 sfStarts=5871751,5871048,5870626,5868771,5868058,5867215,5866712, sfEnds=5871996,5871663,5870933,5869748,5868283,5867357,5867002,	-	-	GO:0007242//intracellular signaling cascade	69	15.3	20	6.69	3	1.2
252148	jgi|Poptr1_1|252148|gw1.XV.1584.1|CDS chrom=LG_XV strand=+ start=5906546 end=5909122 cdsStart=5906546 cdsEnd=5909122 sfCount=8 sfStarts=5906546,5906915,5907134,5907290,5908314,5908546,5908740,5908982, sfEnds=5906749,5907034,5907217,5907468,5908404,5908604,5908858,5909122,	-	GO:0016757//transferase activity, transferring glycosyl groups;GO:0004048//anthranilate phosphoribosyltransferase activity	GO:0008152//metabolic process;GO:0000162//tryptophan biosynthetic process	3	0.67	0	0	0	0
252256	jgi|Poptr1_1|252256|gw1.XV.1692.1|CDS chrom=LG_XV strand=- start=6187149 end=6187955 cdsStart=6187149 cdsEnd=6187955 sfCount=1 sfStarts=6187149, sfEnds=6187955,	-	GO:0008757//S-adenosylmethionine-dependent methyltransferase activity	-	0	0	2	0.67	0	0
252260	jgi|Poptr1_1|252260|gw1.XV.1696.1|CDS chrom=LG_XV strand=- start=6189698 end=6192762 cdsStart=6189698 cdsEnd=6192762 sfCount=5 sfStarts=6192220,6191103,6190860,6189878,6189698, sfEnds=6192762,6191543,6191002,6189968,6189784,	GO:0005634//nucleus	GO:0004407//histone deacetylase activity;GO:0047611	GO:0016575//histone deacetylation	6	1.33	2	0.67	4	1.6
252279	jgi|Poptr1_1|252279|gw1.XV.1715.1|CDS chrom=LG_XV strand=- start=6251748 end=6254814 cdsStart=6251748 cdsEnd=6254814 sfCount=8 sfStarts=6254586,6254313,6254056,6253803,6253458,6253258,6252947,6251748, sfEnds=6254814,6254492,6254217,6253957,6253550,6253343,6253173,6251965,	-	GO:0003676//nucleic acid binding;GO:0005524//ATP binding;GO:0008026//ATP-dependent helicase activity;GO:0004386//helicase activity	-	42	9.31	11	3.68	7	2.79
252306	jgi|Poptr1_1|252306|gw1.XV.1742.1|CDS chrom=LG_XV strand=+ start=6319248 end=6322052 cdsStart=6319248 cdsEnd=6322052 sfCount=7 sfStarts=6319248,6320186,6320430,6320680,6321024,6321280,6321960, sfEnds=6319975,6320305,6320553,6320925,6321173,6321837,6322052,	-	GO:0008270//zinc ion binding	-	645	143.04	655	219.06	501	199.92
252336	jgi|Poptr1_1|252336|gw1.XV.1772.1|CDS chrom=LG_XV strand=- start=6387739 end=6391209 cdsStart=6387739 cdsEnd=6391209 sfCount=13 sfStarts=6391142,6390934,6390717,6390312,6390125,6389756,6389594,6388933,6388770,6388553,6388199,6387951,6387739, sfEnds=6391209,6391040,6390784,6390415,6390229,6389845,6389669,6389002,6388840,6388643,6388326,6388073,6387867,	-	GO:0005524//ATP binding;GO:0000166//nucleotide binding;GO:0017111//nucleoside-triphosphatase activity	-	4	0.89	0	0	3	1.2
252426	jgi|Poptr1_1|252426|gw1.XV.1862.1|CDS chrom=LG_XV strand=- start=6538618 end=6539220 cdsStart=6538618 cdsEnd=6539220 sfCount=2 sfStarts=6538936,6538618, sfEnds=6539220,6538869,	-	GO:0008113//peptide-methionine-(S)-S-oxide reductase activity	GO:0006464//protein modification process	64	14.19	51	17.06	6	2.39
252452	jgi|Poptr1_1|252452|gw1.XV.1888.1|CDS chrom=LG_XV strand=+ start=6611268 end=6611843 cdsStart=6611268 cdsEnd=6611843 sfCount=1 sfStarts=6611268, sfEnds=6611843,	-	-	-	14	3.1	7	2.34	3	1.2
252561	jgi|Poptr1_1|252561|gw1.XV.1997.1|CDS chrom=LG_XV strand=- start=6878891 end=6884573 cdsStart=6878891 cdsEnd=6884573 sfCount=8 sfStarts=6883350,6882925,6879975,6879800,6879612,6879441,6879219,6878891, sfEnds=6884573,6883115,6880042,6879880,6879727,6879507,6879349,6879139,	-	-	-	11	2.44	3	1	3	1.2
252798	jgi|Poptr1_1|252798|gw1.XV.2234.1|CDS chrom=LG_XV strand=+ start=7395833 end=7397851 cdsStart=7395833 cdsEnd=7397851 sfCount=6 sfStarts=7395833,7396138,7396426,7396756,7396963,7397682, sfEnds=7396015,7396330,7396511,7396887,7397131,7397851,	-	GO:0016491//oxidoreductase activity;GO:0003845//11-beta-hydroxysteroid dehydrogenase activity	GO:0008152//metabolic process	19	4.21	14	4.68	7	2.79
252880	jgi|Poptr1_1|252880|gw1.XV.2316.1|CDS chrom=LG_XV strand=- start=7548504 end=7551720 cdsStart=7548504 cdsEnd=7551720 sfCount=1 sfStarts=7548504, sfEnds=7551720,	-	-	-	2	0.44	0	0	0	0
252901	jgi|Poptr1_1|252901|gw1.XV.2337.1|CDS chrom=LG_XV strand=- start=7623895 end=7628088 cdsStart=7623895 cdsEnd=7628088 sfCount=7 sfStarts=7627840,7627474,7626106,7625239,7624924,7624702,7623895, sfEnds=7628088,7627758,7626423,7625466,7625024,7624825,7624242,	GO:0005952//cAMP-dependent protein kinase complex;GO:0005956//protein kinase CK2 complex	GO:0004672//protein kinase activity;GO:0005524//ATP binding;GO:0004713//protein tyrosine kinase activity;GO:0004674//protein serine/threonine kinase activity;GO:0004682//protein kinase CK2 activity;GO:0004691//cAMP-dependent protein kinase activity;GO:0008603//cAMP-dependent protein kinase regulator activity;GO:0008605//protein kinase CK2 regulator activity	GO:0006468//protein amino acid phosphorylation	2	0.44	0	0	5	2
252978	jgi|Poptr1_1|252978|gw1.XV.2414.1|CDS chrom=LG_XV strand=- start=7835187 end=7844585 cdsStart=7835187 cdsEnd=7844585 sfCount=19 sfStarts=7844547,7844094,7843905,7842991,7842792,7842482,7841296,7841124,7840940,7840812,7839906,7839575,7839265,7838995,7838590,7837105,7836900,7835485,7835187, sfEnds=7844585,7844170,7844005,7843061,7842854,7842526,7841361,7841171,7841035,7840853,7840094,7839747,783946…	GO:0005737//cytoplasm	GO:0005515//protein binding	GO:0043087//regulation of GTPase activity	168	37.26	57	19.06	75	29.93
252985	jgi|Poptr1_1|252985|gw1.XV.2421.1|CDS chrom=LG_XV strand=+ start=7853878 end=7854943 cdsStart=7853878 cdsEnd=7854943 sfCount=2 sfStarts=7853878,7854559, sfEnds=7854328,7854943,	-	GO:0046406//magnesium protoporphyrin IX methyltransferase activity	GO:0015979//photosynthesis;GO:0015995//chlorophyll biosynthetic process	7	1.55	0	0	0	0
252991	jgi|Poptr1_1|252991|gw1.XV.2427.1|CDS chrom=LG_XV strand=+ start=7877316 end=7883779 cdsStart=7877316 cdsEnd=7883779 sfCount=14 sfStarts=7877316,7877575,7878384,7878854,7879366,7879669,7879873,7880310,7880492,7881356,7882416,7882631,7882815,7883663, sfEnds=7877396,7877624,7878568,7879260,7879524,7879788,7880021,7880392,7880884,7882004,7882530,7882699,7882994,7883779,	-	GO:0003676//nucleic acid binding	-	114	25.28	30	10.03	31	12.37
253027	jgi|Poptr1_1|253027|gw1.XV.2463.1|CDS chrom=LG_XV strand=+ start=7957899 end=7959351 cdsStart=7957899 cdsEnd=7959351 sfCount=3 sfStarts=7957899,7958271,7958843, sfEnds=7958015,7958513,7959351,	GO:0016020//membrane	-	-	0	0	0	0	4	1.6
253088	jgi|Poptr1_1|253088|gw1.XV.2524.1|CDS chrom=LG_XV strand=+ start=8121897 end=8122721 cdsStart=8121897 cdsEnd=8122721 sfCount=1 sfStarts=8121897, sfEnds=8122721,	-	GO:0008440//inositol trisphosphate 3-kinase activity	-	25	5.54	7	2.34	3	1.2
253122	jgi|Poptr1_1|253122|gw1.XV.2558.1|CDS chrom=LG_XV strand=+ start=8166320 end=8168443 cdsStart=8166320 cdsEnd=8168443 sfCount=7 sfStarts=8166320,8166705,8167045,8167402,8167618,8168085,8168348, sfEnds=8166422,8166895,8167314,8167504,8167941,8168246,8168443,	-	-	-	0	0	0	0	8	3.19
253179	jgi|Poptr1_1|253179|gw1.XV.2615.1|CDS chrom=LG_XV strand=- start=8289297 end=8295571 cdsStart=8289297 cdsEnd=8295571 sfCount=16 sfStarts=8295501,8295281,8295083,8294321,8293734,8293559,8293397,8293223,8292189,8291874,8291671,8291154,8290126,8289757,8289564,8289297, sfEnds=8295571,8295383,8295153,8294384,8293799,8293606,8293459,8293279,8292368,8291965,8291749,8291319,8290217,8290025,8289660,828946…	-	-	-	4	0.89	0	0	4	1.6
253185	jgi|Poptr1_1|253185|gw1.XV.2621.1|CDS chrom=LG_XV strand=- start=8298401 end=8307731 cdsStart=8298401 cdsEnd=8307731 sfCount=21 sfStarts=8307661,8307440,8306938,8305717,8305570,8305411,8305250,8305073,8304564,8304411,8304242,8303950,8303566,8300744,8300388,8300211,8299954,8299736,8299259,8299041,8298401, sfEnds=8307731,8307542,8307008,8305780,8305635,8305458,8305312,8305129,8304722,8304479,830433…	-	-	-	0	0	2	0.67	0	0
253243	jgi|Poptr1_1|253243|gw1.XV.2679.1|CDS chrom=LG_XV strand=- start=8607657 end=8611251 cdsStart=8607657 cdsEnd=8611251 sfCount=2 sfStarts=8610143,8607657, sfEnds=8611251,8609098,	-	-	-	0	0	0	0	4	1.6
253335	jgi|Poptr1_1|253335|gw1.XV.2771.1|CDS chrom=LG_XV strand=- start=9005365 end=9009111 cdsStart=9005365 cdsEnd=9009111 sfCount=6 sfStarts=9008816,9008095,9007870,9007390,9006578,9005365, sfEnds=9009111,9008425,9008019,9007524,9006772,9005548,	GO:0016020//membrane;GO:0005795//Golgi stack	GO:0005215//transporter activity;GO:0008378//galactosyltransferase activity	GO:0006810//transport	12	2.66	0	0	4	1.6
253439	jgi|Poptr1_1|253439|gw1.XV.2875.1|CDS chrom=LG_XV strand=- start=9291644 end=9291883 cdsStart=9291644 cdsEnd=9291883 sfCount=1 sfStarts=9291644, sfEnds=9291883,	GO:0000151//ubiquitin ligase complex	GO:0004842//ubiquitin-protein ligase activity;GO:0008270//zinc ion binding	GO:0016567//protein ubiquitination	2	0.44	3	1	2	0.8
253535	jgi|Poptr1_1|253535|gw1.XV.2971.1|CDS chrom=LG_XV strand=+ start=9470770 end=9471593 cdsStart=9470770 cdsEnd=9471593 sfCount=2 sfStarts=9470770,9470977, sfEnds=9470869,9471593,	-	GO:0004034//aldose 1-epimerase activity	GO:0006012//galactose metabolic process	12	2.66	15	5.02	40	15.96
253557	jgi|Poptr1_1|253557|gw1.XV.2993.1|CDS chrom=LG_XV strand=- start=9525771 end=9528475 cdsStart=9525771 cdsEnd=9528475 sfCount=9 sfStarts=9528434,9528076,9527397,9527092,9526850,9526587,9526351,9526175,9525771, sfEnds=9528475,9528282,9527639,9527301,9527005,9526746,9526502,9526262,9525859,	-	-	-	22	4.88	5	1.67	16	6.38
253565	jgi|Poptr1_1|253565|gw1.XV.3001.1|CDS chrom=LG_XV strand=- start=9535227 end=9536632 cdsStart=9535227 cdsEnd=9536632 sfCount=2 sfStarts=9536356,9535227, sfEnds=9536632,9536008,	-	GO:0005554	-	159	35.26	20	6.69	12	4.79
253600	jgi|Poptr1_1|253600|gw1.XV.3036.1|CDS chrom=LG_XV strand=- start=9585157 end=9591855 cdsStart=9585157 cdsEnd=9591855 sfCount=19 sfStarts=9591711,9590466,9589923,9589703,9589527,9589245,9589027,9588562,9588361,9588199,9588029,9587825,9587538,9587365,9586293,9585805,9585618,9585338,9585157, sfEnds=9591855,9590509,9589998,9589761,9589588,9589320,9589101,9588633,9588444,9588267,9588106,9587913,958763…	-	-	-	105	23.29	35	11.71	37	14.76
253741	jgi|Poptr1_1|253741|gw1.XV.3177.1|CDS chrom=LG_XV strand=+ start=9956583 end=9959900 cdsStart=9956583 cdsEnd=9959900 sfCount=9 sfStarts=9956583,9956835,9957475,9957672,9958098,9958398,9958610,9959538,9959789, sfEnds=9956741,9956930,9957564,9957773,9958244,9958517,9958669,9959635,9959900,	-	GO:0003676//nucleic acid binding;GO:0003847//1-alkyl-2-acetylglycerophosphocholine esterase activity	-	3	0.67	0	0	2	0.8
253802	jgi|Poptr1_1|253802|gw1.XV.3238.1|CDS chrom=LG_XV strand=- start=10073595 end=10076541 cdsStart=10073595 cdsEnd=10076541 sfCount=7 sfStarts=10076344,10075350,10074942,10074789,10074440,10073862,10073595, sfEnds=10076541,10075891,10075028,10074845,10074682,10074024,10073684,	GO:0016020//membrane	GO:0015238//drug transporter activity;GO:0015297//antiporter activity	GO:0006855//multidrug transport	0	0	2	0.67	0	0
253818	jgi|Poptr1_1|253818|gw1.XV.3254.1|CDS chrom=LG_XV strand=- start=10125744 end=10126330 cdsStart=10125744 cdsEnd=10126330 sfCount=1 sfStarts=10125744, sfEnds=10126330,	-	GO:0008415//acyltransferase activity	GO:0009058//biosynthetic process	0	0	0	0	2	0.8
253872	jgi|Poptr1_1|253872|gw1.XV.3308.1|CDS chrom=LG_XV strand=- start=10241168 end=10242919 cdsStart=10241168 cdsEnd=10242919 sfCount=6 sfStarts=10242828,10242625,10242391,10242049,10241705,10241168, sfEnds=10242919,10242709,10242486,10242174,10241965,10241449,	-	-	-	20	4.44	6	2.01	9	3.59
253981	jgi|Poptr1_1|253981|gw1.XV.3417.1|CDS chrom=LG_XV strand=- start=10428256 end=10430433 cdsStart=10428256 cdsEnd=10430433 sfCount=6 sfStarts=10429644,10429573,10429265,10428910,10428695,10428256, sfEnds=10430433,10429598,10429341,10429021,10428811,10428540,	-	GO:0005351//sugar:hydrogen symporter activity	GO:0009401//phosphoenolpyruvate-dependent sugar phosphotransferase system	2	0.44	0	0	0	0
253984	jgi|Poptr1_1|253984|gw1.XV.3420.1|CDS chrom=LG_XV strand=+ start=10434385 end=10438675 cdsStart=10434385 cdsEnd=10438675 sfCount=12 sfStarts=10434385,10434669,10435031,10435157,10435800,10436012,10436394,10437296,10437970,10438227,10438446,10438608, sfEnds=10434517,10434796,10435075,10435210,10435904,10436215,10436479,10437915,10438151,10438305,10438553,10438675,	GO:0005634//nucleus	GO:0003676//nucleic acid binding;GO:0008270//zinc ion binding	-	62	13.75	13	4.35	20	7.98
253989	jgi|Poptr1_1|253989|gw1.XV.3425.1|CDS chrom=LG_XV strand=- start=10442662 end=10443784 cdsStart=10442662 cdsEnd=10443784 sfCount=4 sfStarts=10443563,10443113,10442925,10442662, sfEnds=10443784,10443304,10443035,10442730,	-	-	-	2	0.44	0	0	0	0
254018	jgi|Poptr1_1|254018|gw1.XV.3454.1|CDS chrom=LG_XV strand=- start=10480956 end=10482646 cdsStart=10480956 cdsEnd=10482646 sfCount=5 sfStarts=10482320,10481955,10481642,10481418,10480956, sfEnds=10482646,10482038,10481746,10481526,10481110,	GO:0005634//nucleus	GO:0003677//DNA binding;GO:0008170//N-methyltransferase activity;GO:0008168//methyltransferase activity	GO:0006306//DNA methylation;GO:0006139//nucleobase, nucleoside, nucleotide and nucleic acid metabolic process	49	10.87	20	6.69	6	2.39
254154	jgi|Poptr1_1|254154|gw1.XVI.93.1|CDS chrom=LG_XVI strand=- start=12185614 end=12187725 cdsStart=12185614 cdsEnd=12187725 sfCount=5 sfStarts=12187648,12186417,12186213,12185909,12185614, sfEnds=12187725,12186782,12186330,12186132,12185784,	GO:0005963;GO:0017023//myosin phosphatase complex	GO:0003824//catalytic activity;GO:0000158;GO:0004721//phosphoprotein phosphatase activity;GO:0004723//calcium-dependent protein serine/threonine phosphatase activity;GO:0004724//magnesium-dependent protein serine/threonine phosphatase activity;GO:0008420//CTD phosphatase activity;GO:0008597//calcium-dependent protein serine/threonine phosphatase regulator activity;GO:0015071;GO:0017018//myosin ph…	-	196	43.47	88	29.43	35	13.97
254300	jgi|Poptr1_1|254300|gw1.XVI.239.1|CDS chrom=LG_XVI strand=+ start=12822937 end=12824277 cdsStart=12822937 cdsEnd=12824277 sfCount=1 sfStarts=12822937, sfEnds=12824277,	-	GO:0004672//protein kinase activity;GO:0005524//ATP binding;GO:0004713//protein tyrosine kinase activity;GO:0004674//protein serine/threonine kinase activity;GO:0004675//transmembrane receptor protein serine/threonine kinase activity;GO:0004676//3-phosphoinositide-dependent protein kinase activity;GO:0004677//DNA-dependent protein kinase activity;GO:0004679//AMP-activated protein kinase activity;…	GO:0006468//protein amino acid phosphorylation;GO:0007165//signal transduction	19	4.21	3	1	2	0.8
254319	jgi|Poptr1_1|254319|gw1.XVI.258.1|CDS chrom=LG_XVI strand=+ start=12879106 end=12881067 cdsStart=12879106 cdsEnd=12881067 sfCount=1 sfStarts=12879106, sfEnds=12881067,	GO:0000151//ubiquitin ligase complex	GO:0004842//ubiquitin-protein ligase activity	GO:0016567//protein ubiquitination	10	2.22	0	0	0	0
254402	jgi|Poptr1_1|254402|gw1.XVI.341.1|CDS chrom=LG_XVI strand=+ start=13105730 end=13107964 cdsStart=13105730 cdsEnd=13107964 sfCount=6 sfStarts=13105730,13105895,13106704,13106989,13107293,13107849, sfEnds=13105799,13106001,13106781,13107090,13107374,13107964,	-	GO:0003746//translation elongation factor activity	GO:0006414//translational elongation	0	0	0	0	2	0.8
254409	jgi|Poptr1_1|254409|gw1.XVI.348.1|CDS chrom=LG_XVI strand=+ start=13135438 end=13137516 cdsStart=13135438 cdsEnd=13137516 sfCount=4 sfStarts=13135438,13135915,13136636,13137473, sfEnds=13135515,13136308,13136803,13137516,	-	-	-	11	2.44	7	2.34	14	5.59
254413	jgi|Poptr1_1|254413|gw1.XVI.352.1|CDS chrom=LG_XVI strand=- start=13139810 end=13144669 cdsStart=13139810 cdsEnd=13144669 sfCount=12 sfStarts=13144383,13143161,13142767,13142581,13142412,13142048,13141873,13141687,13141511,13140864,13140277,13139810, sfEnds=13144669,13143853,13142855,13142650,13142495,13142124,13141954,13141769,13141577,13140992,13140383,13139869,	-	GO:0005509//calcium ion binding;GO:0008233//peptidase activity	GO:0006508//proteolysis	41	9.09	12	4.01	3	1.2
254437	jgi|Poptr1_1|254437|gw1.XVI.376.1|CDS chrom=LG_XVI strand=- start=13173908 end=13175965 cdsStart=13173908 cdsEnd=13175965 sfCount=4 sfStarts=13175772,13174552,13174187,13173908, sfEnds=13175965,13175485,13174282,13174048,	GO:0016021//integral to membrane	-	-	21	4.66	10	3.34	3	1.2
254443	jgi|Poptr1_1|254443|gw1.XVI.382.1|CDS chrom=LG_XVI strand=- start=13207178 end=13213943 cdsStart=13207178 cdsEnd=13213943 sfCount=7 sfStarts=13212644,13211855,13210942,13210647,13208491,13207414,13207178, sfEnds=13213943,13212194,13211689,13210770,13208710,13207872,13207322,	GO:0016020//membrane;GO:0016021//integral to membrane	GO:0005524//ATP binding;GO:0015662//ATPase activity, coupled to transmembrane movement of ions, phosphorylative mechanism;GO:0003824//catalytic activity;GO:0016887//ATPase activity;GO:0004012//phospholipid-translocating ATPase activity	GO:0006812//cation transport;GO:0008152//metabolic process	237	52.56	22	7.36	11	4.39
254549	jgi|Poptr1_1|254549|gw1.XVI.488.1|CDS chrom=LG_XVI strand=- start=13447448 end=13448362 cdsStart=13447448 cdsEnd=13448362 sfCount=1 sfStarts=13447448, sfEnds=13448362,	-	-	-	0	0	3	1	0	0
254555	jgi|Poptr1_1|254555|gw1.XVI.494.1|CDS chrom=LG_XVI strand=- start=13464066 end=13466266 cdsStart=13464066 cdsEnd=13466266 sfCount=5 sfStarts=13466102,13465872,13465108,13464500,13464066, sfEnds=13466266,13465991,13465284,13464664,13464287,	-	-	-	585	129.74	249	83.28	56	22.35
254593	jgi|Poptr1_1|254593|gw1.XVI.532.1|CDS chrom=LG_XVI strand=- start=13549708 end=13550457 cdsStart=13549708 cdsEnd=13550457 sfCount=2 sfStarts=13550179,13549708, sfEnds=13550457,13550049,	-	-	-	6	1.33	4	1.34	2	0.8
254645	jgi|Poptr1_1|254645|gw1.XVI.584.1|CDS chrom=LG_XVI strand=- start=43444 end=53997 cdsStart=43444 cdsEnd=53997 sfCount=29 sfStarts=53911,52730,52435,51592,51248,50949,50724,50449,50014,49854,49568,49100,48576,48368,48109,47959,47635,47410,47145,46818,46623,46452,46144,45882,45167,44968,44403,43619,43444, sfEnds=53997,52933,52616,51718,51466,51165,50869,50611,50158,49902,49759,49282,48730,48494,482…	-	-	-	3	0.67	0	0	0	0
254651	jgi|Poptr1_1|254651|gw1.XVI.590.1|CDS chrom=LG_XVI strand=- start=62357 end=63822 cdsStart=62357 cdsEnd=63822 sfCount=2 sfStarts=63771,62357, sfEnds=63822,62760,	GO:0005634//nucleus	GO:0003677//DNA binding	-	3	0.67	0	0	0	0
254726	jgi|Poptr1_1|254726|gw1.XVI.665.1|CDS chrom=LG_XVI strand=+ start=253304 end=255692 cdsStart=253304 cdsEnd=255692 sfCount=2 sfStarts=253304,254485, sfEnds=253525,255692,	-	GO:0003676//nucleic acid binding	-	94	20.85	11	3.68	7	2.79
254734	jgi|Poptr1_1|254734|gw1.XVI.673.1|CDS chrom=LG_XVI strand=+ start=272081 end=274762 cdsStart=272081 cdsEnd=274762 sfCount=7 sfStarts=272081,272533,272662,272713,273130,273535,274307, sfEnds=272216,272607,272663,273048,273237,274140,274762,	GO:0016020//membrane;GO:0016021//integral to membrane	GO:0005351//sugar:hydrogen symporter activity;GO:0005215//transporter activity;GO:0008733	GO:0008643//carbohydrate transport;GO:0006810//transport	352	78.06	140	46.82	158	63.05
254792	jgi|Poptr1_1|254792|gw1.XVI.731.1|CDS chrom=LG_XVI strand=- start=654209 end=655910 cdsStart=654209 cdsEnd=655910 sfCount=4 sfStarts=655350,654773,654500,654209, sfEnds=655910,654884,654671,654399,	GO:0005634//nucleus	-	-	3	0.67	0	0	0	0
254823	jgi|Poptr1_1|254823|gw1.XVI.762.1|CDS chrom=LG_XVI strand=+ start=730812 end=734503 cdsStart=730812 cdsEnd=734503 sfCount=9 sfStarts=730812,731123,731385,731654,732347,732803,733231,733548,734417, sfEnds=730982,731281,731536,732027,732462,732934,733446,733760,734503,	GO:0005634//nucleus	GO:0003677//DNA binding;GO:0016563//transcription activator activity	GO:0045941//positive regulation of transcription	23	5.1	10	3.34	19	7.58
254892	jgi|Poptr1_1|254892|gw1.XVI.831.1|CDS chrom=LG_XVI strand=- start=923743 end=925725 cdsStart=923743 cdsEnd=925725 sfCount=2 sfStarts=925530,923743, sfEnds=925725,925136,	-	GO:0003677//DNA binding	-	2	0.44	0	0	0	0
254922	jgi|Poptr1_1|254922|gw1.XVI.861.1|CDS chrom=LG_XVI strand=+ start=987709 end=994320 cdsStart=987709 cdsEnd=994320 sfCount=5 sfStarts=987709,988727,990034,991374,992289, sfEnds=987760,988869,990090,991449,994320,	-	-	-	65	14.42	7	2.34	8	3.19
255017	jgi|Poptr1_1|255017|gw1.XVI.956.1|CDS chrom=LG_XVI strand=- start=1183537 end=1187009 cdsStart=1183537 cdsEnd=1187009 sfCount=7 sfStarts=1186803,1186372,1185845,1185543,1185146,1184478,1183537, sfEnds=1187009,1186499,1186256,1185641,1185370,1184639,1183956,	-	GO:0005524//ATP binding;GO:0008026//ATP-dependent helicase activity;GO:0003676//nucleic acid binding;GO:0004386//helicase activity	-	2	0.44	0	0	0	0
255039	jgi|Poptr1_1|255039|gw1.XVI.978.1|CDS chrom=LG_XVI strand=- start=1212454 end=1214149 cdsStart=1212454 cdsEnd=1214149 sfCount=5 sfStarts=1214046,1213896,1213446,1212643,1212454, sfEnds=1214149,1213953,1213535,1212760,1212518,	-	GO:0004081//bis(5'-nucleosyl)-tetraphosphatase (asymmetrical) activity	-	4	0.89	11	3.68	14	5.59
255060	jgi|Poptr1_1|255060|gw1.XVI.999.1|CDS chrom=LG_XVI strand=+ start=1250168 end=1257531 cdsStart=1250168 cdsEnd=1257531 sfCount=17 sfStarts=1250168,1251213,1251893,1252053,1252275,1252786,1252919,1253096,1253256,1253515,1254277,1254499,1254726,1255411,1255569,1256662,1257455, sfEnds=1250297,1251253,1251953,1252155,1252377,1252839,1252981,1253145,1253331,1253688,1254367,1254584,1254833,1255455,12556…	GO:0016021//integral to membrane	GO:0015520//tetracycline:hydrogen antiporter activity;GO:0005215//transporter activity	GO:0015904//tetracycline transport;GO:0006810//transport	0	0	0	0	5	2
255086	jgi|Poptr1_1|255086|gw1.XVI.1025.1|CDS chrom=LG_XVI strand=- start=1291468 end=1294700 cdsStart=1291468 cdsEnd=1294700 sfCount=5 sfStarts=1294644,1293725,1293056,1291698,1291468, sfEnds=1294700,1293913,1293361,1291919,1291611,	-	GO:0046872//metal ion binding	-	171	37.92	66	22.07	16	6.38
255093	jgi|Poptr1_1|255093|gw1.XVI.1032.1|CDS chrom=LG_XVI strand=- start=1298522 end=1300745 cdsStart=1298522 cdsEnd=1300745 sfCount=5 sfStarts=1300707,1300110,1299718,1299049,1298522, sfEnds=1300745,1300292,1300026,1299270,1298815,	-	GO:0046872//metal ion binding	-	667	147.92	438	146.49	97	38.71
255095	jgi|Poptr1_1|255095|gw1.XVI.1034.1|CDS chrom=LG_XVI strand=- start=1303523 end=1305010 cdsStart=1303523 cdsEnd=1305010 sfCount=1 sfStarts=1303523, sfEnds=1305010,	GO:0005634//nucleus	GO:0008270//zinc ion binding;GO:0018024//histone-lysine N-methyltransferase activity	GO:0016568//chromatin modification	2	0.44	2	0.67	3	1.2
255125	jgi|Poptr1_1|255125|gw1.XVI.1064.1|CDS chrom=LG_XVI strand=- start=1398333 end=1398791 cdsStart=1398333 cdsEnd=1398791 sfCount=1 sfStarts=1398333, sfEnds=1398791,	-	-	-	0	0	0	0	3	1.2
255128	jgi|Poptr1_1|255128|gw1.XVI.1067.1|CDS chrom=LG_XVI strand=- start=1410782 end=1417453 cdsStart=1410782 cdsEnd=1417453 sfCount=21 sfStarts=1417085,1416631,1416473,1416228,1415697,1415339,1415128,1414556,1414302,1414046,1413706,1413497,1413224,1413005,1412461,1412210,1411841,1411618,1411281,1411047,1410782, sfEnds=1417453,1416748,1416522,1416368,1415893,1415417,1415166,1414675,1414403,1414129,1413…	-	GO:0003824//catalytic activity;GO:0004134//4-alpha-glucanotransferase activity	GO:0005975//carbohydrate metabolic process	2	0.44	0	0	3	1.2
255131	jgi|Poptr1_1|255131|gw1.XVI.1070.1|CDS chrom=LG_XVI strand=+ start=1440920 end=1447188 cdsStart=1440920 cdsEnd=1447188 sfCount=10 sfStarts=1440920,1441256,1441541,1441776,1442238,1442458,1444759,1444985,1446471,1446877, sfEnds=1441156,1441435,1441663,1442162,1442342,1443237,1444900,1446156,1446680,1447188,	-	GO:0003723//RNA binding;GO:0016788//hydrolase activity, acting on ester bonds	GO:0006139//nucleobase, nucleoside, nucleotide and nucleic acid metabolic process	2	0.44	0	0	0	0
255152	jgi|Poptr1_1|255152|gw1.XVI.1091.1|CDS chrom=LG_XVI strand=+ start=1502392 end=1508947 cdsStart=1502392 cdsEnd=1508947 sfCount=6 sfStarts=1502392,1503418,1503672,1503716,1503941,1508825, sfEnds=1502609,1503627,1503673,1503816,1503985,1508947,	-	-	-	202	44.8	117	39.13	22	8.78
255163	jgi|Poptr1_1|255163|gw1.XVI.1102.1|CDS chrom=LG_XVI strand=+ start=1514662 end=1520008 cdsStart=1514662 cdsEnd=1520008 sfCount=14 sfStarts=1514662,1514810,1515093,1515455,1515680,1515892,1516433,1517083,1517313,1517834,1518854,1519428,1519739,1519949, sfEnds=1514719,1514865,1515269,1515569,1515803,1516096,1516466,1517170,1517388,1517933,1518905,1519565,1519826,1520008,	-	-	-	5	1.11	2	0.67	0	0
255215	jgi|Poptr1_1|255215|gw1.XVI.1154.1|CDS chrom=LG_XVI strand=- start=1630990 end=1633826 cdsStart=1630990 cdsEnd=1633826 sfCount=5 sfStarts=1633668,1633395,1632561,1632104,1630990, sfEnds=1633826,1633568,1633262,1632497,1631429,	GO:0005634//nucleus	GO:0003677//DNA binding	GO:0006355//regulation of transcription, DNA-dependent	64	14.19	3	1	10	3.99
255310	jgi|Poptr1_1|255310|gw1.XVI.1249.1|CDS chrom=LG_XVI strand=- start=2073412 end=2077939 cdsStart=2073412 cdsEnd=2077939 sfCount=8 sfStarts=2077915,2077684,2076604,2076127,2075323,2075065,2073963,2073412, sfEnds=2077939,2077784,2076744,2076193,2075474,2075166,2074079,2073576,	-	-	-	5	1.11	8	2.68	3	1.2
255355	jgi|Poptr1_1|255355|gw1.XVI.1294.1|CDS chrom=LG_XVI strand=- start=2158512 end=2162240 cdsStart=2158512 cdsEnd=2162240 sfCount=4 sfStarts=2162170,2159994,2159399,2158512, sfEnds=2162240,2160108,2159482,2158754,	-	-	-	4	0.89	2	0.67	0	0
255447	jgi|Poptr1_1|255447|gw1.XVI.1386.1|CDS chrom=LG_XVI strand=- start=2479299 end=2483698 cdsStart=2479299 cdsEnd=2483698 sfCount=7 sfStarts=2483510,2482143,2481702,2480761,2480087,2479847,2479299, sfEnds=2483698,2482562,2481989,2481143,2480334,2479985,2479454,	-	GO:0005554	-	0	0	4	1.34	17	6.78
255529	jgi|Poptr1_1|255529|gw1.XVI.1468.1|CDS chrom=LG_XVI strand=- start=2683970 end=2685613 cdsStart=2683970 cdsEnd=2685613 sfCount=6 sfStarts=2685395,2684996,2684745,2684358,2684205,2683970, sfEnds=2685613,2685102,2684847,2684516,2684258,2684038,	-	GO:0004089//carbonate dehydratase activity;GO:0008270//zinc ion binding	GO:0006730//one-carbon compound metabolic process	15	3.33	4	1.34	4	1.6
255616	jgi|Poptr1_1|255616|gw1.XVI.1555.1|CDS chrom=LG_XVI strand=- start=2911117 end=2913402 cdsStart=2911117 cdsEnd=2913402 sfCount=6 sfStarts=2913321,2912671,2912484,2911984,2911804,2911117, sfEnds=2913402,2912923,2912574,2912200,2911895,2911320,	-	-	-	2	0.44	8	2.68	2	0.8
255621	jgi|Poptr1_1|255621|gw1.XVI.1560.1|CDS chrom=LG_XVI strand=- start=2952308 end=2954714 cdsStart=2952308 cdsEnd=2954714 sfCount=8 sfStarts=2954505,2954273,2954059,2953702,2953280,2952612,2952462,2952308, sfEnds=2954714,2954382,2954190,2953968,2953348,2952845,2952530,2952376,	-	-	-	50	11.09	40	13.38	58	23.14
255651	jgi|Poptr1_1|255651|gw1.XVI.1590.1|CDS chrom=LG_XVI strand=+ start=3098911 end=3102238 cdsStart=3098911 cdsEnd=3102238 sfCount=6 sfStarts=3098911,3099095,3099262,3099526,3100474,3102098, sfEnds=3098973,3099172,3099316,3099791,3100713,3102238,	GO:0005634//nucleus	GO:0003677//DNA binding	GO:0006355//regulation of transcription, DNA-dependent	5	1.11	0	0	6	2.39
255819	jgi|Poptr1_1|255819|gw1.XVI.1758.1|CDS chrom=LG_XVI strand=+ start=3558903 end=3559208 cdsStart=3558903 cdsEnd=3559208 sfCount=2 sfStarts=3558903,3559075, sfEnds=3558996,3559208,	-	-	-	227	50.34	220	73.58	104	41.5
255975	jgi|Poptr1_1|255975|gw1.XVI.1914.1|CDS chrom=LG_XVI strand=- start=4035858 end=4045767 cdsStart=4035858 cdsEnd=4045767 sfCount=22 sfStarts=4045656,4044685,4044254,4044113,4043907,4042408,4041894,4040928,4040621,4039938,4039694,4039486,4038995,4038617,4038200,4037960,4037747,4037609,4037206,4036980,4036900,4035858, sfEnds=4045767,4044923,4044319,4044166,4043966,4042486,4041961,4040990,4040725,4040…	GO:0005875//microtubule associated complex	GO:0003777//microtubule motor activity;GO:0005524//ATP binding;GO:0008574//plus-end-directed microtubule motor activity	GO:0007018//microtubule-based movement	203	45.02	78	26.09	58	23.14
256035	jgi|Poptr1_1|256035|gw1.XVI.1974.1|CDS chrom=LG_XVI strand=- start=4252173 end=4253529 cdsStart=4252173 cdsEnd=4253529 sfCount=3 sfStarts=4253381,4252967,4252173, sfEnds=4253529,4253044,4252338,	-	GO:0003676//nucleic acid binding	-	0	0	5	1.67	0	0
256051	jgi|Poptr1_1|256051|gw1.XVI.1990.1|CDS chrom=LG_XVI strand=+ start=4297347 end=4299866 cdsStart=4297347 cdsEnd=4299866 sfCount=9 sfStarts=4297347,4297614,4297819,4297971,4298158,4298468,4298805,4299255,4299556, sfEnds=4297432,4297728,4297884,4298059,4298245,4298707,4298906,4299408,4299866,	-	-	-	32	7.1	0	0	7	2.79
256059	jgi|Poptr1_1|256059|gw1.XVI.1998.1|CDS chrom=LG_XVI strand=+ start=4308273 end=4309847 cdsStart=4308273 cdsEnd=4309847 sfCount=4 sfStarts=4308273,4309040,4309466,4309796, sfEnds=4308359,4309308,4309669,4309847,	GO:0005622//intracellular;GO:0005840//ribosome;GO:0015935//small ribosomal subunit	GO:0003735//structural constituent of ribosome	GO:0006412//translation	21	4.66	9	3.01	3	1.2
256071	jgi|Poptr1_1|256071|gw1.XVI.2010.1|CDS chrom=LG_XVI strand=- start=4335352 end=4337720 cdsStart=4335352 cdsEnd=4337720 sfCount=4 sfStarts=4337439,4337172,4336504,4335352, sfEnds=4337720,4337330,4336585,4335491,	-	GO:0003677//DNA binding;GO:0008170//N-methyltransferase activity	GO:0006306//DNA methylation	2	0.44	0	0	0	0
256091	jgi|Poptr1_1|256091|gw1.XVI.2030.1|CDS chrom=LG_XVI strand=+ start=4368898 end=4379786 cdsStart=4368898 cdsEnd=4379786 sfCount=33 sfStarts=4368898,4369078,4369293,4369553,4370495,4370855,4371148,4371337,4372059,4372329,4373275,4373575,4373744,4374008,4374202,4374414,4374944,4375118,4375309,4375790,4375929,4376261,4376413,4376685,4376876,4377258,4377565,4378223,4378718,4378933,4379226,4379439,4379…	-	GO:0004197//cysteine-type endopeptidase activity;GO:0004221//ubiquitin thiolesterase activity;GO:0003690//double-stranded DNA binding	GO:0006511//ubiquitin-dependent protein catabolic process;GO:0006265//DNA topological change	37	8.21	7	2.34	12	4.79
256101	jgi|Poptr1_1|256101|gw1.XVI.2040.1|CDS chrom=LG_XVI strand=- start=4400838 end=4403302 cdsStart=4400838 cdsEnd=4403302 sfCount=3 sfStarts=4403108,4401845,4400838, sfEnds=4403302,4402492,4401236,	GO:0016020//membrane	GO:0005279	GO:0006865//amino acid transport	37	8.21	33	11.04	89	35.51
256143	jgi|Poptr1_1|256143|gw1.XVI.2082.1|CDS chrom=LG_XVI strand=+ start=4497353 end=4503315 cdsStart=4497353 cdsEnd=4503315 sfCount=7 sfStarts=4497353,4500325,4500573,4501127,4502084,4502948,4503274, sfEnds=4498265,4500468,4500725,4501242,4502251,4503172,4503315,	-	GO:0004672//protein kinase activity;GO:0005524//ATP binding;GO:0004713//protein tyrosine kinase activity;GO:0005509//calcium ion binding;GO:0004674//protein serine/threonine kinase activity;GO:0004675//transmembrane receptor protein serine/threonine kinase activity;GO:0004676//3-phosphoinositide-dependent protein kinase activity;GO:0004677//DNA-dependent protein kinase activity;GO:0004679//AMP-ac…	GO:0006468//protein amino acid phosphorylation	172	38.14	77	25.75	37	14.76
256238	jgi|Poptr1_1|256238|gw1.XVI.2177.1|CDS chrom=LG_XVI strand=- start=4789630 end=4791234 cdsStart=4789630 cdsEnd=4791234 sfCount=4 sfStarts=4790974,4790519,4789839,4789630, sfEnds=4791234,4790788,4790420,4789716,	-	GO:0004869//cysteine-type endopeptidase inhibitor activity	-	15	3.33	17	5.69	8	3.19
256329	jgi|Poptr1_1|256329|gw1.XVI.2268.1|CDS chrom=LG_XVI strand=+ start=5134769 end=5135389 cdsStart=5134769 cdsEnd=5135389 sfCount=1 sfStarts=5134769, sfEnds=5135389,	-	-	-	0	0	26	8.7	62	24.74
256352	jgi|Poptr1_1|256352|gw1.XVI.2291.1|CDS chrom=LG_XVI strand=- start=5302521 end=5303661 cdsStart=5302521 cdsEnd=5303661 sfCount=5 sfStarts=5303621,5303343,5302949,5302797,5302521, sfEnds=5303661,5303441,5303005,5302860,5302706,	-	-	-	224	49.68	125	41.81	38	15.16
256432	jgi|Poptr1_1|256432|gw1.XVI.2371.1|CDS chrom=LG_XVI strand=+ start=5544722 end=5546492 cdsStart=5544722 cdsEnd=5546492 sfCount=4 sfStarts=5544722,5545424,5545893,5546168, sfEnds=5544888,5545813,5546048,5546492,	-	GO:0005554	-	433	96.03	291	97.32	95	37.91
256434	jgi|Poptr1_1|256434|gw1.XVI.2373.1|CDS chrom=LG_XVI strand=- start=5546584 end=5556705 cdsStart=5546584 cdsEnd=5556705 sfCount=17 sfStarts=5556379,5554899,5554165,5553672,5552770,5552600,5552299,5552171,5551633,5551030,5550673,5550061,5549003,5548419,5547706,5546793,5546584, sfEnds=5556705,5554990,5554329,5554065,5552888,5552672,5552519,5552215,5551711,5551221,5550776,5550124,5549156,5548528,5547…	-	-	-	12	2.66	0	0	0	0
256514	jgi|Poptr1_1|256514|gw1.XVI.2453.1|CDS chrom=LG_XVI strand=- start=5725788 end=5729438 cdsStart=5725788 cdsEnd=5729438 sfCount=6 sfStarts=5729270,5726936,5726687,5726251,5726061,5725788, sfEnds=5729438,5727795,5726845,5726501,5726151,5725955,	-	GO:0008483//transaminase activity;GO:0004553//hydrolase activity, hydrolyzing O-glycosyl compounds;GO:0004564//beta-fructofuranosidase activity	GO:0008152//metabolic process;GO:0005975//carbohydrate metabolic process	2300	510.07	1255	419.73	504	201.11
256525	jgi|Poptr1_1|256525|gw1.XVI.2464.1|CDS chrom=LG_XVI strand=- start=5763093 end=5770358 cdsStart=5763093 cdsEnd=5770358 sfCount=23 sfStarts=5770300,5770080,5769535,5769081,5768860,5768667,5768426,5767767,5767595,5767413,5767230,5767008,5766877,5766620,5766290,5766083,5765637,5765473,5765199,5765007,5764642,5763971,5763093, sfEnds=5770358,5770209,5769693,5769430,5768998,5768764,5768582,5767836,5767…	GO:0005875//microtubule associated complex	GO:0003777//microtubule motor activity;GO:0005524//ATP binding;GO:0008574//plus-end-directed microtubule motor activity	GO:0007018//microtubule-based movement	35	7.76	7	2.34	5	2
256537	jgi|Poptr1_1|256537|gw1.XVI.2476.1|CDS chrom=LG_XVI strand=+ start=5812474 end=5815947 cdsStart=5812474 cdsEnd=5815947 sfCount=5 sfStarts=5812474,5814223,5814543,5815011,5815804, sfEnds=5812700,5814343,5814662,5815241,5815947,	-	-	-	0	0	0	0	5	2
256575	jgi|Poptr1_1|256575|gw1.XVI.2514.1|CDS chrom=LG_XVI strand=+ start=5901006 end=5903782 cdsStart=5901006 cdsEnd=5903782 sfCount=7 sfStarts=5901006,5901438,5901747,5901984,5902531,5902823,5903696, sfEnds=5901356,5901554,5901887,5902169,5902738,5903013,5903782,	-	GO:0003676//nucleic acid binding	-	34	7.54	7	2.34	22	8.78
256588	jgi|Poptr1_1|256588|gw1.XVI.2527.1|CDS chrom=LG_XVI strand=- start=5950411 end=5951833 cdsStart=5950411 cdsEnd=5951833 sfCount=5 sfStarts=5951636,5951286,5951064,5950618,5950411, sfEnds=5951833,5951392,5951166,5950800,5950530,	-	GO:0004089//carbonate dehydratase activity;GO:0008270//zinc ion binding	GO:0006730//one-carbon compound metabolic process	1169	259.25	714	238.79	1500	598.55
256636	jgi|Poptr1_1|256636|gw1.XVI.2575.1|CDS chrom=LG_XVI strand=+ start=6153588 end=6154859 cdsStart=6153588 cdsEnd=6154859 sfCount=1 sfStarts=6153588, sfEnds=6154859,	GO:0016021//integral to membrane	-	-	124	27.5	13	4.35	35	13.97
256646	jgi|Poptr1_1|256646|gw1.XVI.2585.1|CDS chrom=LG_XVI strand=+ start=6185432 end=6185863 cdsStart=6185432 cdsEnd=6185863 sfCount=1 sfStarts=6185432, sfEnds=6185863,	GO:0005576//extracellular region	-	-	572	126.85	345	115.38	286	114.12
256671	jgi|Poptr1_1|256671|gw1.XVI.2610.1|CDS chrom=LG_XVI strand=- start=6285835 end=6305871 cdsStart=6285835 cdsEnd=6305871 sfCount=25 sfStarts=6305521,6305350,6304930,6304328,6303529,6301591,6301084,6300627,6300343,6299980,6299831,6299126,6298178,6297933,6297547,6295792,6294658,6293566,6292450,6292272,6292105,6288772,6287860,6287499,6285835, sfEnds=6305871,6305400,6305055,6304577,6303652,6301697,6301…	-	-	-	0	0	0	0	2	0.8
256678	jgi|Poptr1_1|256678|gw1.XVI.2617.1|CDS chrom=LG_XVI strand=+ start=6328525 end=6330610 cdsStart=6328525 cdsEnd=6330610 sfCount=8 sfStarts=6328525,6328683,6328824,6329451,6329631,6329815,6330059,6330530, sfEnds=6328589,6328743,6328910,6329549,6329733,6329894,6330166,6330610,	GO:0005737//cytoplasm	GO:0004364//glutathione transferase activity	GO:0008152//metabolic process	3	0.67	0	0	5	2
256737	jgi|Poptr1_1|256737|gw1.XVI.2676.1|CDS chrom=LG_XVI strand=+ start=6551236 end=6554192 cdsStart=6551236 cdsEnd=6554192 sfCount=8 sfStarts=6551236,6552505,6552831,6553378,6553559,6553771,6553919,6554130, sfEnds=6552399,6552735,6552935,6553458,6553631,6553880,6554041,6554192,	GO:0005622//intracellular	GO:0004842//ubiquitin-protein ligase activity	GO:0006464//protein modification process;GO:0006512//ubiquitin cycle	27	5.99	2	0.67	5	2
256777	jgi|Poptr1_1|256777|gw1.XVI.2716.1|CDS chrom=LG_XVI strand=- start=6668393 end=6670113 cdsStart=6668393 cdsEnd=6670113 sfCount=3 sfStarts=6669653,6669110,6668393, sfEnds=6670113,6669524,6668853,	GO:0005737//cytoplasm	GO:0005525//GTP binding;GO:0003746//translation elongation factor activity;GO:0003924//GTPase activity;GO:0008547	GO:0006412//translation;GO:0006414//translational elongation	8	1.77	0	0	0	0
256910	jgi|Poptr1_1|256910|gw1.XVI.2849.1|CDS chrom=LG_XVI strand=+ start=7213077 end=7216160 cdsStart=7213077 cdsEnd=7216160 sfCount=4 sfStarts=7213077,7213726,7213990,7215786, sfEnds=7213135,7213795,7215216,7216160,	-	GO:0005515//protein binding;GO:0004871//signal transducer activity	GO:0009416//response to light stimulus	76	16.85	17	5.69	13	5.19
257115	jgi|Poptr1_1|257115|gw1.XVI.3054.1|CDS chrom=LG_XVI strand=+ start=8488109 end=8493600 cdsStart=8488109 cdsEnd=8493600 sfCount=7 sfStarts=8488109,8490461,8490715,8491754,8492230,8493325,8493520, sfEnds=8488198,8490631,8490807,8491871,8492336,8493414,8493600,	GO:0005622//intracellular	GO:0004842//ubiquitin-protein ligase activity	GO:0006464//protein modification process;GO:0006512//ubiquitin cycle	7	1.55	4	1.34	0	0
257136	jgi|Poptr1_1|257136|gw1.XVI.3075.1|CDS chrom=LG_XVI strand=+ start=8564479 end=8565929 cdsStart=8564479 cdsEnd=8565929 sfCount=3 sfStarts=8564479,8565167,8565846, sfEnds=8564582,8565497,8565929,	-	-	-	16	3.55	8	2.68	7	2.79
257170	jgi|Poptr1_1|257170|gw1.XVI.3109.1|CDS chrom=LG_XVI strand=+ start=8651531 end=8652601 cdsStart=8651531 cdsEnd=8652601 sfCount=3 sfStarts=8651531,8651862,8652295, sfEnds=8651585,8652180,8652601,	GO:0005576//extracellular region	-	GO:0009664//plant-type cell wall organization	586	129.96	380	127.09	219	87.39
257222	jgi|Poptr1_1|257222|gw1.XVI.3161.1|CDS chrom=LG_XVI strand=- start=8872064 end=8873138 cdsStart=8872064 cdsEnd=8873138 sfCount=3 sfStarts=8873090,8872462,8872064, sfEnds=8873138,8872780,8872370,	GO:0005576//extracellular region	-	GO:0009664//plant-type cell wall organization	0	0	0	0	3	1.2
257510	jgi|Poptr1_1|257510|gw1.XVI.3449.1|CDS chrom=LG_XVI strand=- start=10175581 end=10177432 cdsStart=10175581 cdsEnd=10177432 sfCount=7 sfStarts=10177365,10177198,10177009,10176784,10176463,10175883,10175581, sfEnds=10177432,10177258,10177097,10176916,10176695,10176359,10175779,	-	-	-	34	7.54	12	4.01	8	3.19
257619	jgi|Poptr1_1|257619|gw1.XVI.3558.1|CDS chrom=LG_XVI strand=+ start=10570793 end=10574730 cdsStart=10570793 cdsEnd=10574730 sfCount=9 sfStarts=10570793,10571151,10571345,10571607,10571869,10572530,10572751,10574175,10574421, sfEnds=10571023,10571250,10571498,10571757,10572017,10572630,10572908,10574293,10574730,	GO:0005786//signal recognition particle, endoplasmic reticulum targeting	GO:0003723//RNA binding;GO:0005525//GTP binding;GO:0000166//nucleotide binding;GO:0017111//nucleoside-triphosphatase activity	GO:0006614//SRP-dependent cotranslational protein targeting to membrane;GO:0006605//protein targeting	18	3.99	7	2.34	17	6.78
257635	jgi|Poptr1_1|257635|gw1.XVI.3574.1|CDS chrom=LG_XVI strand=- start=10623118 end=10627180 cdsStart=10623118 cdsEnd=10627180 sfCount=12 sfStarts=10627064,10626903,10626555,10626356,10626113,10625555,10625415,10625036,10624803,10624029,10623399,10623118, sfEnds=10627180,10626982,10626630,10626456,10626184,10625603,10625456,10625157,10624862,10624077,10623501,10623161,	GO:0016021//integral to membrane;GO:0000139//Golgi membrane	GO:0005338//nucleotide-sugar transmembrane transporter activity;GO:0005351//sugar:hydrogen symporter activity	GO:0015780//nucleotide-sugar transport;GO:0008643//carbohydrate transport	3	0.67	0	0	0	0
257875	jgi|Poptr1_1|257875|gw1.XVI.3814.1|CDS chrom=LG_XVI strand=+ start=11513389 end=11515678 cdsStart=11513389 cdsEnd=11515678 sfCount=4 sfStarts=11513389,11513571,11513958,11515487, sfEnds=11513455,11513869,11514104,11515678,	-	GO:0005515//protein binding	GO:0006464//protein modification process;GO:0006915//apoptosis	78	17.3	82	27.42	70	27.93
257888	jgi|Poptr1_1|257888|gw1.XVI.3827.1|CDS chrom=LG_XVI strand=+ start=11584361 end=11585487 cdsStart=11584361 cdsEnd=11585487 sfCount=5 sfStarts=11584361,11584630,11584831,11585238,11585422, sfEnds=11584537,11584695,11584983,11585330,11585487,	-	-	-	5	1.11	0	0	0	0
257916	jgi|Poptr1_1|257916|gw1.XVI.3855.1|CDS chrom=LG_XVI strand=- start=11680553 end=11682967 cdsStart=11680553 cdsEnd=11682967 sfCount=1 sfStarts=11680553, sfEnds=11682967,	GO:0005634//nucleus;GO:0005643//nuclear pore;GO:0005737//cytoplasm	GO:0004182;GO:0008565//protein transporter activity;GO:0004429;GO:0015072;GO:0015073;GO:0016303//1-phosphatidylinositol-3-kinase activity	GO:0006508//proteolysis;GO:0000059//protein import into nucleus, docking	3	0.67	0	0	0	0
257929	jgi|Poptr1_1|257929|gw1.XVI.3868.1|CDS chrom=LG_XVI strand=+ start=11717289 end=11718923 cdsStart=11717289 cdsEnd=11718923 sfCount=4 sfStarts=11717289,11717477,11718231,11718498, sfEnds=11717369,11717657,11718328,11718923,	GO:0005622//intracellular;GO:0005840//ribosome	GO:0003735//structural constituent of ribosome;GO:0003723//RNA binding	GO:0006412//translation	7	1.55	0	0	3	1.2
258099	jgi|Poptr1_1|258099|gw1.XVII.90.1|CDS chrom=LG_XVII strand=+ start=255636 end=257698 cdsStart=255636 cdsEnd=257698 sfCount=7 sfStarts=255636,255886,256351,256531,256914,257090,257669, sfEnds=255767,255972,256451,256630,256960,257168,257698,	GO:0005737//cytoplasm	GO:0008757//S-adenosylmethionine-dependent methyltransferase activity;GO:0008119//thiopurine S-methyltransferase activity	GO:0008152//metabolic process	13	2.88	0	0	14	5.59
258203	jgi|Poptr1_1|258203|gw1.XVII.194.1|CDS chrom=LG_XVII strand=+ start=652721 end=654987 cdsStart=652721 cdsEnd=654987 sfCount=7 sfStarts=652721,652971,653161,653431,653820,654030,654790, sfEnds=652884,653019,653274,653484,653902,654135,654987,	-	GO:0004089//carbonate dehydratase activity;GO:0008270//zinc ion binding	GO:0015976//carbon utilization	39	8.65	31	10.37	15	5.99
258251	jgi|Poptr1_1|258251|gw1.XVII.242.1|CDS chrom=LG_XVII strand=- start=859010 end=859975 cdsStart=859010 cdsEnd=859975 sfCount=1 sfStarts=859010, sfEnds=859975,	-	-	-	30	6.65	15	5.02	10	3.99
258278	jgi|Poptr1_1|258278|gw1.XVII.269.1|CDS chrom=LG_XVII strand=- start=922651 end=925037 cdsStart=922651 cdsEnd=925037 sfCount=2 sfStarts=924855,922651, sfEnds=925037,923532,	-	-	-	2	0.44	0	0	0	0
258333	jgi|Poptr1_1|258333|gw1.XVII.324.1|CDS chrom=LG_XVII strand=+ start=1083304 end=1088389 cdsStart=1083304 cdsEnd=1088389 sfCount=8 sfStarts=1083304,1086010,1086359,1086928,1087100,1087345,1087615,1087778, sfEnds=1083409,1086089,1086823,1087023,1087229,1087537,1087696,1088389,	-	GO:0005524//ATP binding;GO:0016887//ATPase activity;GO:0000166//nucleotide binding;GO:0017111//nucleoside-triphosphatase activity	-	0	0	0	0	9	3.59
258432	jgi|Poptr1_1|258432|gw1.XVII.423.1|CDS chrom=LG_XVII strand=+ start=1451224 end=1452364 cdsStart=1451224 cdsEnd=1452364 sfCount=4 sfStarts=1451224,1451468,1451885,1452233, sfEnds=1451362,1451798,1452028,1452364,	-	GO:0030693//caspase activity	GO:0006508//proteolysis	38	8.43	17	5.69	10	3.99
258445	jgi|Poptr1_1|258445|gw1.XVII.436.1|CDS chrom=LG_XVII strand=- start=1477371 end=1478714 cdsStart=1477371 cdsEnd=1478714 sfCount=5 sfStarts=1478076,1477834,1477592,1477486,1477371, sfEnds=1478714,1477902,1477662,1477522,1477448,	-	GO:0003824//catalytic activity;GO:0016787//hydrolase activity	GO:0006725//cellular aromatic compound metabolic process	15	3.33	6	2.01	4	1.6
258483	jgi|Poptr1_1|258483|gw1.XVII.474.1|CDS chrom=LG_XVII strand=+ start=1697098 end=1701070 cdsStart=1697098 cdsEnd=1701070 sfCount=6 sfStarts=1697098,1699418,1699595,1699977,1700150,1700708, sfEnds=1697284,1699494,1699649,1700064,1700219,1701070,	GO:0005634//nucleus	GO:0003677//DNA binding	-	2	0.44	2	0.67	0	0
258544	jgi|Poptr1_1|258544|gw1.XVII.535.1|CDS chrom=LG_XVII strand=- start=1944997 end=1949281 cdsStart=1944997 cdsEnd=1949281 sfCount=6 sfStarts=1949141,1948685,1947190,1946322,1945780,1944997, sfEnds=1949281,1948891,1947358,1946470,1946001,1945107,	-	-	-	77	17.08	56	18.73	33	13.17
258595	jgi|Poptr1_1|258595|gw1.XVII.586.1|CDS chrom=LG_XVII strand=+ start=2378657 end=2383062 cdsStart=2378657 cdsEnd=2383062 sfCount=11 sfStarts=2378657,2378890,2379830,2380145,2380685,2380858,2381867,2382380,2382520,2382762,2383015, sfEnds=2378785,2379277,2380048,2380246,2380773,2380956,2382289,2382432,2382561,2382906,2383062,	GO:0005634//nucleus	GO:0030528//transcription regulator activity	GO:0045449//regulation of transcription	5	1.11	4	1.34	8	3.19
258640	jgi|Poptr1_1|258640|gw1.XVII.631.1|CDS chrom=LG_XVII strand=- start=2644233 end=2654670 cdsStart=2644233 cdsEnd=2654670 sfCount=20 sfStarts=2654583,2654252,2653991,2653287,2652994,2652849,2652417,2652253,2651812,2650265,2649629,2649020,2648613,2648211,2648098,2647871,2647361,2645444,2645185,2644233, sfEnds=2654670,2654502,2654132,2653354,2653121,2652909,2652488,2652306,2651996,2651495,2650090,264…	GO:0005634//nucleus	GO:0003677//DNA binding;GO:0004518//nuclease activity;GO:0003697//single-stranded DNA binding;GO:0004519//endonuclease activity;GO:0008852//exodeoxyribonuclease I activity	GO:0006289//nucleotide-excision repair;GO:0006281//DNA repair	2	0.44	0	0	0	0
258693	jgi|Poptr1_1|258693|gw1.XVII.684.1|CDS chrom=LG_XVII strand=- start=2862545 end=2865794 cdsStart=2862545 cdsEnd=2865794 sfCount=10 sfStarts=2865726,2865500,2865284,2865076,2864535,2864291,2864079,2863824,2863418,2862545, sfEnds=2865794,2865600,2865393,2865142,2864634,2864407,2864216,2863905,2863467,2862694,	-	-	-	18	3.99	4	1.34	11	4.39
258699	jgi|Poptr1_1|258699|gw1.XVII.690.1|CDS chrom=LG_XVII strand=- start=2909619 end=2910440 cdsStart=2909619 cdsEnd=2910440 sfCount=1 sfStarts=2909619, sfEnds=2910440,	GO:0000151//ubiquitin ligase complex	GO:0004842//ubiquitin-protein ligase activity;GO:0008270//zinc ion binding	GO:0016567//protein ubiquitination	0	0	2	0.67	0	0
258731	jgi|Poptr1_1|258731|gw1.XVII.722.1|CDS chrom=LG_XVII strand=+ start=3058762 end=3067026 cdsStart=3058762 cdsEnd=3067026 sfCount=14 sfStarts=3058762,3059127,3059420,3060018,3060197,3060385,3061622,3062111,3064826,3065038,3065272,3065430,3065734,3066796, sfEnds=3058856,3059232,3059459,3060019,3060282,3060438,3061673,3062175,3064882,3065110,3065358,3065595,3065837,3067026,	-	GO:0004197//cysteine-type endopeptidase activity;GO:0003824//catalytic activity	GO:0006508//proteolysis	27	5.99	9	3.01	8	3.19
258769	jgi|Poptr1_1|258769|gw1.XVII.760.1|CDS chrom=LG_XVII strand=+ start=3186087 end=3186878 cdsStart=3186087 cdsEnd=3186878 sfCount=1 sfStarts=3186087, sfEnds=3186878,	-	-	-	5	1.11	0	0	0	0
258774	jgi|Poptr1_1|258774|gw1.XVII.765.1|CDS chrom=LG_XVII strand=- start=3190614 end=3196509 cdsStart=3190614 cdsEnd=3196509 sfCount=7 sfStarts=3196282,3196115,3195828,3195176,3194547,3192496,3190614, sfEnds=3196509,3196169,3196006,3195633,3195087,3193407,3191966,	GO:0016021//integral to membrane	GO:0005524//ATP binding;GO:0042626//ATPase activity, coupled to transmembrane movement of substances;GO:0016887//ATPase activity;GO:0000166//nucleotide binding;GO:0017111//nucleoside-triphosphatase activity	GO:0006810//transport	3	0.67	0	0	0	0
258873	jgi|Poptr1_1|258873|gw1.XVII.864.1|CDS chrom=LG_XVII strand=- start=3570766 end=3571337 cdsStart=3570766 cdsEnd=3571337 sfCount=3 sfStarts=3571194,3570996,3570766, sfEnds=3571337,3571118,3570891,	-	GO:0005489//electron transporter activity;GO:0004791//thioredoxin-disulfide reductase activity	GO:0006118//electron transport	2	0.44	4	1.34	6	2.39
259008	jgi|Poptr1_1|259008|gw1.XVII.999.1|CDS chrom=LG_XVII strand=+ start=4089520 end=4093210 cdsStart=4089520 cdsEnd=4093210 sfCount=9 sfStarts=4089520,4089827,4090526,4090763,4090908,4091152,4091704,4092897,4093104, sfEnds=4089640,4089993,4090624,4090831,4091048,4091241,4091871,4092969,4093210,	-	-	-	2	0.44	0	0	0	0
259013	jgi|Poptr1_1|259013|gw1.XVII.1004.1|CDS chrom=LG_XVII strand=+ start=4104858 end=4108234 cdsStart=4104858 cdsEnd=4108234 sfCount=8 sfStarts=4104858,4105584,4105799,4106175,4106475,4106684,4107903,4108178, sfEnds=4104977,4105706,4105849,4106246,4106588,4106745,4107960,4108234,	GO:0005634//nucleus	-	GO:0006334//nucleosome assembly	0	0	0	0	9	3.59
259048	jgi|Poptr1_1|259048|gw1.XVII.1039.1|CDS chrom=LG_XVII strand=- start=4263642 end=4264961 cdsStart=4263642 cdsEnd=4264961 sfCount=2 sfStarts=4264466,4263642, sfEnds=4264961,4264294,	-	GO:0005489//electron transporter activity	GO:0006118//electron transport;GO:0045454//cell redox homeostasis	91	20.18	28	9.36	15	5.99
259121	jgi|Poptr1_1|259121|gw1.XVII.1112.1|CDS chrom=LG_XVII strand=+ start=4772198 end=4773594 cdsStart=4772198 cdsEnd=4773594 sfCount=3 sfStarts=4772198,4772347,4773091, sfEnds=4772243,4772954,4773594,	GO:0016020//membrane	GO:0005279	GO:0006865//amino acid transport	25	5.54	24	8.03	10	3.99
259146	jgi|Poptr1_1|259146|gw1.XVII.1137.1|CDS chrom=LG_XVII strand=- start=4840977 end=4841663 cdsStart=4840977 cdsEnd=4841663 sfCount=1 sfStarts=4840977, sfEnds=4841663,	-	-	-	20	4.44	14	4.68	21	8.38
259257	jgi|Poptr1_1|259257|gw1.XVII.1248.1|CDS chrom=LG_XVII strand=+ start=5212546 end=5216445 cdsStart=5212546 cdsEnd=5216445 sfCount=8 sfStarts=5212546,5213023,5213794,5214051,5214348,5215419,5215898,5216350, sfEnds=5212636,5213487,5213929,5214213,5214476,5215613,5216020,5216445,	-	-	-	585	129.74	218	72.91	111	44.29
259262	jgi|Poptr1_1|259262|gw1.XVII.1253.1|CDS chrom=LG_XVII strand=- start=5228484 end=5231590 cdsStart=5228484 cdsEnd=5231590 sfCount=5 sfStarts=5231426,5230018,5229515,5228843,5228484, sfEnds=5231590,5230302,5229832,5229070,5228582,	GO:0005952//cAMP-dependent protein kinase complex;GO:0005956//protein kinase CK2 complex	GO:0004672//protein kinase activity;GO:0005524//ATP binding;GO:0004713//protein tyrosine kinase activity;GO:0004674//protein serine/threonine kinase activity;GO:0004682//protein kinase CK2 activity;GO:0004691//cAMP-dependent protein kinase activity;GO:0008603//cAMP-dependent protein kinase regulator activity;GO:0008605//protein kinase CK2 regulator activity	GO:0006468//protein amino acid phosphorylation	33	7.32	9	3.01	19	7.58
259295	jgi|Poptr1_1|259295|gw1.XVII.1286.1|CDS chrom=LG_XVII strand=- start=5346873 end=5350406 cdsStart=5346873 cdsEnd=5350406 sfCount=7 sfStarts=5350119,5349597,5349059,5348374,5347650,5347158,5346873, sfEnds=5350406,5349773,5349172,5348583,5347889,5347259,5346998,	-	GO:0004721//phosphoprotein phosphatase activity;GO:0004440;GO:0016314//phosphatidylinositol-3,4,5-trisphosphate 3-phosphatase activity	GO:0006470//protein amino acid dephosphorylation	5079	1126.37	1692	565.88	347	138.46
259300	jgi|Poptr1_1|259300|gw1.XVII.1291.1|CDS chrom=LG_XVII strand=- start=5354085 end=5358277 cdsStart=5354085 cdsEnd=5358277 sfCount=8 sfStarts=5357728,5357260,5356230,5355810,5355402,5355071,5354656,5354085, sfEnds=5358277,5357332,5356538,5356126,5355513,5355307,5354742,5354567,	-	-	-	3	0.67	0	0	0	0
259423	jgi|Poptr1_1|259423|gw1.XVII.1414.1|CDS chrom=LG_XVII strand=+ start=5872051 end=5874557 cdsStart=5872051 cdsEnd=5874557 sfCount=4 sfStarts=5872051,5872963,5873399,5874288, sfEnds=5872299,5873109,5873530,5874557,	-	GO:0003824//catalytic activity	-	0	0	0	0	3	1.2
259430	jgi|Poptr1_1|259430|gw1.XVII.1421.1|CDS chrom=LG_XVII strand=- start=5887988 end=5895096 cdsStart=5887988 cdsEnd=5895096 sfCount=15 sfStarts=5895055,5894897,5894453,5892804,5892085,5891879,5891155,5890925,5890347,5890016,5889518,5889223,5888653,5888353,5887988, sfEnds=5895096,5894971,5894577,5892903,5892256,5891997,5891265,5891069,5890479,5890091,5889583,5889330,5888760,5888550,5888176,	GO:0016021//integral to membrane	GO:0005524//ATP binding;GO:0042626//ATPase activity, coupled to transmembrane movement of substances;GO:0016887//ATPase activity;GO:0000166//nucleotide binding;GO:0017111//nucleoside-triphosphatase activity	GO:0006810//transport	2550	565.51	1019	340.8	810	323.22
259463	jgi|Poptr1_1|259463|gw1.XVIII.4.1|CDS chrom=LG_XVIII strand=- start=11916059 end=11920714 cdsStart=11916059 cdsEnd=11920714 sfCount=14 sfStarts=11920544,11920242,11920070,11919859,11919637,11919484,11919271,11918419,11918182,11917959,11917431,11917020,11916865,11916059, sfEnds=11920714,11920304,11920141,11919966,11919717,11919537,11919396,11918508,11918301,11918093,11917547,11917076,11916939,1191…	-	GO:0004672//protein kinase activity;GO:0005524//ATP binding;GO:0004713//protein tyrosine kinase activity;GO:0004674//protein serine/threonine kinase activity;GO:0004675//transmembrane receptor protein serine/threonine kinase activity;GO:0004676//3-phosphoinositide-dependent protein kinase activity;GO:0004677//DNA-dependent protein kinase activity;GO:0004679//AMP-activated protein kinase activity;…	GO:0006468//protein amino acid phosphorylation;GO:0007165//signal transduction	36	7.98	9	3.01	21	8.38
259501	jgi|Poptr1_1|259501|gw1.XVIII.42.1|CDS chrom=LG_XVIII strand=+ start=12073766 end=12078058 cdsStart=12073766 cdsEnd=12078058 sfCount=7 sfStarts=12073766,12073980,12074549,12074941,12075919,12076267,12077945, sfEnds=12073875,12074180,12074726,12075203,12076182,12077395,12078058,	GO:0016020//membrane	GO:0005247//voltage-gated chloride channel activity	GO:0006821//chloride transport	0	0	0	0	3	1.2
259564	jgi|Poptr1_1|259564|gw1.XVIII.105.1|CDS chrom=LG_XVIII strand=- start=12226400 end=12228322 cdsStart=12226400 cdsEnd=12228322 sfCount=1 sfStarts=12226400, sfEnds=12228322,	-	GO:0003677//DNA binding;GO:0046983//protein dimerization activity	-	15	3.33	0	0	3	1.2
259586	jgi|Poptr1_1|259586|gw1.XVIII.127.1|CDS chrom=LG_XVIII strand=+ start=12312773 end=12318061 cdsStart=12312773 cdsEnd=12318061 sfCount=6 sfStarts=12312773,12312940,12313357,12314406,12317427,12317759, sfEnds=12312835,12313078,12313464,12314490,12317481,12318061,	-	-	-	2	0.44	0	0	2	0.8
259589	jgi|Poptr1_1|259589|gw1.XVIII.130.1|CDS chrom=LG_XVIII strand=+ start=12319660 end=12324109 cdsStart=12319660 cdsEnd=12324109 sfCount=8 sfStarts=12319660,12320155,12320344,12321380,12321565,12322265,12322750,12323788, sfEnds=12319701,12320253,12320454,12321451,12321681,12322414,12322850,12324109,	-	-	-	23	5.1	11	3.68	6	2.39
259851	jgi|Poptr1_1|259851|gw1.XVIII.392.1|CDS chrom=LG_XVIII strand=- start=12940786 end=12952778 cdsStart=12940786 cdsEnd=12952778 sfCount=33 sfStarts=12952614,12952396,12952239,12951506,12951291,12951057,12950510,12949272,12949090,12948926,12948772,12948239,12948080,12947894,12947763,12947399,12947237,12946982,12946804,12946623,12945939,12945518,12945163,12943757,12943522,12942983,12942573,12942382,1…	GO:0016020//membrane	GO:0005524//ATP binding;GO:0015662//ATPase activity, coupled to transmembrane movement of ions, phosphorylative mechanism;GO:0003824//catalytic activity;GO:0005388//calcium-transporting ATPase activity;GO:0005509//calcium ion binding;GO:0015085//calcium ion transmembrane transporter activity;GO:0016820//hydrolase activity, acting on acid anhydrides, catalyzing transmembrane movement of substances	GO:0006812//cation transport;GO:0008152//metabolic process;GO:0006816//calcium ion transport	21	4.66	2	0.67	9	3.59
259857	jgi|Poptr1_1|259857|gw1.XVIII.398.1|CDS chrom=LG_XVIII strand=+ start=13009369 end=13014455 cdsStart=13009369 cdsEnd=13014455 sfCount=9 sfStarts=13009369,13009551,13012126,13012692,13013204,13013378,13013681,13013990,13014199, sfEnds=13009472,13009641,13012173,13012750,13013279,13013509,13013788,13014044,13014455,	GO:0016021//integral to membrane	-	GO:0051205//protein insertion into membrane	7	1.55	2	0.67	5	2
259937	jgi|Poptr1_1|259937|gw1.XVIII.478.1|CDS chrom=LG_XVIII strand=- start=13280671 end=13284295 cdsStart=13280671 cdsEnd=13284295 sfCount=7 sfStarts=13284183,13283665,13283279,13281766,13281259,13281151,13280671, sfEnds=13284295,13283768,13283455,13283024,13281591,13281204,13280817,	-	-	-	85	18.85	44	14.72	27	10.77
260000	jgi|Poptr1_1|260000|gw1.XVIII.541.1|CDS chrom=LG_XVIII strand=- start=76321 end=79323 cdsStart=76321 cdsEnd=79323 sfCount=7 sfStarts=79012,78867,78634,78488,78170,77176,76321, sfEnds=79323,78929,78717,78552,78286,77304,76356,	-	GO:0004519//endonuclease activity;GO:0004518//nuclease activity;GO:0016788//hydrolase activity, acting on ester bonds;GO:0042578//phosphoric ester hydrolase activity	GO:0006281//DNA repair	33	7.32	5	1.67	10	3.99
260030	jgi|Poptr1_1|260030|gw1.XVIII.571.1|CDS chrom=LG_XVIII strand=- start=424185 end=426698 cdsStart=424185 cdsEnd=426698 sfCount=4 sfStarts=426090,425533,425029,424185, sfEnds=426698,425733,425224,424360,	-	GO:0008270//zinc ion binding	-	15	3.33	10	3.34	2	0.8
260106	jgi|Poptr1_1|260106|gw1.XVIII.647.1|CDS chrom=LG_XVIII strand=- start=767541 end=773343 cdsStart=767541 cdsEnd=773343 sfCount=13 sfStarts=772954,772558,772250,772061,771802,771425,770789,770480,769879,769297,768693,768301,767541, sfEnds=773343,772710,772462,772150,771918,771694,770945,770557,769979,769467,768767,768423,767855,	-	-	-	145	32.16	25	8.36	23	9.18
260125	jgi|Poptr1_1|260125|gw1.XVIII.666.1|CDS chrom=LG_XVIII strand=- start=841369 end=842494 cdsStart=841369 cdsEnd=842494 sfCount=3 sfStarts=842312,842091,841369, sfEnds=842494,842204,842011,	-	-	-	2	0.44	0	0	0	0
260154	jgi|Poptr1_1|260154|gw1.XVIII.695.1|CDS chrom=LG_XVIII strand=+ start=1020466 end=1023497 cdsStart=1020466 cdsEnd=1023497 sfCount=8 sfStarts=1020466,1020706,1020891,1021123,1021427,1021838,1022182,1022805, sfEnds=1020604,1020788,1021012,1021292,1021725,1021939,1022610,1023497,	-	GO:0004672//protein kinase activity;GO:0005524//ATP binding;GO:0004713//protein tyrosine kinase activity;GO:0004674//protein serine/threonine kinase activity	GO:0006468//protein amino acid phosphorylation;GO:0006950//response to stress	220	48.79	53	17.73	124	49.48
260193	jgi|Poptr1_1|260193|gw1.XVIII.734.1|CDS chrom=LG_XVIII strand=+ start=1863110 end=1864554 cdsStart=1863110 cdsEnd=1864554 sfCount=3 sfStarts=1863110,1864313,1864507, sfEnds=1863328,1864390,1864554,	-	-	-	2	0.44	0	0	2	0.8
260254	jgi|Poptr1_1|260254|gw1.XVIII.795.1|CDS chrom=LG_XVIII strand=+ start=2151089 end=2153649 cdsStart=2151089 cdsEnd=2153649 sfCount=8 sfStarts=2151089,2151245,2151402,2152158,2152293,2153115,2153311,2153458, sfEnds=2151169,2151322,2151509,2152220,2152454,2153228,2153373,2153649,	-	GO:0003676//nucleic acid binding;GO:0016779//nucleotidyltransferase activity;GO:0004652//polynucleotide adenylyltransferase activity	GO:0006350//transcription	4	0.89	0	0	2	0.8
260282	jgi|Poptr1_1|260282|gw1.XVIII.823.1|CDS chrom=LG_XVIII strand=- start=2232088 end=2239924 cdsStart=2232088 cdsEnd=2239924 sfCount=10 sfStarts=2239825,2239665,2239079,2238931,2238604,2233743,2233403,2233138,2232706,2232088, sfEnds=2239924,2239746,2239224,2239000,2238665,2233887,2233621,2233319,2232881,2232242,	GO:0005634//nucleus;GO:0005737//cytoplasm	GO:0000166//nucleotide binding;GO:0017111//nucleoside-triphosphatase activity;GO:0005524//ATP binding;GO:0016787//hydrolase activity;GO:0004298//threonine-type endopeptidase activity;GO:0004299	GO:0030163//protein catabolic process	9	2	6	2.01	3	1.2
260312	jgi|Poptr1_1|260312|gw1.XVIII.853.1|CDS chrom=LG_XVIII strand=- start=2336110 end=2337695 cdsStart=2336110 cdsEnd=2337695 sfCount=2 sfStarts=2337503,2336110, sfEnds=2337695,2336251,	GO:0016469//proton-transporting two-sector ATPase complex	GO:0046933//hydrogen ion transporting ATP synthase activity, rotational mechanism;GO:0046961//proton-transporting ATPase activity, rotational mechanism	GO:0015986//ATP synthesis coupled proton transport	3	0.67	4	1.34	0	0
260343	jgi|Poptr1_1|260343|gw1.XVIII.884.1|CDS chrom=LG_XVIII strand=- start=2469202 end=2476390 cdsStart=2469202 cdsEnd=2476390 sfCount=19 sfStarts=2476198,2475663,2475120,2474922,2474781,2474623,2474403,2473843,2473672,2472919,2472739,2472517,2472295,2472112,2471260,2470453,2470284,2470022,2469202, sfEnds=2476390,2475706,2475190,2475000,2474842,2474698,2474477,2473914,2473755,2472987,2472816,2472605,2…	-	-	-	75	16.63	28	9.36	63	25.14
260361	jgi|Poptr1_1|260361|gw1.XVIII.902.1|CDS chrom=LG_XVIII strand=- start=2566408 end=2580679 cdsStart=2566408 cdsEnd=2580679 sfCount=16 sfStarts=2579419,2579294,2578964,2578808,2578609,2578318,2577962,2577385,2576458,2575351,2572075,2567452,2567082,2566877,2566674,2566408, sfEnds=2580679,2579300,2579209,2578885,2578709,2578529,2578056,2577535,2576591,2575453,2572130,2567640,2567161,2567002,2566772,2…	GO:0005961	GO:0004375//glycine dehydrogenase (decarboxylating) activity;GO:0004374	GO:0006544//glycine metabolic process	2	0.44	0	0	5	2
260493	jgi|Poptr1_1|260493|gw1.XVIII.1034.1|CDS chrom=LG_XVIII strand=+ start=3397630 end=3400523 cdsStart=3397630 cdsEnd=3400523 sfCount=9 sfStarts=3397630,3398104,3398277,3398924,3399459,3399604,3399766,3400219,3400429, sfEnds=3397728,3398179,3398379,3398992,3399495,3399678,3399817,3400263,3400523,	-	-	-	2	0.44	2	0.67	0	0
260546	jgi|Poptr1_1|260546|gw1.XVIII.1087.1|CDS chrom=LG_XVIII strand=+ start=3481943 end=3495036 cdsStart=3481943 cdsEnd=3495036 sfCount=21 sfStarts=3481943,3482352,3482893,3484333,3484599,3485574,3487014,3487195,3487461,3487883,3488257,3489043,3489415,3490017,3490431,3490736,3491568,3492673,3493147,3494517,3494835, sfEnds=3482129,3482455,3483027,3484464,3484751,3485703,3487119,3487387,3487621,3488057,…	-	GO:0003723//RNA binding;GO:0004525//ribonuclease III activity;GO:0005524//ATP binding;GO:0008026//ATP-dependent helicase activity;GO:0003676//nucleic acid binding;GO:0004386//helicase activity;GO:0016443//bidentate ribonuclease III activity;GO:0016891//endoribonuclease activity, producing 5'-phosphomonoesters	GO:0006396//RNA processing	4	0.89	0	0	4	1.6
260582	jgi|Poptr1_1|260582|gw1.XVIII.1123.1|CDS chrom=LG_XVIII strand=- start=3761038 end=3764103 cdsStart=3761038 cdsEnd=3764103 sfCount=7 sfStarts=3764036,3763261,3763029,3762542,3762142,3761945,3761038, sfEnds=3764103,3763299,3763099,3762610,3762227,3762037,3761436,	-	GO:0003824//catalytic activity;GO:0016787//hydrolase activity;GO:0047372//acylglycerol lipase activity	GO:0006725//cellular aromatic compound metabolic process	97	21.51	45	15.05	66	26.34
260677	jgi|Poptr1_1|260677|gw1.XVIII.1218.1|CDS chrom=LG_XVIII strand=- start=4342431 end=4345597 cdsStart=4342431 cdsEnd=4345597 sfCount=11 sfStarts=4345522,4345397,4345250,4344957,4344753,4344577,4343834,4343688,4343434,4342732,4342431, sfEnds=4345597,4345437,4345319,4345105,4344854,4344647,4343895,4343751,4343518,4342858,4342495,	-	GO:0004672//protein kinase activity;GO:0005524//ATP binding;GO:0004713//protein tyrosine kinase activity;GO:0004674//protein serine/threonine kinase activity;GO:0004675//transmembrane receptor protein serine/threonine kinase activity;GO:0004676//3-phosphoinositide-dependent protein kinase activity;GO:0004677//DNA-dependent protein kinase activity;GO:0004679//AMP-activated protein kinase activity;…	GO:0006468//protein amino acid phosphorylation	9	2	8	2.68	4	1.6
260712	jgi|Poptr1_1|260712|gw1.XVIII.1253.1|CDS chrom=LG_XVIII strand=- start=4408870 end=4413644 cdsStart=4408870 cdsEnd=4413644 sfCount=11 sfStarts=4413475,4413155,4412966,4412270,4411738,4411669,4411257,4410584,4410126,4409734,4408870, sfEnds=4413644,4413399,4413045,4412346,4411929,4411670,4411354,4410691,4410242,4409883,4409043,	-	-	-	15	3.33	5	1.67	24	9.58
260862	jgi|Poptr1_1|260862|gw1.XVIII.1403.1|CDS chrom=LG_XVIII strand=- start=4956243 end=4958406 cdsStart=4956243 cdsEnd=4958406 sfCount=2 sfStarts=4956629,4956243, sfEnds=4958406,4956363,	-	-	GO:0006350//transcription	3	0.67	2	0.67	5	2
260911	jgi|Poptr1_1|260911|gw1.XVIII.1452.1|CDS chrom=LG_XVIII strand=- start=5199619 end=5201110 cdsStart=5199619 cdsEnd=5201110 sfCount=2 sfStarts=5200820,5199619, sfEnds=5201110,5200524,	-	-	-	3	0.67	2	0.67	0	0
260956	jgi|Poptr1_1|260956|gw1.XVIII.1497.1|CDS chrom=LG_XVIII strand=- start=5292324 end=5297393 cdsStart=5292324 cdsEnd=5297393 sfCount=12 sfStarts=5297275,5296389,5296238,5295817,5295414,5295108,5294831,5294525,5293780,5293606,5292905,5292324, sfEnds=5297393,5296754,5296295,5296134,5295659,5295206,5294872,5294710,5293974,5293681,5293507,5292586,	GO:0016020//membrane	GO:0005267//potassium channel activity;GO:0005249//voltage-gated potassium channel activity;GO:0005261//cation channel activity;GO:0005216//ion channel activity	GO:0006813//potassium ion transport;GO:0006812//cation transport;GO:0006811//ion transport	173	38.37	34	11.37	54	21.55
261010	jgi|Poptr1_1|261010|gw1.XVIII.1551.1|CDS chrom=LG_XVIII strand=- start=5446402 end=5448755 cdsStart=5446402 cdsEnd=5448755 sfCount=3 sfStarts=5448513,5446947,5446402, sfEnds=5448755,5447108,5446863,	GO:0016020//membrane;GO:0005743//mitochondrial inner membrane	GO:0005488//binding	GO:0006810//transport	0	0	5	1.67	2	0.8
261123	jgi|Poptr1_1|261123|gw1.XVIII.1664.1|CDS chrom=LG_XVIII strand=+ start=5740612 end=5742438 cdsStart=5740612 cdsEnd=5742438 sfCount=6 sfStarts=5740612,5740802,5741053,5741257,5741999,5742208, sfEnds=5740682,5740962,5741149,5741908,5742103,5742438,	-	GO:0016597//amino acid binding	GO:0008152//metabolic process	579	128.41	229	76.59	80	31.92
261255	jgi|Poptr1_1|261255|gw1.XVIII.1796.1|CDS chrom=LG_XVIII strand=- start=6007740 end=6009823 cdsStart=6007740 cdsEnd=6009823 sfCount=10 sfStarts=6009776,6009565,6009409,6009122,6008922,6008712,6008460,6008158,6007937,6007740, sfEnds=6009823,6009648,6009483,6009205,6009011,6008813,6008555,6008229,6008032,6007844,	GO:0016021//integral to membrane	GO:0004659//prenyltransferase activity	-	6	1.33	0	0	2	0.8
261261	jgi|Poptr1_1|261261|gw1.XVIII.1802.1|CDS chrom=LG_XVIII strand=+ start=6035601 end=6036320 cdsStart=6035601 cdsEnd=6036320 sfCount=1 sfStarts=6035601, sfEnds=6036320,	-	-	-	2	0.44	0	0	4	1.6
261278	jgi|Poptr1_1|261278|gw1.XVIII.1819.1|CDS chrom=LG_XVIII strand=- start=6086176 end=6102648 cdsStart=6086176 cdsEnd=6102648 sfCount=29 sfStarts=6102502,6101015,6100807,6100325,6099040,6098844,6098614,6098329,6098143,6097309,6097098,6096095,6095897,6095327,6095035,6094581,6094367,6093811,6093643,6091575,6090692,6090507,6089809,6089635,6089229,6087583,6086871,6086542,6086176, sfEnds=6102648,6101152,…	GO:0000785//chromatin;GO:0005634//nucleus	GO:0003677//DNA binding;GO:0005524//ATP binding;GO:0003682//chromatin binding;GO:0008026//ATP-dependent helicase activity;GO:0003676//nucleic acid binding;GO:0004386//helicase activity;GO:0004003//ATP-dependent DNA helicase activity;GO:0004004//ATP-dependent RNA helicase activity;GO:0008094//DNA-dependent ATPase activity;GO:0008186//RNA-dependent ATPase activity;GO:0015462//protein-transmembrane …	GO:0006333//chromatin assembly or disassembly;GO:0006355//regulation of transcription, DNA-dependent	7	1.55	0	0	0	0
261344	jgi|Poptr1_1|261344|gw1.XVIII.1885.1|CDS chrom=LG_XVIII strand=- start=6306167 end=6309488 cdsStart=6306167 cdsEnd=6309488 sfCount=13 sfStarts=6309405,6309236,6309012,6308384,6308070,6307804,6307576,6307355,6306889,6306715,6306535,6306367,6306167, sfEnds=6309488,6309304,6309075,6308463,6308153,6307888,6307661,6307476,6306949,6306813,6306636,6306408,6306283,	-	GO:0003824//catalytic activity;GO:0004300//enoyl-CoA hydratase activity	GO:0008152//metabolic process	7	1.55	0	0	0	0
261376	jgi|Poptr1_1|261376|gw1.XVIII.1917.1|CDS chrom=LG_XVIII strand=- start=6376459 end=6387922 cdsStart=6376459 cdsEnd=6387922 sfCount=10 sfStarts=6387806,6387311,6386626,6380967,6378550,6378175,6377729,6377439,6376822,6376459, sfEnds=6387922,6387374,6386734,6381120,6378675,6378298,6377805,6377491,6376876,6376575,	GO:0008287//protein serine/threonine phosphatase complex;GO:0005963;GO:0017023//myosin phosphatase complex	GO:0004722//protein serine/threonine phosphatase activity;GO:0003824//catalytic activity;GO:0000158;GO:0004721//phosphoprotein phosphatase activity;GO:0004723//calcium-dependent protein serine/threonine phosphatase activity;GO:0004724//magnesium-dependent protein serine/threonine phosphatase activity;GO:0008420//CTD phosphatase activity;GO:0008597//calcium-dependent protein serine/threonine phosp…	GO:0006470//protein amino acid dephosphorylation	37	8.21	8	2.68	0	0
261461	jgi|Poptr1_1|261461|gw1.XVIII.2002.1|CDS chrom=LG_XVIII strand=+ start=6523877 end=6528062 cdsStart=6523877 cdsEnd=6528062 sfCount=11 sfStarts=6523877,6524229,6524951,6525312,6525547,6525763,6525939,6526184,6526471,6527193,6527736, sfEnds=6523974,6524466,6525097,6525440,6525675,6525846,6526063,6526382,6527006,6527304,6528062,	-	GO:0003676//nucleic acid binding;GO:0003723//RNA binding;GO:0003743//translation initiation factor activity	GO:0006413//translational initiation	44	9.76	19	6.35	4	1.6
261502	jgi|Poptr1_1|261502|gw1.XVIII.2043.1|CDS chrom=LG_XVIII strand=- start=6637079 end=6637894 cdsStart=6637079 cdsEnd=6637894 sfCount=1 sfStarts=6637079, sfEnds=6637894,	-	-	-	2	0.44	3	1	5	2
261631	jgi|Poptr1_1|261631|gw1.XVIII.2172.1|CDS chrom=LG_XVIII strand=- start=6951386 end=6952771 cdsStart=6951386 cdsEnd=6952771 sfCount=4 sfStarts=6952187,6951739,6951570,6951386, sfEnds=6952771,6951880,6951651,6951479,	-	-	-	23	5.1	7	2.34	12	4.79
261674	jgi|Poptr1_1|261674|gw1.XVIII.2215.1|CDS chrom=LG_XVIII strand=+ start=7050374 end=7051721 cdsStart=7050374 cdsEnd=7051721 sfCount=2 sfStarts=7050374,7051391, sfEnds=7050573,7051721,	GO:0005622//intracellular;GO:0005840//ribosome	GO:0003735//structural constituent of ribosome	GO:0006412//translation	4	0.89	0	0	2	0.8
261719	jgi|Poptr1_1|261719|gw1.XVIII.2260.1|CDS chrom=LG_XVIII strand=+ start=7356830 end=7366533 cdsStart=7356830 cdsEnd=7366533 sfCount=11 sfStarts=7356830,7357106,7357231,7357448,7362748,7363645,7364071,7364259,7364470,7366197,7366459, sfEnds=7356970,7357147,7357344,7357510,7362875,7363726,7364122,7364356,7364628,7366286,7366533,	GO:0016020//membrane;GO:0016021//integral to membrane	GO:0008508//bile acid:sodium symporter activity	GO:0006814//sodium ion transport;GO:0015711//organic anion transport	2	0.44	2	0.67	0	0
261765	jgi|Poptr1_1|261765|gw1.XVIII.2306.1|CDS chrom=LG_XVIII strand=- start=7586833 end=7589760 cdsStart=7586833 cdsEnd=7589760 sfCount=11 sfStarts=7589666,7589486,7589290,7589087,7588825,7588048,7587802,7587500,7587226,7587029,7586833, sfEnds=7589760,7589583,7589394,7589149,7588898,7588513,7587900,7587658,7587332,7587103,7586883,	-	-	-	51	11.31	7	2.34	6	2.39
261878	jgi|Poptr1_1|261878|gw1.XVIII.2419.1|CDS chrom=LG_XVIII strand=+ start=8299615 end=8301064 cdsStart=8299615 cdsEnd=8301064 sfCount=2 sfStarts=8299615,8300543, sfEnds=8300451,8301064,	-	-	-	2	0.44	0	0	0	0
[truncated: 11,991 more rows]
