# Supplementary material for: Digital Gene Expression Analysis of Populus simonii × P. nigra Pollen Germination and Tube Growth
Source: Front Plant Sci. 2016 Jun 15;7:825. doi: 10.3389/fpls.2016.00825 (PMC4908133; doi:10.3389/fpls.2016.00825)
Supplement: Supplementary Table S5 — Genes expressed in the three stages. [file Table5.xls]

## Sheet: Genes expressed in three stages
gene	MP_raw	HP_raw	PT_raw	MP_norm	HP_norm	PT_norm
171548	170	95	52	37.7	31.77	20.75
171592	18	2	6	3.99	0.67	2.39
171922	17	9	2	3.77	3.01	0.8
171961	37	10	13	8.21	3.34	5.19
171987	69	15	9	15.3	5.02	3.59
172135	41	20	11	9.09	6.69	4.39
172222	72	35	47	15.97	11.71	18.75
172282	100	53	81	22.18	17.73	32.32
172298	18	11	9	3.99	3.68	3.59
172383	9	8	17	2	2.68	6.78
172390	58	29	15	12.86	9.7	5.99
172400	159	67	15	35.26	22.41	5.99
172496	170	58	58	37.7	19.4	23.14
172507	116	51	29	25.73	17.06	11.57
173157	175	34	3	38.81	11.37	1.2
173354	3	4	33	0.67	1.34	13.17
173806	25	12	18	5.54	4.01	7.18
173884	1230	1704	1841	272.78	569.89	734.62
174072	5	2	2	1.11	0.67	0.8
174078	17	8	9	3.77	2.68	3.59
174225	18	24	48	3.99	8.03	19.15
174479	22	17	9	4.88	5.69	3.59
174618	25	6	16	5.54	2.01	6.38
174621	632	209	116	140.16	69.9	46.29
174634	3	8	16	0.67	2.68	6.38
174695	18	5	10	3.99	1.67	3.99
174794	284	104	122	62.98	34.78	48.68
174838	4	4	6	0.89	1.34	2.39
174878	62	31	11	13.75	10.37	4.39
175017	30	6	7	6.65	2.01	2.79
175495	7	3	3	1.55	1	1.2
175516	3	2	13	0.67	0.67	5.19
175522	92	68	69	20.4	22.74	27.53
175680	273	146	96	60.54	48.83	38.31
175699	5	5	2	1.11	1.67	0.8
175959	89	24	27	19.74	8.03	10.77
176203	106	58	50	23.51	19.4	19.95
176238	470	214	96	104.23	71.57	38.31
176264	19	28	15	4.21	9.36	5.99
176324	29	5	2	6.43	1.67	0.8
176327	44	31	18	9.76	10.37	7.18
176403	5	6	2	1.11	2.01	0.8
176521	97	30	13	21.51	10.03	5.19
176546	57	23	61	12.64	7.69	24.34
176553	509	215	100	112.88	71.91	39.9
176894	60	44	14	13.31	14.72	5.59
176978	30	11	28	6.65	3.68	11.17
176992	23	13	2	5.1	4.35	0.8
177173	22	27	14	4.88	9.03	5.59
177604	727	335	124	161.23	112.04	49.48
177631	68	22	27	15.08	7.36	10.77
177701	177	51	86	39.25	17.06	34.32
177738	22	18	2	4.88	6.02	0.8
177749	113	35	51	25.06	11.71	20.35
177885	11	18	9	2.44	6.02	3.59
177956	190	31	14	42.14	10.37	5.59
178044	3539	1657	2420	784.85	554.17	965.66
178089	130	31	37	28.83	10.37	14.76
178183	36	8	4	7.98	2.68	1.6
178241	9244	6814	4064	2050.05	2278.89	1621.67
178287	43	29	49	9.54	9.7	19.55
178300	6	2	3	1.33	0.67	1.2
178311	28	6	9	6.21	2.01	3.59
178315	101	71	60	22.4	23.75	23.94
178459	364	141	50	80.72	47.16	19.95
178669	30	20	10	6.65	6.69	3.99
179096	29	20	14	6.43	6.69	5.59
179111	3	7	6	0.67	2.34	2.39
179193	94	8	4	20.85	2.68	1.6
179397	3	5	5	0.67	1.67	2
179430	101	28	34	22.4	9.36	13.57
179447	6	6	3	1.33	2.01	1.2
179467	139	43	21	30.83	14.38	8.38
179596	26	9	27	5.77	3.01	10.77
179958	128	26	38	28.39	8.7	15.16
179962	7	2	2	1.55	0.67	0.8
180052	67	30	24	14.86	10.03	9.58
180724	29	9	11	6.43	3.01	4.39
180906	25	10	2	5.54	3.34	0.8
181199	30	20	5	6.65	6.69	2
181203	87	15	23	19.29	5.02	9.18
181230	19	2	7	4.21	0.67	2.79
181288	113	84	43	25.06	28.09	17.16
194941	45	15	20	9.98	5.02	7.98
194989	14	4	6	3.1	1.34	2.39
195018	83	62	49	18.41	20.74	19.55
195162	8	15	10	1.77	5.02	3.99
195416	11	6	3	2.44	2.01	1.2
195667	9	2	2	2	0.67	0.8
196216	260	68	46	57.66	22.74	18.36
197160	100	40	29	22.18	13.38	11.57
197448	41	22	38	9.09	7.36	15.16
197963	23	6	10	5.1	2.01	3.99
198254	34	25	9	7.54	8.36	3.59
198321	67	31	65	14.86	10.37	25.94
198384	25	16	66	5.54	5.35	26.34
198395	176	69	69	39.03	23.08	27.53
198513	74	36	54	16.41	12.04	21.55
198601	38	38	3438	8.43	12.71	1371.88
198631	264	83	66	58.55	27.76	26.34
198884	24	11	7	5.32	3.68	2.79
198903	30	23	6	6.65	7.69	2.39
199097	23	21	17	5.1	7.02	6.78
199105	1924	472	196	426.69	157.86	78.21
199494	17	2	5	3.77	0.67	2
199756	55	31	60	12.2	10.37	23.94
199993	38	36	78	8.43	12.04	31.12
200273	5	3	10	1.11	1	3.99
200504	12	9	3	2.66	3.01	1.2
200584	37	38	68	8.21	12.71	27.13
200694	58	13	2	12.86	4.35	0.8
201036	7	11	4	1.55	3.68	1.6
201048	14	7	2	3.1	2.34	0.8
201228	808	334	430	179.19	111.7	171.58
201272	55	32	132	12.2	10.7	52.67
201360	2	4	2	0.44	1.34	0.8
201380	3199	1098	629	709.44	367.22	250.99
201690	480	273	159	106.45	91.3	63.45
201766	69	34	21	15.3	11.37	8.38
201974	26	17	22	5.77	5.69	8.78
201996	20	6	15	4.44	2.01	5.99
202048	169	111	58	37.48	37.12	23.14
202265	13	2	6	2.88	0.67	2.39
202304	84	19	76	18.63	6.35	30.33
202329	12	12	15	2.66	4.01	5.99
202375	54	26	7	11.98	8.7	2.79
202809	223	113	50	49.45	37.79	19.95
202910	117	31	33	25.95	10.37	13.17
202947	2	3	9	0.44	1	3.59
203214	12	6	2	2.66	2.01	0.8
203284	112	13	12	24.84	4.35	4.79
203647	2	2	6	0.44	0.67	2.39
203664	22	15	8	4.88	5.02	3.19
203733	42	9	13	9.31	3.01	5.19
203735	430	239	306	95.36	79.93	122.1
203847	21	4	23	4.66	1.34	9.18
203919	4	2	3	0.89	0.67	1.2
204176	41	11	14	9.09	3.68	5.59
204190	47	2	14	10.42	0.67	5.59
204260	2	2	2	0.44	0.67	0.8
204349	9	5	7	2	1.67	2.79
204417	15	3	2	3.33	1	0.8
204508	13	10	8	2.88	3.34	3.19
204684	7	2	2	1.55	0.67	0.8
204853	11	3	6	2.44	1	2.39
204897	113	47	27	25.06	15.72	10.77
205443	27	4	5	5.99	1.34	2
205458	5	2	10	1.11	0.67	3.99
205724	155	54	60	34.37	18.06	23.94
205863	23	15	9	5.1	5.02	3.59
206205	97	41	69	21.51	13.71	27.53
206268	85	35	26	18.85	11.71	10.37
206464	72	53	65	15.97	17.73	25.94
206604	258	173	60	57.22	57.86	23.94
206632	17	8	7	3.77	2.68	2.79
206707	11	2	3	2.44	0.67	1.2
206728	30	12	10	6.65	4.01	3.99
206792	28	9	17	6.21	3.01	6.78
206835	84	81	10	18.63	27.09	3.99
207070	15	3	9	3.33	1	3.59
207196	9	2	10	2	0.67	3.99
207220	71	21	54	15.75	7.02	21.55
207235	21	22	7	4.66	7.36	2.79
207428	38	15	9	8.43	5.02	3.59
207537	16	18	6	3.55	6.02	2.39
207676	3	2	6	0.67	0.67	2.39
207680	390	162	37	86.49	54.18	14.76
207868	132	111	139	29.27	37.12	55.47
207942	5	2	7	1.11	0.67	2.79
207971	7	3	2	1.55	1	0.8
207980	68	30	16	15.08	10.03	6.38
208054	12	5	16	2.66	1.67	6.38
208272	14	4	5	3.1	1.34	2
208407	28	3	34	6.21	1	13.57
208472	161	58	20	35.71	19.4	7.98
208477	293	73	14	64.98	24.41	5.59
208603	305	248	203	67.64	82.94	81
208842	73	93	247	16.19	31.1	98.56
208844	13	9	10	2.88	3.01	3.99
208891	16	12	48	3.55	4.01	19.15
209034	2	3	2	0.44	1	0.8
209043	62	16	10	13.75	5.35	3.99
209085	42	12	5	9.31	4.01	2
209259	20	6	3	4.44	2.01	1.2
209469	187	106	85	41.47	35.45	33.92
209711	12	13	5	2.66	4.35	2
209721	31	10	12	6.87	3.34	4.79
209792	25	7	4	5.54	2.34	1.6
209861	13	4	2	2.88	1.34	0.8
209865	12	4	11	2.66	1.34	4.39
209890	28	2	7	6.21	0.67	2.79
209891	342	136	32	75.85	45.48	12.77
209946	40	31	7	8.87	10.37	2.79
209993	29	4	4	6.43	1.34	1.6
215882	202	77	80	44.8	25.75	31.92
215917	896	477	306	198.71	159.53	122.1
215931	7	3	3	1.55	1	1.2
215969	9	6	7	2	2.01	2.79
216150	1037	705	221	229.98	235.78	88.19
216338	30	6	4	6.65	2.01	1.6
216395	8	5	8	1.77	1.67	3.19
216542	490	229	339	108.67	76.59	135.27
216759	160	109	72	35.48	36.45	28.73
216767	19	2	7	4.21	0.67	2.79
216921	67	38	40	14.86	12.71	15.96
216941	1684	308	44	373.46	103.01	17.56
217083	4	2	2	0.89	0.67	0.8
217167	187	37	19	41.47	12.37	7.58
217179	3	2	3	0.67	0.67	1.2
217187	150	54	36	33.27	18.06	14.37
217317	244	107	72	54.11	35.79	28.73
217346	856	488	249	189.84	163.21	99.36
217351	12	25	48	2.66	8.36	19.15
217357	48	15	24	10.64	5.02	9.58
217377	24	10	4	5.32	3.34	1.6
217548	89	59	31	19.74	19.73	12.37
217549	200	38	32	44.35	12.71	12.77
217687	117	60	19	25.95	20.07	7.58
217823	5	2	7	1.11	0.67	2.79
217910	10	6	11	2.22	2.01	4.39
217949	87	38	43	19.29	12.71	17.16
218106	69	50	116	15.3	16.72	46.29
218255	86	11	6	19.07	3.68	2.39
218644	65	46	93	14.42	15.38	37.11
218683	4	2	2	0.89	0.67	0.8
218739	44	10	23	9.76	3.34	9.18
218778	273	63	65	60.54	21.07	25.94
218807	3	2	9	0.67	0.67	3.59
219180	501	284	125	111.11	94.98	49.88
219297	32	2	23	7.1	0.67	9.18
219472	52	67	72	11.53	22.41	28.73
219528	159	131	159	35.26	43.81	63.45
219665	444	223	326	98.47	74.58	130.08
219713	2	2	4	0.44	0.67	1.6
219726	211	95	37	46.79	31.77	14.76
225563	5	2	9	1.11	0.67	3.59
225603	298	278	656	66.09	92.98	261.77
226016	28	20	40	6.21	6.69	15.96
226044	42	25	14	9.31	8.36	5.59
226066	37	6	18	8.21	2.01	7.18
226120	109	42	18	24.17	14.05	7.18
226137	41	18	93	9.09	6.02	37.11
226191	40	11	10	8.87	3.68	3.99
226295	5	2	2	1.11	0.67	0.8
226326	65	19	20	14.42	6.35	7.98
226456	69	48	4	15.3	16.05	1.6
226668	579	486	136	128.41	162.54	54.27
226761	55	31	10	12.2	10.37	3.99
226940	28	8	44	6.21	2.68	17.56
226952	196	53	23	43.47	17.73	9.18
227384	10	4	3	2.22	1.34	1.2
227423	20	31	9	4.44	10.37	3.59
227496	110	41	23	24.39	13.71	9.18
227728	11	3	5	2.44	1	2
227767	66	27	17	14.64	9.03	6.78
227836	66	22	83	14.64	7.36	33.12
227846	2	3	3	0.44	1	1.2
228075	14	9	10	3.1	3.01	3.99
228193	42	14	17	9.31	4.68	6.78
228238	18	18	39	3.99	6.02	15.56
228298	55	15	9	12.2	5.02	3.59
228333	19	10	31	4.21	3.34	12.37
228427	37	15	32	8.21	5.02	12.77
228501	20	14	3	4.44	4.68	1.2
228521	8	3	7	1.77	1	2.79
228551	14	4	4	3.1	1.34	1.6
228682	9	5	8	2	1.67	3.19
228694	4	43	133	0.89	14.38	53.07
228799	150	151	237	33.27	50.5	94.57
228815	78	34	44	17.3	11.37	17.56
228966	2	6	7	0.44	2.01	2.79
229016	1026	530	761	227.54	177.25	303.66
229510	2	2	5	0.44	0.67	2
229528	7	8	4	1.55	2.68	1.6
229572	18	10	10	3.99	3.34	3.99
229734	50	2	7	11.09	0.67	2.79
229902	46	16	4	10.2	5.35	1.6
229960	24	10	17	5.32	3.34	6.78
229995	86	115	116	19.07	38.46	46.29
230224	17	6	2	3.77	2.01	0.8
230268	7	4	8	1.55	1.34	3.19
230496	89	36	25	19.74	12.04	9.98
230554	66	8	8	14.64	2.68	3.19
230624	137	32	33	30.38	10.7	13.17
230630	3	2	3	0.67	0.67	1.2
230718	62	11	12	13.75	3.68	4.79
231035	50	10	9	11.09	3.34	3.59
231066	57	58	275	12.64	19.4	109.73
231287	160	50	60	35.48	16.72	23.94
231477	2	5	15	0.44	1.67	5.99
231595	1568	622	150	347.74	208.02	59.85
231748	104	122	96	23.06	40.8	38.31
231966	11	2	2	2.44	0.67	0.8
232479	115	118	69	25.5	39.46	27.53
232641	37	26	15	8.21	8.7	5.99
232704	74	11	6	16.41	3.68	2.39
232732	17	12	6	3.77	4.01	2.39
232754	100	60	74	22.18	20.07	29.53
232773	19	73	7	4.21	24.41	2.79
232836	5	3	2	1.11	1	0.8
233802	32	18	8	7.1	6.02	3.19
233876	12	14	14	2.66	4.68	5.59
234148	5	2	6	1.11	0.67	2.39
234558	917	366	278	203.36	122.41	110.93
234791	28	13	19	6.21	4.35	7.58
234828	15	10	4	3.33	3.34	1.6
234838	158	50	32	35.04	16.72	12.77
234940	8	3	2	1.77	1	0.8
235172	642	343	433	142.38	114.71	172.78
235185	19	5	15	4.21	1.67	5.99
235193	70	36	21	15.52	12.04	8.38
235464	76	31	5	16.85	10.37	2
235487	8	6	6	1.77	2.01	2.39
235497	4	3	2	0.89	1	0.8
235661	8	4	16	1.77	1.34	6.38
235801	56	27	4	12.42	9.03	1.6
235948	86	111	41	19.07	37.12	16.36
240126	37	30	37	8.21	10.03	14.76
240188	18	62	602	3.99	20.74	240.22
240205	23	6	15	5.1	2.01	5.99
240413	72	47	5	15.97	15.72	2
240561	84	76	91	18.63	25.42	36.31
240603	5	6	9	1.11	2.01	3.59
240860	14	15	13	3.1	5.02	5.19
240966	70	30	47	15.52	10.03	18.75
240991	41	32	22	9.09	10.7	8.78
241081	51	2	13	11.31	0.67	5.19
241215	332	128	85	73.63	42.81	33.92
241426	11	2	2	2.44	0.67	0.8
241469	27	8	10	5.99	2.68	3.99
241702	228	77	24	50.56	25.75	9.58
242013	54	15	7	11.98	5.02	2.79
242477	6	4	23	1.33	1.34	9.18
242488	65	13	14	14.42	4.35	5.59
242701	76	57	29	16.85	19.06	11.57
242876	21	22	13	4.66	7.36	5.19
242903	11	2	5	2.44	0.67	2
243370	37	6	4	8.21	2.01	1.6
243527	86	51	25	19.07	17.06	9.98
243706	91	60	21	20.18	20.07	8.38
243812	41	44	17	9.09	14.72	6.78
243981	15	4	5	3.33	1.34	2
244064	12	2	10	2.66	0.67	3.99
244371	8	6	10	1.77	2.01	3.99
244452	2	2	5	0.44	0.67	2
244470	4	12	41	0.89	4.01	16.36
244527	2	3	2	0.44	1	0.8
244547	7	4	10	1.55	1.34	3.99
244577	87	22	24	19.29	7.36	9.58
244627	38	6	7	8.43	2.01	2.79
244776	9	2	13	2	0.67	5.19
244897	10	12	8	2.22	4.01	3.19
244982	55	23	3	12.2	7.69	1.2
245011	44	7	4	9.76	2.34	1.6
245102	165	150	257	36.59	50.17	102.55
245254	196	152	49	43.47	50.84	19.55
245784	229	125	63	50.79	41.81	25.14
245912	88	21	8	19.52	7.02	3.19
246016	17	5	9	3.77	1.67	3.59
246020	10	4	16	2.22	1.34	6.38
246085	266	148	52	58.99	49.5	20.75
246151	18	2	5	3.99	0.67	2
246170	105	30	67	23.29	10.03	26.74
246206	20	13	10	4.44	4.35	3.99
246290	92	27	31	20.4	9.03	12.37
246332	28	3	10	6.21	1	3.99
246339	362	115	87	80.28	38.46	34.72
246378	27	36	5	5.99	12.04	2
246402	71	34	17	15.75	11.37	6.78
246516	74	19	15	16.41	6.35	5.99
246517	737	269	76	163.44	89.97	30.33
246575	710	267	77	157.46	89.3	30.73
246668	27	14	11	5.99	4.68	4.39
246709	7	4	12	1.55	1.34	4.79
246818	35	29	21	7.76	9.7	8.38
246905	68	22	54	15.08	7.36	21.55
246928	29	9	7	6.43	3.01	2.79
247130	59	18	32	13.08	6.02	12.77
247179	56	18	4	12.42	6.02	1.6
247318	19	13	14	4.21	4.35	5.59
247666	66	29	34	14.64	9.7	13.57
247852	45	2	10	9.98	0.67	3.99
248127	5	2	5	1.11	0.67	2
248252	14	7	9	3.1	2.34	3.59
248562	13	14	12	2.88	4.68	4.79
248775	42	4	8	9.31	1.34	3.19
248876	14	14	25	3.1	4.68	9.98
249034	128	93	122	28.39	31.1	48.68
249106	379	139	264	84.05	46.49	105.34
249682	80	36	34	17.74	12.04	13.57
249733	10	5	2	2.22	1.67	0.8
249797	59	20	14	13.08	6.69	5.59
249871	8	3	4	1.77	1	1.6
249875	38	6	11	8.43	2.01	4.39
250013	138	77	77	30.6	25.75	30.73
250259	14	4	3	3.1	1.34	1.2
250296	10	2	3	2.22	0.67	1.2
250497	351	67	58	77.84	22.41	23.14
250697	109	30	12	24.17	10.03	4.79
250796	119	39	60	26.39	13.04	23.94
250899	7	3	2	1.55	1	0.8
250967	3	2	6	0.67	0.67	2.39
250990	16	3	3	3.55	1	1.2
251405	9	2	5	2	0.67	2
251530	831	201	113	184.29	67.22	45.09
251749	18	25	51	3.99	8.36	20.35
251756	4	8	7	0.89	2.68	2.79
251873	7	6	3	1.55	2.01	1.2
251956	131	103	123	29.05	34.45	49.08
251973	10	5	12	2.22	1.67	4.79
251989	20	12	9	4.44	4.01	3.59
252039	13	2	9	2.88	0.67	3.59
252050	33	12	57	7.32	4.01	22.74
252138	69	20	3	15.3	6.69	1.2
252260	6	2	4	1.33	0.67	1.6
252279	42	11	7	9.31	3.68	2.79
252306	645	655	501	143.04	219.06	199.92
252426	64	51	6	14.19	17.06	2.39
252452	14	7	3	3.1	2.34	1.2
252561	11	3	3	2.44	1	1.2
252798	19	14	7	4.21	4.68	2.79
252978	168	57	75	37.26	19.06	29.93
252991	114	30	31	25.28	10.03	12.37
253088	25	7	3	5.54	2.34	1.2
253439	2	3	2	0.44	1	0.8
253535	12	15	40	2.66	5.02	15.96
253557	22	5	16	4.88	1.67	6.38
253565	159	20	12	35.26	6.69	4.79
253600	105	35	37	23.29	11.71	14.76
253872	20	6	9	4.44	2.01	3.59
253984	62	13	20	13.75	4.35	7.98
254018	49	20	6	10.87	6.69	2.39
254154	196	88	35	43.47	29.43	13.97
254300	19	3	2	4.21	1	0.8
254409	11	7	14	2.44	2.34	5.59
254413	41	12	3	9.09	4.01	1.2
254437	21	10	3	4.66	3.34	1.2
254443	237	22	11	52.56	7.36	4.39
254555	585	249	56	129.74	83.28	22.35
254593	6	4	2	1.33	1.34	0.8
254726	94	11	7	20.85	3.68	2.79
254734	352	140	158	78.06	46.82	63.05
254823	23	10	19	5.1	3.34	7.58
254922	65	7	8	14.42	2.34	3.19
255039	4	11	14	0.89	3.68	5.59
255086	171	66	16	37.92	22.07	6.38
255093	667	438	97	147.92	146.49	38.71
255095	2	2	3	0.44	0.67	1.2
255152	202	117	22	44.8	39.13	8.78
255215	64	3	10	14.19	1	3.99
255310	5	8	3	1.11	2.68	1.2
255529	15	4	4	3.33	1.34	1.6
255616	2	8	2	0.44	2.68	0.8
255621	50	40	58	11.09	13.38	23.14
255819	227	220	104	50.34	73.58	41.5
255975	203	78	58	45.02	26.09	23.14
256059	21	9	3	4.66	3.01	1.2
256091	37	7	12	8.21	2.34	4.79
256101	37	33	89	8.21	11.04	35.51
256143	172	77	37	38.14	25.75	14.76
256238	15	17	8	3.33	5.69	3.19
256352	224	125	38	49.68	41.81	15.16
256432	433	291	95	96.03	97.32	37.91
256514	2300	1255	504	510.07	419.73	201.11
256525	35	7	5	7.76	2.34	2
256575	34	7	22	7.54	2.34	8.78
256588	1169	714	1500	259.25	238.79	598.55
256636	124	13	35	27.5	4.35	13.97
256646	572	345	286	126.85	115.38	114.12
256737	27	2	5	5.99	0.67	2
256910	76	17	13	16.85	5.69	5.19
257136	16	8	7	3.55	2.68	2.79
257170	586	380	219	129.96	127.09	87.39
257510	34	12	8	7.54	4.01	3.19
257619	18	7	17	3.99	2.34	6.78
257875	78	82	70	17.3	27.42	27.93
258203	39	31	15	8.65	10.37	5.99
258251	30	15	10	6.65	5.02	3.99
258432	38	17	10	8.43	5.69	3.99
258445	15	6	4	3.33	2.01	1.6
258544	77	56	33	17.08	18.73	13.17
258595	5	4	8	1.11	1.34	3.19
258693	18	4	11	3.99	1.34	4.39
258731	27	9	8	5.99	3.01	3.19
258873	2	4	6	0.44	1.34	2.39
259048	91	28	15	20.18	9.36	5.99
259121	25	24	10	5.54	8.03	3.99
259146	20	14	21	4.44	4.68	8.38
259257	585	218	111	129.74	72.91	44.29
259262	33	9	19	7.32	3.01	7.58
259295	5079	1692	347	1126.37	565.88	138.46
259430	2550	1019	810	565.51	340.8	323.22
259463	36	9	21	7.98	3.01	8.38
259589	23	11	6	5.1	3.68	2.39
259851	21	2	9	4.66	0.67	3.59
259857	7	2	5	1.55	0.67	2
259937	85	44	27	18.85	14.72	10.77
260000	33	5	10	7.32	1.67	3.99
260030	15	10	2	3.33	3.34	0.8
260106	145	25	23	32.16	8.36	9.18
260154	220	53	124	48.79	17.73	49.48
260282	9	6	3	2	2.01	1.2
260343	75	28	63	16.63	9.36	25.14
260582	97	45	66	21.51	15.05	26.34
260677	9	8	4	2	2.68	1.6
260712	15	5	24	3.33	1.67	9.58
260862	3	2	5	0.67	0.67	2
260956	173	34	54	38.37	11.37	21.55
261123	579	229	80	128.41	76.59	31.92
261461	44	19	4	9.76	6.35	1.6
261502	2	3	5	0.44	1	2
261631	23	7	12	5.1	2.34	4.79
261765	51	7	6	11.31	2.34	2.39
261951	6901	2729	4534	1530.44	912.69	1809.22
262082	10	2	6	2.22	0.67	2.39
262189	183	39	27	40.58	13.04	10.77
262327	50	11	10	11.09	3.68	3.99
262334	31	10	25	6.87	3.34	9.98
262456	489	90	50	108.45	30.1	19.95
262485	313	473	1230	69.41	158.19	490.81
262596	15	25	49	3.33	8.36	19.55
262651	138	147	269	30.6	49.16	107.34
262924	16	3	12	3.55	1	4.79
263374	72	70	65	15.97	23.41	25.94
263506	166	268	136	36.81	89.63	54.27
264665	156	92	64	34.6	30.77	25.54
264686	2	2	2	0.44	0.67	0.8
264694	413	563	480	91.59	188.29	191.54
264791	15	3	4	3.33	1	1.6
265162	554	253	285	122.86	84.61	113.72
265173	106	66	37	23.51	22.07	14.76
265385	13	3	11	2.88	1	4.39
265643	28	6	18	6.21	2.01	7.18
265745	3	3	2	0.67	1	0.8
265874	74	15	2	16.41	5.02	0.8
266000	73	19	22	16.19	6.35	8.78
266020	44	32	9	9.76	10.7	3.59
266064	618	170	159	137.05	56.86	63.45
266156	10	8	9	2.22	2.68	3.59
266206	8	5	2	1.77	1.67	0.8
266243	88	52	73	19.52	17.39	29.13
266564	150	46	32	33.27	15.38	12.77
266861	48	42	102	10.64	14.05	40.7
267028	502	588	389	111.33	196.65	155.22
267133	28	6	13	6.21	2.01	5.19
267168	48	7	3	10.64	2.34	1.2
267409	10	3	11	2.22	1	4.39
267507	52	22	28	11.53	7.36	11.17
267800	62	26	35	13.75	8.7	13.97
267832	2	2	4	0.44	0.67	1.6
267841	18	8	10	3.99	2.68	3.99
268043	170	110	79	37.7	36.79	31.52
268089	7	5	5	1.55	1.67	2
268118	3	2	5	0.67	0.67	2
268153	7	3	6	1.55	1	2.39
268247	174	31	9	38.59	10.37	3.59
268449	288	183	79	63.87	61.2	31.52
268560	14	5	5	3.1	1.67	2
268605	11	2	7	2.44	0.67	2.79
268742	2	3	8	0.44	1	3.19
269057	16	2	5	3.55	0.67	2
269210	50	18	17	11.09	6.02	6.78
269358	15	4	5	3.33	1.34	2
270060	540	278	165	119.76	92.98	65.84
270507	17	16	21	3.77	5.35	8.38
271304	14	8	5	3.1	2.68	2
271547	47	37	40	10.42	12.37	15.96
271920	62	28	31	13.75	9.36	12.37
272274	56	4	10	12.42	1.34	3.99
272342	298	104	66	66.09	34.78	26.34
272555	8	5	3	1.77	1.67	1.2
272628	12	6	7	2.66	2.01	2.79
273439	76	34	37	16.85	11.37	14.76
273445	37	12	12	8.21	4.01	4.79
273483	98	49	41	21.73	16.39	16.36
273494	9	4	8	2	1.34	3.19
273542	32	5	2	7.1	1.67	0.8
273974	21	6	6	4.66	2.01	2.39
274007	13	5	10	2.88	1.67	3.99
274109	86	56	46	19.07	18.73	18.36
274192	9	17	14	2	5.69	5.59
274301	13	4	14	2.88	1.34	5.59
274558	85	114	45	18.85	38.13	17.96
274863	19	3	5	4.21	1	2
275133	11	8	2	2.44	2.68	0.8
275141	34	4	2	7.54	1.34	0.8
275442	70	11	13	15.52	3.68	5.19
276297	31	10	4	6.87	3.34	1.6
276485	2	3	10	0.44	1	3.99
276867	17	6	2	3.77	2.01	0.8
277086	33	14	10	7.32	4.68	3.99
277260	76	10	14	16.85	3.34	5.59
277265	406	115	72	90.04	38.46	28.73
277720	9	2	7	2	0.67	2.79
277840	1126	872	643	249.71	291.63	256.58
277973	51	6	7	11.31	2.01	2.79
278309	7	2	2	1.55	0.67	0.8
278332	30	17	24	6.65	5.69	9.58
278745	51	5	12	11.31	1.67	4.79
279773	6	6	4	1.33	2.01	1.6
279838	25	18	10	5.54	6.02	3.99
279914	119	61	89	26.39	20.4	35.51
279972	12	4	3	2.66	1.34	1.2
280166	40	21	7	8.87	7.02	2.79
280297	18	7	5	3.99	2.34	2
280434	47	9	3	10.42	3.01	1.2
280784	269	177	179	59.66	59.2	71.43
280952	71	37	85	15.75	12.37	33.92
281218	14	9	23	3.1	3.01	9.18
281696	105	12	44	23.29	4.01	17.56
281706	87	38	34	19.29	12.71	13.57
282103	568	108	118	125.97	36.12	47.09
282545	5	6	2	1.11	2.01	0.8
282585	750	211	201	166.33	70.57	80.21
286469	29	14	43	6.43	4.68	17.16
286633	28	4	12	6.21	1.34	4.79
286710	60	21	12	13.31	7.02	4.79
286725	42	7	11	9.31	2.34	4.39
286743	465	242	268	103.12	80.94	106.94
286797	505	194	188	111.99	64.88	75.02
286870	30	6	10	6.65	2.01	3.99
286937	12	13	12	2.66	4.35	4.79
287102	420	71	118	93.14	23.75	47.09
287320	31	13	21	6.87	4.35	8.38
287579	12	10	45	2.66	3.34	17.96
287651	14	8	4	3.1	2.68	1.6
287702	5	10	2	1.11	3.34	0.8
287722	19	2	2	4.21	0.67	0.8
287767	147	58	45	32.6	19.4	17.96
287791	5	2	3	1.11	0.67	1.2
288087	73	75	21	16.19	25.08	8.38
288153	109	17	2	24.17	5.69	0.8
288174	220	93	33	48.79	31.1	13.17
288825	5	2	3	1.11	0.67	1.2
288856	8	4	20	1.77	1.34	7.98
288951	2	4	5	0.44	1.34	2
289323	37	24	93	8.21	8.03	37.11
289365	28	15	10	6.21	5.02	3.99
290317	22	6	2	4.88	2.01	0.8
292476	21	14	18	4.66	4.68	7.18
292577	53	4	3	11.75	1.34	1.2
292686	15	43	72	3.33	14.38	28.73
292715	27	21	70	5.99	7.02	27.93
292809	60	20	9	13.31	6.69	3.59
293653	8	5	5	1.77	1.67	2
293793	12	8	5	2.66	2.68	2
293950	389	84	96	86.27	28.09	38.31
294001	64	4	8	14.19	1.34	3.19
294621	8	4	4	1.77	1.34	1.6
294641	47	10	46	10.42	3.34	18.36
294891	18	6	10	3.99	2.01	3.99
295159	23	5	2	5.1	1.67	0.8
295645	31	10	4	6.87	3.34	1.6
296528	7	4	3	1.55	1.34	1.2
296648	47	7	3	10.42	2.34	1.2
297243	38	10	3	8.43	3.34	1.2
297271	15	7	4	3.33	2.34	1.6
297902	24	8	11	5.32	2.68	4.39
298030	47	47	32	10.42	15.72	12.77
298105	97	37	45	21.51	12.37	17.96
419435	49	12	6	10.87	4.01	2.39
419543	42	18	110	9.31	6.02	43.89
419566	1066	652	375	236.41	218.06	149.64
419579	10	4	3	2.22	1.34	1.2
419601	95	10	19	21.07	3.34	7.58
419626	19	10	15	4.21	3.34	5.99
419658	180	118	37	39.92	39.46	14.76
419717	307	134	243	68.08	44.82	96.97
419725	167	97	71	37.04	32.44	28.33
419759	18	7	8	3.99	2.34	3.19
419787	3	6	3	0.67	2.01	1.2
419789	40	9	27	8.87	3.01	10.77
419857	60	15	3	13.31	5.02	1.2
419885	15	15	2	3.33	5.02	0.8
419971	16	2	9	3.55	0.67	3.59
420005	19	8	11	4.21	2.68	4.39
420008	63	10	5	13.97	3.34	2
420010	76	37	43	16.85	12.37	17.16
420013	62	15	17	13.75	5.02	6.78
420046	13	26	9	2.88	8.7	3.59
420115	4	2	7	0.89	0.67	2.79
420171	27	17	9	5.99	5.69	3.59
420173	497	277	126	110.22	92.64	50.28
420206	524	141	57	116.21	47.16	22.74
420233	36	7	45	7.98	2.34	17.96
420239	4	6	3	0.89	2.01	1.2
420378	52	12	2	11.53	4.01	0.8
420549	22	8	5	4.88	2.68	2
420551	1792	573	183	397.41	191.64	73.02
420618	222	147	151	49.23	49.16	60.25
420637	40	9	19	8.87	3.01	7.58
420825	187	126	17	41.47	42.14	6.78
420914	55	24	61	12.2	8.03	24.34
421156	7	2	5	1.55	0.67	2
421192	300	148	47	66.53	49.5	18.75
421215	45	10	2	9.98	3.34	0.8
421245	63	34	10	13.97	11.37	3.99
421282	13	2	2	2.88	0.67	0.8
421298	8	7	7	1.77	2.34	2.79
421379	195	98	34	43.25	32.78	13.57
421459	5	2	12	1.11	0.67	4.79
421785	109	30	48	24.17	10.03	19.15
422000	7	7	16	1.55	2.34	6.38
422129	65	27	24	14.42	9.03	9.58
422188	49	8	12	10.87	2.68	4.79
422202	1136	798	1065	251.93	266.89	424.97
422212	13	10	6	2.88	3.34	2.39
422217	102	102	33	22.62	34.11	13.17
422329	46	14	4	10.2	4.68	1.6
422345	34	23	18	7.54	7.69	7.18
422401	20	8	7	4.44	2.68	2.79
422437	1213	976	1014	269.01	326.42	404.62
422476	229	123	258	50.79	41.14	102.95
422575	6	6	7	1.33	2.01	2.79
422674	104	33	151	23.06	11.04	60.25
422849	197	104	149	43.69	34.78	59.46
422912	1459	1238	551	323.56	414.04	219.87
423015	14	6	2	3.1	2.01	0.8
423026	57	26	9	12.64	8.7	3.59
423133	121	96	79	26.83	32.11	31.52
423380	42	19	3	9.31	6.35	1.2
423478	384	272	415	85.16	90.97	165.6
423493	35	8	3	7.76	2.68	1.2
423518	46	36	38	10.2	12.04	15.16
423542	42	40	6	9.31	13.38	2.39
423734	18	18	80	3.99	6.02	31.92
423746	162	28	21	35.93	9.36	8.38
423962	4	5	2	0.89	1.67	0.8
423968	15	6	2	3.33	2.01	0.8
424068	8	3	9	1.77	1	3.59
424123	256	166	26	56.77	55.52	10.37
424327	2130	1165	345	472.37	389.63	137.67
424337	86	19	9	19.07	6.35	3.59
424389	12	3	7	2.66	1	2.79
424396	542	134	154	120.2	44.82	61.45
424471	37	25	8	8.21	8.36	3.19
424479	20	2	33	4.44	0.67	13.17
424497	10	4	3	2.22	1.34	1.2
424755	97	41	63	21.51	13.71	25.14
424760	49	15	51	10.87	5.02	20.35
424772	78	27	14	17.3	9.03	5.59
424817	4	2	3	0.89	0.67	1.2
424898	58	65	99	12.86	21.74	39.5
424956	9	5	2	2	1.67	0.8
424988	143	31	28	31.71	10.37	11.17
425004	31	8	13	6.87	2.68	5.19
425022	23	9	6	5.1	3.01	2.39
425048	10	2	3	2.22	0.67	1.2
425059	547	277	173	121.31	92.64	69.03
425359	3	8	12	0.67	2.68	4.79
425451	19	14	2	4.21	4.68	0.8
425549	164	32	24	36.37	10.7	9.58
425606	28	8	12	6.21	2.68	4.79
425624	58	5	7	12.86	1.67	2.79
425652	74	43	25	16.41	14.38	9.98
425659	8	7	189	1.77	2.34	75.42
425684	67	35	47	14.86	11.71	18.75
425752	776	989	1065	172.09	330.76	424.97
425785	5	7	5	1.11	2.34	2
425847	16	3	16	3.55	1	6.38
425853	64	28	47	14.19	9.36	18.75
425857	38	14	3	8.43	4.68	1.2
425900	111	75	79	24.62	25.08	31.52
425906	44	7	2	9.76	2.34	0.8
426298	6	2	6	1.33	0.67	2.39
426354	25	11	7	5.54	3.68	2.79
426393	18	9	5	3.99	3.01	2
426426	2	3	2	0.44	1	0.8
426493	13	2	3	2.88	0.67	1.2
426520	27	4	20	5.99	1.34	7.98
426521	91	24	18	20.18	8.03	7.18
426569	13	3	14	2.88	1	5.59
426576	37	10	15	8.21	3.34	5.99
426725	28	12	8	6.21	4.01	3.19
426730	13	2	3	2.88	0.67	1.2
426967	4	3	3	0.89	1	1.2
427000	82	50	15	18.19	16.72	5.99
427032	5171	3090	1707	1146.78	1033.43	681.15
427102	22	8	9	4.88	2.68	3.59
427160	292	93	383	64.76	31.1	152.83
427189	110	99	37	24.39	33.11	14.76
427193	441	90	24	97.8	30.1	9.58
427199	35	16	13	7.76	5.35	5.19
427239	531	391	133	117.76	130.77	53.07
427260	27	4	26	5.99	1.34	10.37
427412	178	30	66	39.48	10.03	26.34
427418	11	3	4	2.44	1	1.6
427537	23	8	15	5.1	2.68	5.99
427545	25	34	8	5.54	11.37	3.19
427561	135	29	15	29.94	9.7	5.99
427581	119	62	37	26.39	20.74	14.76
427630	160	84	64	35.48	28.09	25.54
427676	51	7	10	11.31	2.34	3.99
427743	4254	2693	2737	943.41	900.65	1092.15
427817	93	68	46	20.62	22.74	18.36
427922	482	409	39	106.89	136.79	15.56
427924	66	15	10	14.64	5.02	3.99
428081	163	50	83	36.15	16.72	33.12
428127	1318	734	705	292.29	245.48	281.32
428160	35	29	4	7.76	9.7	1.6
428298	30	19	79	6.65	6.35	31.52
428315	19	6	8	4.21	2.01	3.19
428366	285	110	38	63.2	36.79	15.16
428375	40	26	14	8.87	8.7	5.59
428611	19	9	12	4.21	3.01	4.79
428616	11	2	17	2.44	0.67	6.78
428756	597	518	162	132.4	173.24	64.64
429219	55	10	27	12.2	3.34	10.77
429224	14	5	2	3.1	1.67	0.8
429275	31	2	17	6.87	0.67	6.78
429421	5	2	10	1.11	0.67	3.99
429560	23	5	7	5.1	1.67	2.79
429629	342	43	26	75.85	14.38	10.37
429632	6	4	2	1.33	1.34	0.8
429672	4	4	6	0.89	1.34	2.39
429675	45	25	37	9.98	8.36	14.76
429709	3	3	10	0.67	1	3.99
429790	9	2	2	2	0.67	0.8
429807	210	87	94	46.57	29.1	37.51
429864	48	37	54	10.64	12.37	21.55
429925	13	5	2	2.88	1.67	0.8
430048	28	5	6	6.21	1.67	2.39
430116	3	6	2	0.67	2.01	0.8
430118	27	19	2	5.99	6.35	0.8
430134	23	4	11	5.1	1.34	4.39
430260	58	17	5	12.86	5.69	2
430288	15	8	22	3.33	2.68	8.78
430315	1336	1128	653	296.29	377.25	260.57
430402	38	8	2	8.43	2.68	0.8
430431	153	79	93	33.93	26.42	37.11
430434	6	2	4	1.33	0.67	1.6
430460	32	6	26	7.1	2.01	10.37
430498	133	92	3	29.5	30.77	1.2
430523	48	17	9	10.64	5.69	3.59
430743	230	229	50	51.01	76.59	19.95
430770	29	7	3	6.43	2.34	1.2
430775	43	19	39	9.54	6.35	15.56
430778	107	95	151	23.73	31.77	60.25
430782	104	123	135	23.06	41.14	53.87
430980	6175	3601	1925	1369.43	1204.33	768.14
431037	30	27	5	6.65	9.03	2
431213	152	87	121	33.71	29.1	48.28
431225	24	2	5	5.32	0.67	2
431271	4	4	5	0.89	1.34	2
431489	13	5	10	2.88	1.67	3.99
431600	118	30	8	26.17	10.03	3.19
431614	86	26	18	19.07	8.7	7.18
431646	92	41	13	20.4	13.71	5.19
431725	31	27	31	6.87	9.03	12.37
431760	1424	558	274	315.8	186.62	109.34
431805	4	4	15	0.89	1.34	5.99
431835	2	2	3	0.44	0.67	1.2
431886	8	2	4	1.77	0.67	1.6
431950	18	2	4	3.99	0.67	1.6
432035	19770	11336	7818	4384.4	3791.24	3119.64
432072	6	6	39	1.33	2.01	15.56
432109	2	4	9	0.44	1.34	3.59
432251	19	5	2	4.21	1.67	0.8
432271	232	141	54	51.45	47.16	21.55
432312	3642	2114	2268	807.69	707.01	905.01
432325	6	8	9	1.33	2.68	3.59
432342	310	71	73	68.75	23.75	29.13
432425	14	3	8	3.1	1	3.19
432491	22	10	10	4.88	3.34	3.99
432557	255	72	40	56.55	24.08	15.96
432665	53	15	11	11.75	5.02	4.39
432720	49	35	55	10.87	11.71	21.95
432725	2	28	76	0.44	9.36	30.33
432776	356	205	269	78.95	68.56	107.34
432818	15	11	2	3.33	3.68	0.8
432882	3	4	2	0.67	1.34	0.8
433256	3	3	14	0.67	1	5.59
433384	226	90	88	50.12	30.1	35.11
433477	209	138	43	46.35	46.15	17.16
433481	6	4	17	1.33	1.34	6.78
433516	2	2	5	0.44	0.67	2
433572	57	36	27	12.64	12.04	10.77
433581	8	5	9	1.77	1.67	3.59
433591	34	9	9	7.54	3.01	3.59
433599	277	63	11	61.43	21.07	4.39
433726	21	8	9	4.66	2.68	3.59
433783	3	5	6	0.67	1.67	2.39
433843	18	20	4	3.99	6.69	1.6
433906	4	2	2	0.89	0.67	0.8
433923	11	11	15	2.44	3.68	5.99
433928	18	9	2	3.99	3.01	0.8
433973	23	10	86	5.1	3.34	34.32
434119	278	216	392	61.65	72.24	156.42
434192	27	9	7	5.99	3.01	2.79
434379	12	4	4	2.66	1.34	1.6
434441	67	84	58	14.86	28.09	23.14
434458	192	134	118	42.58	44.82	47.09
434504	92	69	87	20.4	23.08	34.72
434510	13	23	28	2.88	7.69	11.17
434677	30	31	12	6.65	10.37	4.79
434707	67	36	39	14.86	12.04	15.56
434712	12	2	3	2.66	0.67	1.2
434831	6	2	16	1.33	0.67	6.38
434950	32	11	23	7.1	3.68	9.18
434963	4668	2295	1720	1035.22	767.55	686.34
435084	29	10	5	6.43	3.34	2
547564	8811	4908	5011	1954.02	1641.45	1999.56
547592	253	158	125	56.11	52.84	49.88
547596	751	410	51	166.55	137.12	20.35
547618	10	7	9	2.22	2.34	3.59
547629	86	41	37	19.07	13.71	14.76
547725	300	177	179	66.53	59.2	71.43
547766	16	2	11	3.55	0.67	4.39
547775	14	4	7	3.1	1.34	2.79
547790	23	6	7	5.1	2.01	2.79
547820	20	4	2	4.44	1.34	0.8
547867	4	2	11	0.89	0.67	4.39
547880	14	6	9	3.1	2.01	3.59
547903	143	49	55	31.71	16.39	21.95
548007	174	140	136	38.59	46.82	54.27
548026	161	154	72	35.71	51.5	28.73
548036	434	700	306	96.25	234.11	122.1
548050	83	25	8	18.41	8.36	3.19
548063	9	13	27	2	4.35	10.77
548064	63	58	2	13.97	19.4	0.8
548172	1491	653	184	330.66	218.39	73.42
548224	388	411	308	86.05	137.46	122.9
548239	41	25	11	9.09	8.36	4.39
548326	3142	859	647	696.8	287.29	258.17
548339	10	7	2	2.22	2.34	0.8
548349	826	438	105	183.18	146.49	41.9
548395	159	57	31	35.26	19.06	12.37
548396	132	38	31	29.27	12.71	12.37
548402	99	42	100	21.96	14.05	39.9
548410	160	51	21	35.48	17.06	8.38
548466	30	11	44	6.65	3.68	17.56
548500	6	2	14	1.33	0.67	5.59
548531	150	124	53	33.27	41.47	21.15
548563	5	3	2	1.11	1	0.8
548610	17	8	2	3.77	2.68	0.8
548614	148	80	68	32.82	26.76	27.13
548664	231	141	1115	51.23	47.16	444.92
548666	24	7	11	5.32	2.34	4.39
548672	6	4	14	1.33	1.34	5.59
548678	34	13	15	7.54	4.35	5.99
548687	13	4	2	2.88	1.34	0.8
548690	8	7	3	1.77	2.34	1.2
548701	31	57	17	6.87	19.06	6.78
548718	35	16	3	7.76	5.35	1.2
548766	2178	1514	1853	483.02	506.35	739.41
548805	28	3	2	6.21	1	0.8
548926	108	65	28	23.95	21.74	11.17
549022	21	22	11	4.66	7.36	4.39
549110	73	17	139	16.19	5.69	55.47
549135	24	26	20	5.32	8.7	7.98
549138	255	121	97	56.55	40.47	38.71
549334	220	103	70	48.79	34.45	27.93
549337	42	36	28	9.31	12.04	11.17
549340	102	45	44	22.62	15.05	17.56
549422	30	22	35	6.65	7.36	13.97
549440	12	9	6	2.66	3.01	2.39
549568	458	523	216	101.57	174.91	86.19
549571	12	6	3	2.66	2.01	1.2
549629	3	9	2	0.67	3.01	0.8
549660	19	7	21	4.21	2.34	8.38
549662	116	91	63	25.73	30.43	25.14
549721	10	2	3	2.22	0.67	1.2
549729	197	84	64	43.69	28.09	25.54
549730	26	6	2	5.77	2.01	0.8
549786	161	121	332	35.71	40.47	132.48
549794	4	4	8	0.89	1.34	3.19
549820	231	140	209	51.23	46.82	83.4
549834	17	3	6	3.77	1	2.39
549940	188	112	79	41.69	37.46	31.52
549967	15	15	23	3.33	5.02	9.18
549981	11	5	22	2.44	1.67	8.78
550052	4	4	8	0.89	1.34	3.19
550077	106	15	79	23.51	5.02	31.52
550146	36	14	18	7.98	4.68	7.18
550169	6	3	7	1.33	1	2.79
550198	7	4	5	1.55	1.34	2
550230	105	34	4	23.29	11.37	1.6
550238	101	115	82	22.4	38.46	32.72
550324	340	243	246	75.4	81.27	98.16
550347	483	245	296	107.12	81.94	118.11
550348	89	85	110	19.74	28.43	43.89
550419	39	2	6	8.65	0.67	2.39
550538	33	4	2	7.32	1.34	0.8
550555	166	68	77	36.81	22.74	30.73
550613	66	126	49	14.64	42.14	19.55
550618	434	211	252	96.25	70.57	100.56
550640	14	4	9	3.1	1.34	3.59
550668	56	31	10	12.42	10.37	3.99
550675	95	25	40	21.07	8.36	15.96
550706	13	11	16	2.88	3.68	6.38
550727	4	7	5	0.89	2.34	2
550740	13	3	2	2.88	1	0.8
550767	1142	325	186	253.26	108.69	74.22
550805	57	16	8	12.64	5.35	3.19
550806	2	2	4	0.44	0.67	1.6
550827	133	53	42	29.5	17.73	16.76
550864	4	4	5	0.89	1.34	2
550934	479	243	237	106.23	81.27	94.57
551020	49	19	14	10.87	6.35	5.59
551073	64	13	19	14.19	4.35	7.58
551089	14	2	3	3.1	0.67	1.2
551106	36	13	14	7.98	4.35	5.59
551119	8	16	5	1.77	5.35	2
551159	14	5	3	3.1	1.67	1.2
551211	12	5	3	2.66	1.67	1.2
551234	37	7	13	8.21	2.34	5.19
551235	10	13	93	2.22	4.35	37.11
551244	113	12	30	25.06	4.01	11.97
551262	2	2	7	0.44	0.67	2.79
551348	24	7	4	5.32	2.34	1.6
551350	37	10	7	8.21	3.34	2.79
551388	5	2	19	1.11	0.67	7.58
551400	256	132	145	56.77	44.15	57.86
551418	103	30	19	22.84	10.03	7.58
551443	184	115	219	40.81	38.46	87.39
551444	6	7	9	1.33	2.34	3.59
551446	138	98	66	30.6	32.78	26.34
551448	8	4	2	1.77	1.34	0.8
551463	183	113	44	40.58	37.79	17.56
551488	945	378	191	209.57	126.42	76.22
551519	69	18	20	15.3	6.02	7.98
551540	57	13	22	12.64	4.35	8.78
551583	112	39	79	24.84	13.04	31.52
551596	19	21	25	4.21	7.02	9.98
551612	28	4	11	6.21	1.34	4.39
551618	18	12	3	3.99	4.01	1.2
551629	10	2	3	2.22	0.67	1.2
551637	33	14	10	7.32	4.68	3.99
551643	132	42	48	29.27	14.05	19.15
551644	282	247	303	62.54	82.61	120.91
551649	62	12	11	13.75	4.01	4.39
551659	292	100	93	64.76	33.44	37.11
551661	64	10	78	14.19	3.34	31.12
551676	15	8	10	3.33	2.68	3.99
551699	299	212	130	66.31	70.9	51.87
551702	18	9	9	3.99	3.01	3.59
551707	32	8	20	7.1	2.68	7.98
551726	30	15	9	6.65	5.02	3.59
551755	393	114	34	87.16	38.13	13.57
551785	3	3	3	0.67	1	1.2
551803	380	209	328	84.27	69.9	130.88
551842	29	16	15	6.43	5.35	5.99
551849	19	22	12	4.21	7.36	4.79
551863	163	47	51	36.15	15.72	20.35
551914	105	79	44	23.29	26.42	17.56
551931	352	211	122	78.06	70.57	48.68
551959	20	6	52	4.44	2.01	20.75
551963	64	14	3	14.19	4.68	1.2
551971	57	10	3	12.64	3.34	1.2
551986	35	18	14	7.76	6.02	5.59
551987	115	66	45	25.5	22.07	17.96
551994	298	192	175	66.09	64.21	69.83
552004	9	5	9	2	1.67	3.59
552034	250	124	20	55.44	41.47	7.98
552052	26	7	3	5.77	2.34	1.2
552072	49	4	3	10.87	1.34	1.2
552073	20	2	5	4.44	0.67	2
552087	675	449	126	149.7	150.16	50.28
552093	2	4	23	0.44	1.34	9.18
552110	4	4	7	0.89	1.34	2.79
552112	211	269	60	46.79	89.97	23.94
552115	247	186	52	54.78	62.21	20.75
552116	42	20	22	9.31	6.69	8.78
552131	127	137	124	28.16	45.82	49.48
552134	98	65	18	21.73	21.74	7.18
552139	7	3	3	1.55	1	1.2
552204	18	2	4	3.99	0.67	1.6
552208	4	2	2	0.89	0.67	0.8
552235	25	16	3	5.54	5.35	1.2
552241	77	64	120	17.08	21.4	47.88
552311	3	9	33	0.67	3.01	13.17
552368	117	21	7	25.95	7.02	2.79
552399	292	138	195	64.76	46.15	77.81
552425	5	3	25	1.11	1	9.98
552435	10	7	6	2.22	2.34	2.39
552480	89	23	36	19.74	7.69	14.37
552490	26	17	7	5.77	5.69	2.79
552496	14	2	5	3.1	0.67	2
552513	9	7	4	2	2.34	1.6
552525	32	19	9	7.1	6.35	3.59
552533	14	4	3	3.1	1.34	1.2
552542	21	3	2	4.66	1	0.8
552557	104	36	11	23.06	12.04	4.39
552616	444	102	23	98.47	34.11	9.18
552617	5	5	29	1.11	1.67	11.57
552626	162	80	40	35.93	26.76	15.96
552651	11	4	6	2.44	1.34	2.39
552665	7	5	2	1.55	1.67	0.8
552695	118	20	3	26.17	6.69	1.2
552728	154	44	37	34.15	14.72	14.76
552737	2	2	4	0.44	0.67	1.6
552741	81	23	14	17.96	7.69	5.59
552806	66	71	48	14.64	23.75	19.15
552810	202	50	49	44.8	16.72	19.55
552842	30	43	73	6.65	14.38	29.13
552885	56	52	16	12.42	17.39	6.38
552894	5	3	5	1.11	1	2
552945	19	15	9	4.21	5.02	3.59
552954	217	164	266	48.12	54.85	106.14
552990	85	47	22	18.85	15.72	8.78
553002	2	2	3	0.44	0.67	1.2
553006	96	39	25	21.29	13.04	9.98
553062	40	18	55	8.87	6.02	21.95
553093	11	3	3	2.44	1	1.2
553118	33	13	14	7.32	4.35	5.59
553182	309	125	136	68.53	41.81	54.27
553206	27	19	78	5.99	6.35	31.12
553210	17	3	3	3.77	1	1.2
553228	87	151	157	19.29	50.5	62.65
553234	70	25	24	15.52	8.36	9.58
553306	19	9	23	4.21	3.01	9.18
553334	28	13	20	6.21	4.35	7.98
553348	15	11	36	3.33	3.68	14.37
553350	5	2	7	1.11	0.67	2.79
553391	151	19	4	33.49	6.35	1.6
553430	98	70	156	21.73	23.41	62.25
553448	20	33	27	4.44	11.04	10.77
553452	4784	2365	1209	1060.95	790.96	482.43
553456	5003	2372	2469	1109.52	793.3	985.21
553531	4	5	13	0.89	1.67	5.19
553609	46	20	6	10.2	6.69	2.39
553614	59	18	17	13.08	6.02	6.78
553671	54	52	50	11.98	17.39	19.95
553698	73	25	25	16.19	8.36	9.98
553722	29	16	16	6.43	5.35	6.38
553737	107	31	81	23.73	10.37	32.32
553771	15	7	10	3.33	2.34	3.99
553883	40	29	39	8.87	9.7	15.56
553914	4	7	3	0.89	2.34	1.2
553927	12	5	6	2.66	1.67	2.39
553932	1504	1211	477	333.54	405.01	190.34
553972	162	52	29	35.93	17.39	11.57
554005	11	9	6	2.44	3.01	2.39
554016	3	3	21	0.67	1	8.38
554044	4	2	2	0.89	0.67	0.8
554051	43	18	11	9.54	6.02	4.39
554061	216	44	43	47.9	14.72	17.16
554112	571	322	116	126.63	107.69	46.29
554116	148	120	82	32.82	40.13	32.72
554180	242	60	131	53.67	20.07	52.27
554269	27	4	7	5.99	1.34	2.79
554285	7	2	2	1.55	0.67	0.8
554291	1274	650	411	282.54	217.39	164
554317	65	29	23	14.42	9.7	9.18
554336	3014	1930	2332	668.42	645.47	930.55
554393	4619	2278	163	1024.36	761.86	65.04
554418	20	10	37	4.44	3.34	14.76
554422	122	32	31	27.06	10.7	12.37
554463	50	24	23	11.09	8.03	9.18
554464	117	35	67	25.95	11.71	26.74
554495	292	206	88	64.76	68.9	35.11
554543	72	35	33	15.97	11.71	13.17
554544	47	11	23	10.42	3.68	9.18
554569	263	100	61	58.33	33.44	24.34
554612	43	22	4	9.54	7.36	1.6
554651	127	40	34	28.16	13.38	13.57
554653	4837	2269	442	1072.7	758.85	176.37
554672	20	3	5	4.44	1	2
554674	17	9	3	3.77	3.01	1.2
554690	801	101	33	177.64	33.78	13.17
554739	11	28	14	2.44	9.36	5.59
554745	44	15	18	9.76	5.02	7.18
554746	22	5	7	4.88	1.67	2.79
554770	5	2	11	1.11	0.67	4.39
554771	6	29	73	1.33	9.7	29.13
554782	3	7	50	0.67	2.34	19.95
554785	452	339	186	100.24	113.38	74.22
554787	13	2	7	2.88	0.67	2.79
554810	6	3	2	1.33	1	0.8
554825	25	8	14	5.54	2.68	5.59
554828	11	7	10	2.44	2.34	3.99
554844	78	19	87	17.3	6.35	34.72
554851	124	76	24	27.5	25.42	9.58
554857	6	2	7	1.33	0.67	2.79
554868	894	526	67	198.26	175.92	26.74
554871	36	11	9	7.98	3.68	3.59
554880	115	46	77	25.5	15.38	30.73
554895	15	4	3	3.33	1.34	1.2
554991	29	18	16	6.43	6.02	6.38
554997	42	8	4	9.31	2.68	1.6
555004	24	32	12	5.32	10.7	4.79
555007	10	2	2	2.22	0.67	0.8
555025	21	9	4	4.66	3.01	1.6
555051	9	5	6	2	1.67	2.39
555053	95	10	18	21.07	3.34	7.18
555055	5	6	16	1.11	2.01	6.38
555074	34	4	19	7.54	1.34	7.58
555075	105	22	49	23.29	7.36	19.55
555081	15	2	21	3.33	0.67	8.38
555103	27	4	4	5.99	1.34	1.6
555108	20	12	9	4.44	4.01	3.59
555118	139	34	54	30.83	11.37	21.55
555129	13	4	11	2.88	1.34	4.39
555163	12207	5721	6819	2707.15	1913.35	2721.01
555175	143	54	35	31.71	18.06	13.97
555194	23	2	5	5.1	0.67	2
555202	22	4	13	4.88	1.34	5.19
555216	36	22	26	7.98	7.36	10.37
555246	26	5	5	5.77	1.67	2
555330	19	29	28	4.21	9.7	11.17
555333	746	1016	5403	165.44	339.79	2155.98
555416	2	4	3	0.44	1.34	1.2
555598	77	42	117	17.08	14.05	46.69
555599	21	17	13	4.66	5.69	5.19
555672	13	4	9	2.88	1.34	3.59
555765	6	4	8	1.33	1.34	3.19
555778	45	27	10	9.98	9.03	3.99
555816	31	12	4	6.87	4.01	1.6
555823	629	509	340	139.49	170.23	135.67
556060	12	12	72	2.66	4.01	28.73
556070	16	4	2	3.55	1.34	0.8
556105	125	108	18	27.72	36.12	7.18
556152	35	11	3	7.76	3.68	1.2
556168	23	10	4	5.1	3.34	1.6
556320	57	26	24	12.64	8.7	9.58
556346	100	8	13	22.18	2.68	5.19
556397	611	274	139	135.5	91.64	55.47
556400	78	79	17	17.3	26.42	6.78
556403	148	96	38	32.82	32.11	15.16
556445	127	16	52	28.16	5.35	20.75
556459	242	74	21	53.67	24.75	8.38
556479	158	66	66	35.04	22.07	26.34
556493	1365	610	704	302.72	204.01	280.92
556494	28	8	11	6.21	2.68	4.39
556513	2	2	3	0.44	0.67	1.2
556522	25	32	26	5.54	10.7	10.37
556593	88	30	26	19.52	10.03	10.37
556671	62	30	36	13.75	10.03	14.37
556684	21	5	14	4.66	1.67	5.59
556731	8	6	2	1.77	2.01	0.8
556753	4	3	3	0.89	1	1.2
556769	135	72	70	29.94	24.08	27.93
556814	11	55	23	2.44	18.39	9.18
556844	6	5	4	1.33	1.67	1.6
556865	40	11	33	8.87	3.68	13.17
556880	8	2	11	1.77	0.67	4.39
556888	5	2	4	1.11	0.67	1.6
556912	67	41	46	14.86	13.71	18.36
556920	21	15	21	4.66	5.02	8.38
557032	16	9	22	3.55	3.01	8.78
557084	33	44	30	7.32	14.72	11.97
557166	1035	865	768	229.53	289.29	306.46
557211	418	176	13	92.7	58.86	5.19
557279	155	35	38	34.37	11.71	15.16
557296	31	12	12	6.87	4.01	4.79
557338	19	23	19	4.21	7.69	7.58
557395	11	8	9	2.44	2.68	3.59
557409	315	113	48	69.86	37.79	19.15
557410	74	13	49	16.41	4.35	19.55
557440	35	6	10	7.76	2.01	3.99
557525	11	2	18	2.44	0.67	7.18
557527	20	12	10	4.44	4.01	3.99
557543	2284	1188	1482	506.52	397.32	591.37
557557	4	2	2	0.89	0.67	0.8
557638	46	13	20	10.2	4.35	7.98
557694	7	2	6	1.55	0.67	2.39
557709	4348	830	56	964.26	277.59	22.35
557714	3189	2070	3876	707.23	692.3	1546.65
557720	2	5	4	0.44	1.67	1.6
557757	3527	2243	4802	782.18	750.16	1916.16
557785	44	18	8	9.76	6.02	3.19
557790	107	42	26	23.73	14.05	10.37
557797	83	19	8	18.41	6.35	3.19
557879	16	7	5	3.55	2.34	2
557923	71	9	2	15.75	3.01	0.8
557928	8	7	19	1.77	2.34	7.58
557957	366	92	56	81.17	30.77	22.35
558005	40	36	74	8.87	12.04	29.53
558013	10	2	2	2.22	0.67	0.8
558036	638	203	50	141.49	67.89	19.95
558147	5	5	3	1.11	1.67	1.2
558151	8	3	9	1.77	1	3.59
558167	34	14	11	7.54	4.68	4.39
558203	173	143	45	38.37	47.83	17.96
558228	8	64	16	1.77	21.4	6.38
558239	31	10	8	6.87	3.34	3.19
558319	27	4	7	5.99	1.34	2.79
558337	37	18	32	8.21	6.02	12.77
558370	138	174	101	30.6	58.19	40.3
558442	12	8	40	2.66	2.68	15.96
558452	3	6	16	0.67	2.01	6.38
558471	4	5	9	0.89	1.67	3.59
558496	213	67	23	47.24	22.41	9.18
558510	32	35	16	7.1	11.71	6.38
558551	110	163	619	24.39	54.51	247
558572	207	211	31	45.91	70.57	12.37
558579	30	6	4	6.65	2.01	1.6
558581	25	7	5	5.54	2.34	2
558583	21	29	24	4.66	9.7	9.58
558592	25	8	10	5.54	2.68	3.99
558612	14	3	2	3.1	1	0.8
558613	12	4	18	2.66	1.34	7.18
558631	17	8	17	3.77	2.68	6.78
558638	13	2	10	2.88	0.67	3.99
558689	4	2	15	0.89	0.67	5.99
558693	93	15	18	20.62	5.02	7.18
558710	120	55	64	26.61	18.39	25.54
558749	348	183	167	77.18	61.2	66.64
558763	129	83	44	28.61	27.76	17.56
558771	239	128	457	53	42.81	182.36
558773	1970	972	900	436.89	325.08	359.13
558784	266	86	57	58.99	28.76	22.74
558789	26	15	41	5.77	5.02	16.36
558791	67	8	21	14.86	2.68	8.38
558848	5	6	2	1.11	2.01	0.8
558873	2	7	11	0.44	2.34	4.39
559021	66	69	27	14.64	23.08	10.77
559028	3	2	3	0.67	0.67	1.2
559032	9	5	7	2	1.67	2.79
559072	34	18	18	7.54	6.02	7.18
559123	819	272	49	181.63	90.97	19.55
559146	7	3	2	1.55	1	0.8
559152	16	4	9	3.55	1.34	3.59
559165	12	7	7	2.66	2.34	2.79
559176	12	2	5	2.66	0.67	2
559189	236	54	42	52.34	18.06	16.76
559190	47	9	16	10.42	3.01	6.38
559223	39	43	90	8.65	14.38	35.91
559244	28	13	12	6.21	4.35	4.79
559252	81	39	36	17.96	13.04	14.37
559264	68	43	15	15.08	14.38	5.99
559267	434	139	147	96.25	46.49	58.66
559317	44	25	26	9.76	8.36	10.37
559331	4	7	4	0.89	2.34	1.6
559337	43	12	14	9.54	4.01	5.59
559339	61	13	9	13.53	4.35	3.59
559359	44	10	17	9.76	3.34	6.78
559413	570	442	139	126.41	147.82	55.47
559417	64	27	16	14.19	9.03	6.38
559418	2	6	7	0.44	2.01	2.79
559449	29	13	9	6.43	4.35	3.59
559510	12	9	14	2.66	3.01	5.59
559520	7	2	5	1.55	0.67	2
559543	8	2	3	1.77	0.67	1.2
559581	12441	23859	51005	2759.05	7979.47	20352.7
559588	5	5	5	1.11	1.67	2
559629	20	11	7	4.44	3.68	2.79
559630	14	4	14	3.1	1.34	5.59
559645	113	47	90	25.06	15.72	35.91
559687	16	12	217	3.55	4.01	86.59
559722	17	5	14	3.77	1.67	5.59
559750	22	5	2	4.88	1.67	0.8
559786	21	18	8	4.66	6.02	3.19
559857	82	41	59	18.19	13.71	23.54
559888	24	11	6	5.32	3.68	2.39
560016	51	22	25	11.31	7.36	9.98
560046	9	7	12	2	2.34	4.79
560052	10	7	8	2.22	2.34	3.19
560081	1386	1082	425	307.37	361.87	169.59
560092	55	43	144	12.2	14.38	57.46
560165	30	6	7	6.65	2.01	2.79
560233	23	2	5	5.1	0.67	2
560243	29	4	3	6.43	1.34	1.2
560285	61	27	40	13.53	9.03	15.96
560302	628	295	199	139.27	98.66	79.41
560328	77	33	25	17.08	11.04	9.98
560356	52	11	2	11.53	3.68	0.8
560381	222	31	18	49.23	10.37	7.18
560396	2	3	4	0.44	1	1.6
560411	70	22	34	15.52	7.36	13.57
560429	48	35	34	10.64	11.71	13.57
560442	50	30	120	11.09	10.03	47.88
560447	42	23	38	9.31	7.69	15.16
560460	12	8	5	2.66	2.68	2
560465	32	5	11	7.1	1.67	4.39
560471	16	6	5	3.55	2.01	2
560612	189	74	98	41.91	24.75	39.11
560664	33	6	5	7.32	2.01	2
560686	16	17	16	3.55	5.69	6.38
560697	8	4	4	1.77	1.34	1.6
560728	24	6	3	5.32	2.01	1.2
560747	6	2	4	1.33	0.67	1.6
560759	1967	1715	369	436.22	573.57	147.24
560762	23	14	2	5.1	4.68	0.8
560869	71	62	11	15.75	20.74	4.39
560884	20	8	5	4.44	2.68	2
560900	11	4	3	2.44	1.34	1.2
560912	406	274	91	90.04	91.64	36.31
560916	13	6	40	2.88	2.01	15.96
560917	205	195	129	45.46	65.22	51.48
560927	10	6	4	2.22	2.01	1.6
560953	74	70	119	16.41	23.41	47.48
560958	334	141	115	74.07	47.16	45.89
560959	8	6	11	1.77	2.01	4.39
560987	5	3	3	1.11	1	1.2
560996	16	8	13	3.55	2.68	5.19
561025	25	17	30	5.54	5.69	11.97
561026	404	170	141	89.6	56.86	56.26
561044	29	26	24	6.43	8.7	9.58
561117	15	14	22	3.33	4.68	8.78
561168	27	14	17	5.99	4.68	6.78
561172	70	28	13	15.52	9.36	5.19
561175	238	144	116	52.78	48.16	46.29
561178	85	66	54	18.85	22.07	21.55
561203	114	60	15	25.28	20.07	5.99
561252	2480	1651	1457	549.99	552.17	581.39
561258	3547	1886	688	786.62	630.76	274.53
561262	181	24	3	40.14	8.03	1.2
561266	11	9	26	2.44	3.01	10.37
561303	11	3	16	2.44	1	6.38
561342	601	346	391	133.28	115.72	156.02
561376	132	145	69	29.27	48.49	27.53
561380	330	278	282	73.18	92.98	112.53
561384	44	30	22	9.76	10.03	8.78
561401	54	10	51	11.98	3.34	20.35
561404	22	5	6	4.88	1.67	2.39
561427	25	6	5	5.54	2.01	2
561452	172	105	26	38.14	35.12	10.37
561490	9	2	2	2	0.67	0.8
561539	50	47	37	11.09	15.72	14.76
561546	57	29	24	12.64	9.7	9.58
561575	103	46	28	22.84	15.38	11.17
561627	27	10	8	5.99	3.34	3.19
561636	210	101	127	46.57	33.78	50.68
561677	154	136	131	34.15	45.48	52.27
561680	54	25	48	11.98	8.36	19.15
561684	27	4	67	5.99	1.34	26.74
561685	128	117	170	28.39	39.13	67.84
561699	24	2	13	5.32	0.67	5.19
561710	2	2	3	0.44	0.67	1.2
561711	8	4	15	1.77	1.34	5.99
561733	18	2	7	3.99	0.67	2.79
561734	15	3	2	3.33	1	0.8
561745	101	10	11	22.4	3.34	4.39
561786	19	13	54	4.21	4.35	21.55
561815	19	9	4	4.21	3.01	1.6
561816	57	20	32	12.64	6.69	12.77
561839	35	47	39	7.76	15.72	15.56
561843	121	25	80	26.83	8.36	31.92
561858	18	12	14	3.99	4.01	5.59
561890	122	111	40	27.06	37.12	15.96
561891	11	9	48	2.44	3.01	19.15
561896	8	4	2	1.77	1.34	0.8
561898	19	2	2	4.21	0.67	0.8
561919	2	2	5	0.44	0.67	2
561964	59	16	7	13.08	5.35	2.79
561973	27	4	13	5.99	1.34	5.19
561994	255	92	218	56.55	30.77	86.99
561999	32	7	5	7.1	2.34	2
562018	15	7	14	3.33	2.34	5.59
562024	52	32	2	11.53	10.7	0.8
562025	120	53	79	26.61	17.73	31.52
562052	9	4	6	2	1.34	2.39
562059	10	3	7	2.22	1	2.79
562064	44	23	8	9.76	7.69	3.19
562066	18	4	14	3.99	1.34	5.59
562170	160	80	80	35.48	26.76	31.92
562209	22	2	4	4.88	0.67	1.6
562215	43	57	53	9.54	19.06	21.15
562225	142	83	43	31.49	27.76	17.16
562244	5	3	5	1.11	1	2
562248	9	12	7	2	4.01	2.79
562250	10	8	3	2.22	2.68	1.2
562313	153	55	4	33.93	18.39	1.6
562410	414	102	143	91.81	34.11	57.06
562432	21	2	2	4.66	0.67	0.8
562436	44	6	12	9.76	2.01	4.79
562495	155	41	56	34.37	13.71	22.35
562498	927	315	419	205.58	105.35	167.19
562515	228	76	27	50.56	25.42	10.77
562518	3	2	11	0.67	0.67	4.39
562533	230	56	93	51.01	18.73	37.11
562556	3	14	143	0.67	4.68	57.06
562557	281	121	52	62.32	40.47	20.75
562605	242	187	183	53.67	62.54	73.02
562623	17	8	7	3.77	2.68	2.79
562645	85	20	15	18.85	6.69	5.99
562668	13	6	8	2.88	2.01	3.19
562697	11	12	9	2.44	4.01	3.59
562736	4	2	4	0.89	0.67	1.6
562750	13	6	5	2.88	2.01	2
562818	8	2	11	1.77	0.67	4.39
562830	9	3	2	2	1	0.8
562833	26	5	25	5.77	1.67	9.98
562853	14	26	80	3.1	8.7	31.92
562882	273	34	11	60.54	11.37	4.39
562888	12	3	4	2.66	1	1.6
563056	178	58	132	39.48	19.4	52.67
563064	11	21	16	2.44	7.02	6.38
563075	95	49	21	21.07	16.39	8.38
563168	83	21	17	18.41	7.02	6.78
563201	273	178	131	60.54	59.53	52.27
563247	25	5	10	5.54	1.67	3.99
563339	2114	2639	2228	468.82	882.59	889.05
563393	1499	496	49	332.43	165.88	19.55
563479	7	4	12	1.55	1.34	4.79
563480	113	9	11	25.06	3.01	4.39
563485	13	3	4	2.88	1	1.6
563501	73	54	52	16.19	18.06	20.75
563538	34	24	11	7.54	8.03	4.39
563672	208	68	89	46.13	22.74	35.51
563695	12	7	6	2.66	2.34	2.39
563704	37	12	21	8.21	4.01	8.38
563734	1031	472	624	228.65	157.86	249
563735	20	20	18	4.44	6.69	7.18
563738	12	18	7	2.66	6.02	2.79
563786	9	4	9	2	1.34	3.59
563810	43	15	20	9.54	5.02	7.98
563814	168	33	26	37.26	11.04	10.37
563816	21	9	32	4.66	3.01	12.77
563817	16	5	2	3.55	1.67	0.8
563837	35	18	21	7.76	6.02	8.38
563856	15	9	9	3.33	3.01	3.59
563887	10	204	22	2.22	68.23	8.78
563894	120	143	89	26.61	47.83	35.51
563920	29	17	24	6.43	5.69	9.58
563935	27	12	6	5.99	4.01	2.39
563938	5	8	7	1.11	2.68	2.79
563946	22	2	9	4.88	0.67	3.59
563971	102	40	54	22.62	13.38	21.55
563981	19	4	4	4.21	1.34	1.6
564017	3669	2892	998	813.68	967.21	398.24
564023	112	46	28	24.84	15.38	11.17
564025	30	15	6	6.65	5.02	2.39
564057	7	2	4	1.55	0.67	1.6
564065	32	25	42	7.1	8.36	16.76
564092	9	17	45	2	5.69	17.96
564146	287	98	57	63.65	32.78	22.74
564149	16	6	19	3.55	2.01	7.58
564177	13	3	9	2.88	1	3.59
564181	55	41	7	12.2	13.71	2.79
564189	46	18	10	10.2	6.02	3.99
564273	4	2	3	0.89	0.67	1.2
564278	433	169	140	96.03	56.52	55.86
564307	29	7	14	6.43	2.34	5.59
564333	457	179	282	101.35	59.87	112.53
564344	28	4	27	6.21	1.34	10.77
564376	9	4	40	2	1.34	15.96
564400	5	24	56	1.11	8.03	22.35
564415	59	31	14	13.08	10.37	5.59
564448	3	4	12	0.67	1.34	4.79
564468	5	3	4	1.11	1	1.6
564483	68	34	37	15.08	11.37	14.76
564514	7	3	12	1.55	1	4.79
564524	12	9	3	2.66	3.01	1.2
564577	2	2	20	0.44	0.67	7.98
564590	198	112	78	43.91	37.46	31.12
564591	2	2	7	0.44	0.67	2.79
564639	43	21	8	9.54	7.02	3.19
564713	74	34	28	16.41	11.37	11.17
564746	4	3	4	0.89	1	1.6
564817	26	23	18	5.77	7.69	7.18
564828	5	7	6	1.11	2.34	2.39
564874	112	194	390	24.84	64.88	155.62
564913	29	7	12	6.43	2.34	4.79
564926	101	32	67	22.4	10.7	26.74
564928	1127	783	1166	249.94	261.87	465.27
564942	28	20	8	6.21	6.69	3.19
564974	651	193	219	144.37	64.55	87.39
564983	14	3	6	3.1	1	2.39
565006	42	11	20	9.31	3.68	7.98
565047	64	30	49	14.19	10.03	19.55
565050	81	50	82	17.96	16.72	32.72
565055	756	360	291	167.66	120.4	116.12
565131	92	95	19	20.4	31.77	7.58
565211	22	10	15	4.88	3.34	5.99
565286	42	23	10	9.31	7.69	3.99
565310	52	8	19	11.53	2.68	7.58
565361	890	489	163	197.38	163.54	65.04
565362	51	34	173	11.31	11.37	69.03
565406	969	628	609	214.9	210.03	243.01
565435	77	71	33	17.08	23.75	13.17
565522	109	53	63	24.17	17.73	25.14
565556	6402	3158	2527	1419.77	1056.17	1008.36
565568	459	360	1174	101.79	120.4	468.47
565644	54	11	35	11.98	3.68	13.97
565718	56	55	79	12.42	18.39	31.52
565719	288	148	141	63.87	49.5	56.26
565782	66	49	111	14.64	16.39	44.29
565783	314	175	148	69.64	58.53	59.06
565812	8	2	6	1.77	0.67	2.39
565827	217	194	459	48.12	64.88	183.16
565848	9	8	6	2	2.68	2.39
565884	7	3	14	1.55	1	5.59
565929	23	7	6	5.1	2.34	2.39
566029	4	3	2	0.89	1	0.8
566113	28	8	5	6.21	2.68	2
566121	9	5	5	2	1.67	2
566133	20	19	44	4.44	6.35	17.56
566160	945	727	300	209.57	243.14	119.71
566213	71	19	29	15.75	6.35	11.57
566232	8	10	13	1.77	3.34	5.19
566293	92	62	13	20.4	20.74	5.19
566300	47	29	34	10.42	9.7	13.57
566346	51	30	35	11.31	10.03	13.97
566361	209	101	33	46.35	33.78	13.17
566448	19	19	24	4.21	6.35	9.58
566450	11	8	2	2.44	2.68	0.8
566476	70	20	33	15.52	6.69	13.17
566482	158	83	49	35.04	27.76	19.55
566530	21	2	5	4.66	0.67	2
566557	9	4	2	2	1.34	0.8
566575	19	51	182	4.21	17.06	72.62
566601	55	63	53	12.2	21.07	21.15
566632	6	16	13	1.33	5.35	5.19
566638	9	7	2	2	2.34	0.8
566639	24	3	8	5.32	1	3.19
566702	45	8	10	9.98	2.68	3.99
566714	62	20	7	13.75	6.69	2.79
566884	64	31	42	14.19	10.37	16.76
566925	230	112	26	51.01	37.46	10.37
566926	8	3	3	1.77	1	1.2
566940	123	22	77	27.28	7.36	30.73
566943	501	146	158	111.11	48.83	63.05
566952	407	179	84	90.26	59.87	33.52
567029	1177	793	190	261.02	265.21	75.82
567093	12	6	3	2.66	2.01	1.2
567122	302	327	627	66.97	109.36	250.19
567126	81	32	6	17.96	10.7	2.39
567152	41	30	10	9.09	10.03	3.99
567196	10	3	13	2.22	1	5.19
567270	48	14	12	10.64	4.68	4.79
567284	2	2	3	0.44	0.67	1.2
567287	1098	975	553	243.5	326.08	220.67
567323	140	48	46	31.05	16.05	18.36
567432	10353	6232	6772	2295.99	2084.25	2702.25
567490	34	5	22	7.54	1.67	8.78
567580	24	12	22	5.32	4.01	8.78
567614	34	18	39	7.54	6.02	15.56
567643	17	2	5	3.77	0.67	2
567666	8	5	18	1.77	1.67	7.18
567668	45	2	6	9.98	0.67	2.39
567707	2	7	49	0.44	2.34	19.55
567716	8	2	2	1.77	0.67	0.8
567787	19	4	13	4.21	1.34	5.19
568176	9	2	2	2	0.67	0.8
568202	66	42	23	14.64	14.05	9.18
568218	66	50	23	14.64	16.72	9.18
568264	3	2	2	0.67	0.67	0.8
568274	29	16	16	6.43	5.35	6.38
568285	54	11	25	11.98	3.68	9.98
568314	45	13	7	9.98	4.35	2.79
568327	12	3	4	2.66	1	1.6
568380	6	8	17	1.33	2.68	6.78
568410	342	217	54	75.85	72.57	21.55
568428	146	75	178	32.38	25.08	71.03
568453	15	5	4	3.33	1.67	1.6
568454	151	47	39	33.49	15.72	15.56
568529	257	35	19	57	11.71	7.58
568583	14	4	10	3.1	1.34	3.99
568599	16	4	13	3.55	1.34	5.19
568625	29	24	24	6.43	8.03	9.58
568670	26	7	29	5.77	2.34	11.57
568731	97	32	18	21.51	10.7	7.18
568767	2	2	5	0.44	0.67	2
568797	51	8	23	11.31	2.68	9.18
568802	52	6	8	11.53	2.01	3.19
568834	61	14	10	13.53	4.68	3.99
568882	1980	894	389	439.11	298.99	155.22
568892	40	17	13	8.87	5.69	5.19
568903	167	72	38	37.04	24.08	15.16
568956	61	23	2	13.53	7.69	0.8
568976	534	235	124	118.43	78.59	49.48
569060	20	4	3	4.44	1.34	1.2
569077	24	23	3	5.32	7.69	1.2
569095	278	107	114	61.65	35.79	45.49
569139	227	88	125	50.34	29.43	49.88
569170	12	3	13	2.66	1	5.19
569175	24	13	7	5.32	4.35	2.79
569227	553	124	28	122.64	41.47	11.17
569228	114	74	7	25.28	24.75	2.79
569251	22	23	7	4.88	7.69	2.79
569258	25	2	22	5.54	0.67	8.78
569357	33	17	4	7.32	5.69	1.6
569376	217	94	85	48.12	31.44	33.92
569406	12	18	7	2.66	6.02	2.79
569412	14	23	2	3.1	7.69	0.8
569474	17	11	23	3.77	3.68	9.18
569476	1342	1482	1626	297.62	495.64	648.83
569504	39	12	19	8.65	4.01	7.58
569505	21	2	10	4.66	0.67	3.99
569526	6	3	9	1.33	1	3.59
569578	45	127	90	9.98	42.47	35.91
569586	7	5	7	1.55	1.67	2.79
569605	931	448	258	206.47	149.83	102.95
569627	5	2	8	1.11	0.67	3.19
569631	196	188	207	43.47	62.88	82.6
569632	496	165	86	110	55.18	34.32
569667	53	27	10	11.75	9.03	3.99
569718	7	8	14	1.55	2.68	5.59
569725	29	6	14	6.43	2.01	5.59
569734	22	8	21	4.88	2.68	8.38
569745	66	28	2	14.64	9.36	0.8
569817	52	43	73	11.53	14.38	29.13
569823	2	2	2	0.44	0.67	0.8
569826	55	23	28	12.2	7.69	11.17
569827	372	101	74	82.5	33.78	29.53
569831	13	5	4	2.88	1.67	1.6
569832	550	342	73	121.97	114.38	29.13
569847	13	5	4	2.88	1.67	1.6
569851	544	344	252	120.64	115.05	100.56
569871	123	49	87	27.28	16.39	34.72
569929	8	5	8	1.77	1.67	3.19
569930	37	31	29	8.21	10.37	11.57
569934	35	12	6	7.76	4.01	2.39
569942	17	5	4	3.77	1.67	1.6
569943	30	2	4	6.65	0.67	1.6
570035	57	13	18	12.64	4.35	7.18
570039	33	12	4	7.32	4.01	1.6
570096	178	76	53	39.48	25.42	21.15
570098	283	123	44	62.76	41.14	17.56
570114	32	18	8	7.1	6.02	3.19
570129	2	6	11	0.44	2.01	4.39
570158	32	9	12	7.1	3.01	4.79
570193	118	22	15	26.17	7.36	5.99
570194	132	61	137	29.27	20.4	54.67
570235	12	4	15	2.66	1.34	5.99
570239	2508	2417	1353	556.2	808.35	539.89
570249	75	32	21	16.63	10.7	8.38
570317	422	196	239	93.59	65.55	95.37
570340	70	20	29	15.52	6.69	11.57
570343	43	11	9	9.54	3.68	3.59
570383	87	30	3	19.29	10.03	1.2
570439	217	133	88	48.12	44.48	35.11
570443	11	6	2	2.44	2.01	0.8
570481	47	24	35	10.42	8.03	13.97
570500	22	8	17	4.88	2.68	6.78
570520	17	11	10	3.77	3.68	3.99
570537	36	15	45	7.98	5.02	17.96
570540	30	16	3	6.65	5.35	1.2
570601	2	11	17	0.44	3.68	6.78
570603	188	110	85	41.69	36.79	33.92
570607	60	15	68	13.31	5.02	27.13
570656	97	32	23	21.51	10.7	9.18
570671	11	2	4	2.44	0.67	1.6
570676	181	102	104	40.14	34.11	41.5
570684	14	28	39	3.1	9.36	15.56
570689	26	7	3	5.77	2.34	1.2
570691	37	42	132	8.21	14.05	52.67
570694	128	10	10	28.39	3.34	3.99
570697	4	9	16	0.89	3.01	6.38
570700	50	23	44	11.09	7.69	17.56
570704	6	11	3	1.33	3.68	1.2
570714	2	2	8	0.44	0.67	3.19
570732	119	75	525	26.39	25.08	209.49
570740	37	30	18	8.21	10.03	7.18
570760	27662	11776	5755	6134.61	3938.4	2296.44
570778	95	29	178	21.07	9.7	71.03
570806	148	209	200	32.82	69.9	79.81
570818	20	3	5	4.44	1	2
570831	23	22	31	5.1	7.36	12.37
570851	77	8	6	17.08	2.68	2.39
570913	11	2	15	2.44	0.67	5.99
570935	285	123	125	63.2	41.14	49.88
570959	226	139	17	50.12	46.49	6.78
570964	5	10	11	1.11	3.34	4.39
570974	27	15	4	5.99	5.02	1.6
570981	45	20	47	9.98	6.69	18.75
570987	23	38	13	5.1	12.71	5.19
571049	23	15	50	5.1	5.02	19.95
571053	181	139	14	40.14	46.49	5.59
571054	2285	739	819	506.75	247.15	326.81
571068	260	85	157	57.66	28.43	62.65
571115	853	527	351	189.17	176.25	140.06
571124	26	14	13	5.77	4.68	5.19
571125	153	68	72	33.93	22.74	28.73
571178	5	2	3	1.11	0.67	1.2
571179	344	78	60	76.29	26.09	23.94
571195	566	317	315	125.52	106.02	125.7
571201	64	38	226	14.19	12.71	90.18
571202	50	17	11	11.09	5.69	4.39
571208	4	4	5	0.89	1.34	2
571214	8	4	23	1.77	1.34	9.18
571264	73	14	15	16.19	4.68	5.99
571297	38	13	6	8.43	4.35	2.39
571307	33	4	9	7.32	1.34	3.59
571331	552	543	721	122.42	181.6	287.7
571343	43	35	56	9.54	11.71	22.35
571362	62	27	8	13.75	9.03	3.19
571371	14	9	23	3.1	3.01	9.18
571392	126	108	127	27.94	36.12	50.68
571395	11	6	4	2.44	2.01	1.6
571396	13	4	10	2.88	1.34	3.99
571434	7557	6756	4269	1675.92	2259.5	1703.47
571435	9	4	3	2	1.34	1.2
571462	87	46	64	19.29	15.38	25.54
571499	4056	2032	1666	899.5	679.59	664.79
571500	635	511	366	140.82	170.9	146.05
571502	2	2	2	0.44	0.67	0.8
571511	52	17	30	11.53	5.69	11.97
571514	66	44	560	14.64	14.72	223.46
571517	4	11	12	0.89	3.68	4.79
571676	129	60	43	28.61	20.07	17.16
571681	54	29	23	11.98	9.7	9.18
571689	2	4	20	0.44	1.34	7.98
571690	12	2	9	2.66	0.67	3.59
571745	78	43	5	17.3	14.38	2
571766	76	26	31	16.85	8.7	12.37
571792	5	8	7	1.11	2.68	2.79
571830	42	2	2	9.31	0.67	0.8
571863	408	38	11	90.48	12.71	4.39
571877	2	2	15	0.44	0.67	5.99
571888	1970	1305	513	436.89	436.45	204.7
571890	3	5	2	0.67	1.67	0.8
571926	2	4	39	0.44	1.34	15.56
571983	279	115	116	61.87	38.46	46.29
571988	28	8	33	6.21	2.68	13.17
571992	1661	2111	1405	368.36	706.01	560.64
571997	10	5	4	2.22	1.67	1.6
572035	11	4	34	2.44	1.34	13.57
572103	69	32	15	15.3	10.7	5.99
572115	55	28	10	12.2	9.36	3.99
572117	71	15	8	15.75	5.02	3.19
572178	98	62	68	21.73	20.74	27.13
572210	10	22	4	2.22	7.36	1.6
572302	125	22	16	27.72	7.36	6.38
572325	34	24	28	7.54	8.03	11.17
572328	56	31	10	12.42	10.37	3.99
572338	6	2	13	1.33	0.67	5.19
572339	77	23	94	17.08	7.69	37.51
572346	462	264	364	102.46	88.29	145.25
572434	19	4	13	4.21	1.34	5.19
572478	11	3	4	2.44	1	1.6
572550	66	15	9	14.64	5.02	3.59
572587	300	100	27	66.53	33.44	10.77
572596	47	17	23	10.42	5.69	9.18
572611	9	12	8	2	4.01	3.19
572618	44	10	15	9.76	3.34	5.99
572634	24	12	40	5.32	4.01	15.96
572642	5781	2967	2809	1282.05	992.29	1120.88
572659	14	4	5	3.1	1.34	2
572660	24	4	3	5.32	1.34	1.2
572689	13	10	20	2.88	3.34	7.98
572692	354	194	68	78.51	64.88	27.13
572712	443	375	586	98.24	125.42	233.83
572716	7	4	24	1.55	1.34	9.58
572747	82	31	6	18.19	10.37	2.39
572798	16	2	5	3.55	0.67	2
572803	15	3	3	3.33	1	1.2
572812	74	31	31	16.41	10.37	12.37
572821	896	506	1185	198.71	169.23	472.85
572831	273	113	158	60.54	37.79	63.05
572857	11	12	2	2.44	4.01	0.8
572862	27	17	10	5.99	5.69	3.99
572866	146	24	8	32.38	8.03	3.19
572878	19	13	4	4.21	4.35	1.6
572889	104	21	14	23.06	7.02	5.59
572890	2	2	2	0.44	0.67	0.8
572931	9	5	30	2	1.67	11.97
572935	22	8	21	4.88	2.68	8.38
572962	174	75	106	38.59	25.08	42.3
572968	10	3	4	2.22	1	1.6
573006	224	114	45	49.68	38.13	17.96
573035	28	13	10	6.21	4.35	3.99
573125	2	4	3	0.44	1.34	1.2
573133	40	15	22	8.87	5.02	8.78
573135	72	29	16	15.97	9.7	6.38
573160	14	8	10	3.1	2.68	3.99
573209	134	83	12	29.72	27.76	4.79
573245	20	2	22	4.44	0.67	8.78
573269	23	7	58	5.1	2.34	23.14
573321	76	25	30	16.85	8.36	11.97
573345	47	30	17	10.42	10.03	6.78
573380	68	5	3	15.08	1.67	1.2
573381	26	26	5	5.77	8.7	2
573385	4	3	5	0.89	1	2
573397	31	5	2	6.87	1.67	0.8
573410	52	21	19	11.53	7.02	7.58
573421	65	22	43	14.42	7.36	17.16
573438	8	11	7	1.77	3.68	2.79
573509	18	6	5	3.99	2.01	2
573556	14	4	7	3.1	1.34	2.79
573569	27	23	57	5.99	7.69	22.74
573598	3	5	5	0.67	1.67	2
573723	31	14	12	6.87	4.68	4.79
573737	5253	2617	381	1164.96	875.24	152.03
573766	33	40	34	7.32	13.38	13.57
573860	30	16	30	6.65	5.35	11.97
573929	11	4	13	2.44	1.34	5.19
573930	9	4	32	2	1.34	12.77
573932	129	79	12	28.61	26.42	4.79
573947	256	420	858	56.77	140.47	342.37
573959	170	102	118	37.7	34.11	47.09
573976	572	153	77	126.85	51.17	30.73
574045	26	29	4	5.77	9.7	1.6
574078	851	440	307	188.73	147.15	122.5
574114	7	3	13	1.55	1	5.19
574117	111	41	54	24.62	13.71	21.55
574176	64	18	34	14.19	6.02	13.57
574242	3	9	5	0.67	3.01	2
574257	2	56	9	0.44	18.73	3.59
574282	13	14	8	2.88	4.68	3.19
574358	22	19	21	4.88	6.35	8.38
574368	88	64	38	19.52	21.4	15.16
574420	39	43	70	8.65	14.38	27.93
574497	181	151	83	40.14	50.5	33.12
574502	123	80	34	27.28	26.76	13.57
574538	83	5	7	18.41	1.67	2.79
574558	7	3	14	1.55	1	5.59
574568	86	82	30	19.07	27.42	11.97
574681	25	17	13	5.54	5.69	5.19
574689	33	17	19	7.32	5.69	7.58
574722	665	464	377	147.48	155.18	150.44
574738	34	42	136	7.54	14.05	54.27
574739	200	96	72	44.35	32.11	28.73
574861	12	7	20	2.66	2.34	7.98
574863	28	33	31	6.21	11.04	12.37
574871	73	43	75	16.19	14.38	29.93
574877	35	22	21	7.76	7.36	8.38
574899	62	28	40	13.75	9.36	15.96
574905	438	200	89	97.14	66.89	35.51
574931	130	63	58	28.83	21.07	23.14
574967	24	7	14	5.32	2.34	5.59
575007	5	2	3	1.11	0.67	1.2
575012	98	24	14	21.73	8.03	5.59
575031	836	691	1784	185.4	231.1	711.88
575041	5	4	15	1.11	1.34	5.99
575075	572	294	89	126.85	98.33	35.51
575095	38	7	15	8.43	2.34	5.99
575133	11	2	2	2.44	0.67	0.8
575170	147	96	47	32.6	32.11	18.75
575196	17	11	11	3.77	3.68	4.39
575197	92	21	15	20.4	7.02	5.99
575234	103	28	6	22.84	9.36	2.39
575241	48	41	4	10.64	13.71	1.6
575282	6	2	3	1.33	0.67	1.2
575307	209	117	32	46.35	39.13	12.77
575370	15	2	14	3.33	0.67	5.59
575397	6	3	2	1.33	1	0.8
575404	13	2	22	2.88	0.67	8.78
575438	68	34	5	15.08	11.37	2
575447	59	14	4	13.08	4.68	1.6
575448	72	28	22	15.97	9.36	8.78
575456	65	44	28	14.42	14.72	11.17
575487	18	8	6	3.99	2.68	2.39
575509	123	31	21	27.28	10.37	8.38
575511	65	8	24	14.42	2.68	9.58
575515	97	33	15	21.51	11.04	5.99
575532	229	131	44	50.79	43.81	17.56
575616	17	22	3	3.77	7.36	1.2
575618	22	8	2	4.88	2.68	0.8
575649	25	32	31	5.54	10.7	12.37
575650	32	6	3	7.1	2.01	1.2
575653	2	2	9	0.44	0.67	3.59
575673	38	14	12	8.43	4.68	4.79
575695	43	4	2	9.54	1.34	0.8
575698	761	521	198	168.77	174.24	79.01
575736	20	16	40	4.44	5.35	15.96
575740	48	48	29	10.64	16.05	11.57
575757	36	24	17	7.98	8.03	6.78
575765	69	74	110	15.3	24.75	43.89
575794	25	7	22	5.54	2.34	8.78
575820	19	4	6	4.21	1.34	2.39
575840	9	4	2	2	1.34	0.8
575858	2136	1176	179	473.7	393.3	71.43
575991	10	5	5	2.22	1.67	2
576041	47	11	15	10.42	3.68	5.99
576061	1376	1872	3954	305.16	626.08	1577.78
576085	14	7	14	3.1	2.34	5.59
576127	228	130	41	50.56	43.48	16.36
576132	57	19	19	12.64	6.35	7.58
576161	54	18	30	11.98	6.02	11.97
576183	18	12	4	3.99	4.01	1.6
576197	3	5	2	0.67	1.67	0.8
576221	46	19	25	10.2	6.35	9.98
576239	14	2	12	3.1	0.67	4.79
576240	2	3	2	0.44	1	0.8
576255	2667	1420	1569	591.46	474.91	626.08
576256	5	5	10	1.11	1.67	3.99
576266	49	11	9	10.87	3.68	3.59
576267	47	19	25	10.42	6.35	9.98
576297	17	9	3	3.77	3.01	1.2
576348	17	9	3	3.77	3.01	1.2
576360	74	23	46	16.41	7.69	18.36
576413	19	11	26	4.21	3.68	10.37
576416	146	87	166	32.38	29.1	66.24
576417	15	13	13	3.33	4.35	5.19
576441	55	12	19	12.2	4.01	7.58
576458	233	115	86	51.67	38.46	34.32
576460	86	55	110	19.07	18.39	43.89
576461	1288	642	546	285.64	214.71	217.87
576480	5	6	10	1.11	2.01	3.99
576491	8	6	2	1.77	2.01	0.8
576514	111	46	53	24.62	15.38	21.15
576557	38	11	15	8.43	3.68	5.99
576564	11	7	12	2.44	2.34	4.79
576599	113	48	36	25.06	16.05	14.37
576601	2	4	6	0.44	1.34	2.39
576608	98	36	24	21.73	12.04	9.58
576677	92	57	81	20.4	19.06	32.32
576706	44	15	37	9.76	5.02	14.76
576748	40	33	6	8.87	11.04	2.39
576750	281	128	88	62.32	42.81	35.11
576764	33	3	2	7.32	1	0.8
576812	42	7	2	9.31	2.34	0.8
576813	121	40	65	26.83	13.38	25.94
576861	13	7	14	2.88	2.34	5.59
576865	5	5	12	1.11	1.67	4.79
576903	507	227	583	112.44	75.92	232.64
576911	11	11	2	2.44	3.68	0.8
576971	27	2	34	5.99	0.67	13.57
576973	655	468	138	145.26	156.52	55.07
577003	12	7	3	2.66	2.34	1.2
577016	38	4	11	8.43	1.34	4.39
577027	8	3	4	1.77	1	1.6
577041	318	85	59	70.52	28.43	23.54
577051	41	33	11	9.09	11.04	4.39
577062	59	72	138	13.08	24.08	55.07
577085	11	3	3	2.44	1	1.2
[truncated: 4,997 more rows]
