# Supplementary material for: Digital Gene Expression Analysis of Populus simonii × P. nigra Pollen Germination and Tube Growth
Source: Front Plant Sci. 2016 Jun 15;7:825. doi: 10.3389/fpls.2016.00825 (PMC4908133; doi:10.3389/fpls.2016.00825)
Supplement: Supplementary Table S7 — DEGs classified into 10 functional categories during PG. [file Table7.xls]

## Sheet: MPvsHP
DEGs classed into 10 functional categories during PG
GO	Class	MPvsHP2Down	MPvsHP2UP	total_genes_Down	total_genes_UP
molecular_function	antioxidant activity	550767	555257;831312	1	2
molecular_function	binding	666645;573380;179193;816970;218255;831368;217877;765401;282103;584014;758136;245912;816677;758148;833831;548396;787306;578467;250796;760780;195673;765816;828302;815476;765880;564123;195587;229734;569943;575695;254726;554690;835719;800217;568529;552010;774203;177956;287102;552695;818953;557410;732453;837528;657068;706432;253984;726390;572550;583200;252991;715413;770528;717593;835251;659387;751297;…	788162;669292;228694;564400;719701;648984;818888;240188;822568;762094;550478;292686;835941;576061;554739;657649;822482;592912;556104;587191;563887;232773;569578;550613;640355;553228;800974;757146;263506;655259;558228;262485	250	32
molecular_function	catalytic activity	824625;809657;556346;577718;751297;806082;754209;773763;787203;278745;729466;832044;551661;833382;821577;175959;569827;798438;719691;230571;560432;247852;755219;741584;567249;815464;827396;254443;758739;837090;833366;808299;828261;566702;814076;563814;757127;817045;825806;834917;718074;787659;731397;766794;208278;713160;552480;823306;768812;768258;757162;770528;551863;828544;570778;828445;739215;…	550478;232773;561855;800974;648984;751961;832274;554739;707493;763444;640355;555257;831312;553228;835941;757146;263506;828781;829835;830464;572572;803462;229995;655259;646335;732264;555333;264694;674027	323	29
molecular_function	enzyme regulator activity	784798;734436;551244;828557;204190;563814;825806;171987;728788;657542;208278;768812;757162;551863;828445;177760;249403;806679;288153;835543;712353;809534;776575;819242;577198;761359;711546;725163;830131;828548;815822;590042;565310;834991;572889;803966;595462;722938;764958;800443;251530;762305;277265;755458;821684;806337	555333;835941;553228	46	3
molecular_function	molecular transducer activity	784463;755476;830131;828548;815822;590042;565310;834991;572889;803966;595462;722938;764958;800443;251530;762305;277265;755458;821684;806337;256910;805928;552797	-	23	1
molecular_function	nutrient reservoir activity	560432;722895	-	2	0
molecular_function	structural molecule activity	755066;835543;287102;571264;573976;226952;814768	835439;836143	7	2
molecular_function	transcription regulator activity	784463;755476;562361;752412;820312;751926;265874;832433;820653;266564;831453;828090	240188;822568;762094	12	3
molecular_function	translation regulator activity	837024;584639;554651	-	3	0
molecular_function	transporter activity	741584;254443;592804;803861;230718;566702;837209;829550;836224;718063;813267;732530;566940;563814;578742;648231;293950;202304;801072;788248;809238;802778;552797;705740;592282;260956;837245;585267;198631;799359;829973;231287;711954;550521;292577;217877;765655;770528;757127;787659;731397;768258;721294;584008;724813;828261;801678;816815;804102;756823;777866;725225;578868;712230;596946;757573;757335;…	830825;554771;548036;264694;674027	83	5
MPvsHP2Down indicates down-regulated genes are above 2 fold changes
MPvsHP2UP indicates up-regulated genes are above 2 fold changes

## Sheet: HPvsPT
DEGs classed into 10 functional categories during PTG
GO	Class	HPvsPT2Down	HPvsPT2UP	total_genes_UP	total_genes_Down
molecular_function	antioxidant activity	798682;288087	727410;266861	2	2
molecular_function	binding	584435;580581;822103;246085;815018;765045;821909;562024;705811;833248;583163;645998;652547;726390;811313;770597;668302;576127;566361;554690;757189;731686;669292;562313;569412;649133;765505;796489;648871;639885;814302;711538;641544;552112;567029;820484;762094;271667;240413;575438;837007;246575;558203;226456;552616;831563;570383;547596;755366;817666;821834;583302;676209;835941;725300;829577;595457;…	830429;705805;552311;824692;262651;836228;822012;778564;564778;195673;594613;753194;286483;835719;557410;554418;648999;558771;803977;564092;646278;829607;717593;672599;780345;819573;560079;817401;203847;571214;713972;728097;756117;578909;198384;228694;827481;564400;815218;650690;822499;177701;819443;268072;557385;240188;820312;643714;832433;564926;650481;835841;645034;584639;832217;799937;819056;…	122	134
molecular_function	catalytic activity	815726;206835;659517;723538;816711;824147;729466;232773;828445;208278;801678;739215;835881;761596;816189;768812;773968;835828;806754;656642;831564;765045;578377;566361;572692;818430;762873;644324;725300;829577;254154;829515;652670;815667;759753;219726;707797;581193;569745;765505;657050;560869;556403;231595;246575;720292;803861;707148;597072;199105;578523;729987;823258;829702;288174;831870;830672;…	650481;550478;562833;773763;817745;831806;551661;754838;832044;757512;758103;587195;551354;553922;280878;593768;596748;765650;198601;770602;581883;765387;658536;581884;570778;709180;768552;765701;568670;201272;808299;548466;818966;825806;757162;768762;594652;832488;787659;830063;767975;826525;754371;761599;280952;720923;713972;712938;785682;815218;751961;810138;835709;835719;591575;830429;286483;…	199	210
molecular_function	enzyme regulator activity	562313;824978;755827;828445;208278;568822;768812;739853;835941;833487;254154;835526;668301;235801;569832;226668;648419;742437;577280;663875;831095;586007;571888;660765;566160	559404;755655;754438;784798;555333;577968;590151;751663;784800;593697;587195;825806;757162;594652;819327;208891;712353;577198;821633;290778;735966;718188;762305;570981;802264	25	25
molecular_function	molecular transducer activity	663875;831095;586007;571888;660765;566160;552797	290778;735966;718188;762305;570981;802264;571926;576416	7	8
molecular_function	nutrient reservoir activity	-	834434	0	1
molecular_function	structural molecule activity	230092;816561;813651;569228;575241;824872;240413;819897;656057;235464;837007;835446;818704;663801;556400;828502;561203;835439;813786;728108;569745;644954;553932	663639;817160	23	2
molecular_function	transcription regulator activity	796489;641544;552112;567029;820484;762094	268072;557385;240188;728097;820312;643714;832433;564926	6	8
molecular_function	translation regulator activity	562024;558203	584639;832217;645034	2	3
molecular_function	transporter activity	803861;830672;552797;566501;802778;570383;578488;802779;172400;656044;592757;765045;725300;663556;714709;730689;580465;177604;801678;822103;821076;762873;778006;836058;757573;566361;762323;801528;832510;659822;834294;719941	664345;798757;831456;560079;559687;818998;830977;202304;566940;764739;670402;561994;830825;809238;801965;653794;558005;787659;712114;553430;569258;554771;578868;552579;830429;286483;824692;836228;818691;725234;831271	32	31
MPvsHP2Down indicates down-regulated genes are above 2 fold changes
MPvsHP2UP indicates up-regulated genes are above 2 fold changes
