# Supplementary material for: Digital Gene Expression Analysis of Populus simonii × P. nigra Pollen Germination and Tube Growth
Source: Front Plant Sci. 2016 Jun 15;7:825. doi: 10.3389/fpls.2016.00825 (PMC4908133; doi:10.3389/fpls.2016.00825)
Supplement: Supplementary Table S8 — Significantly enriched GO terms and DEGs in the terms of PG and PTG. [file Table8.xls]

## Sheet: MPvsHP-cellular component
Terms for MPvsHP_cellular component
Terms from the Process Ontology with p-value as good or better than 0.05
Gene Ontology term	Cluster frequency	Genome frequency of use	Corrected P-value
protein complex	107 out of 267 genes, 40.1%	1895 out of 7938 genes, 23.9%	1.48e-07
endomembrane system	14 out of 267 genes, 5.2%	99 out of 7938 genes, 1.2%	0.00043
membrane part	64 out of 267 genes, 24.0%	1128 out of 7938 genes, 14.2%	0.00092
vesicle membrane	8 out of 267 genes, 3.0%	35 out of 7938 genes, 0.4%	0.00138
cytoplasmic membrane-bounded vesicle	8 out of 267 genes, 3.0%	35 out of 7938 genes, 0.4%	0.00138
membrane coat	8 out of 267 genes, 3.0%	35 out of 7938 genes, 0.4%	0.00138
vesicle coat	8 out of 267 genes, 3.0%	35 out of 7938 genes, 0.4%	0.00138
coated vesicle	8 out of 267 genes, 3.0%	35 out of 7938 genes, 0.4%	0.00138
cytoplasmic vesicle membrane	8 out of 267 genes, 3.0%	35 out of 7938 genes, 0.4%	0.00138
coated vesicle membrane	8 out of 267 genes, 3.0%	35 out of 7938 genes, 0.4%	0.00138
cytoplasmic vesicle	8 out of 267 genes, 3.0%	35 out of 7938 genes, 0.4%	0.00138
vesicle	8 out of 267 genes, 3.0%	35 out of 7938 genes, 0.4%	0.00138
membrane-bounded vesicle	8 out of 267 genes, 3.0%	35 out of 7938 genes, 0.4%	0.00138
cytoplasmic vesicle part	8 out of 267 genes, 3.0%	35 out of 7938 genes, 0.4%	0.00138
coated membrane	8 out of 267 genes, 3.0%	35 out of 7938 genes, 0.4%	0.00138
Golgi membrane	8 out of 267 genes, 3.0%	36 out of 7938 genes, 0.5%	0.00173
transport vesicle	5 out of 267 genes, 1.9%	18 out of 7938 genes, 0.2%	0.02181
transport vesicle membrane	5 out of 267 genes, 1.9%	18 out of 7938 genes, 0.2%	0.02181
macromolecular complex	115 out of 267 genes, 43.1%	2615 out of 7938 genes, 32.9%	0.02457
membrane	124 out of 267 genes, 46.4%	2884 out of 7938 genes, 36.3%	0.03156
Golgi apparatus part	8 out of 267 genes, 3.0%	54 out of 7938 genes, 0.7%	0.03523
Golgi-associated vesicle	5 out of 267 genes, 1.9%	20 out of 7938 genes, 0.3%	0.03734
Golgi-associated vesicle membrane	5 out of 267 genes, 1.9%	20 out of 7938 genes, 0.3%	0.03734
integral to membrane	48 out of 267 genes, 18.0%	881 out of 7938 genes, 11.1%	0.0393
intrinsic to membrane	48 out of 267 genes, 18.0%	881 out of 7938 genes, 11.1%	0.0393
Gene Ontology term	Genes annotated to the term
protein complex	171987, 725163, 728788, 837406, 825806, 552616, 814768, 767849, 249403, 806679, 712353, 832489, 828445, 711546, 552480, 831453,178089, 787203, 835543, 782672, 572550, 836277, 803890, 824415, 657542, 551863, 819318, 725133, 264694, 750490, 768812, 828302,761359, 232773, 568285, 798438, 777866, 821354, 834991, 594762, 832044, 816815, 581262, 817474, 820446, 278745, 802053, 820312,752943, 553228, 58…
endomembrane system	820312, 804044, 804102, 829704, 752943, 837466, 765655, 552616, 567249, 824415, 777866, 821354, 816815, 292577
membrane part	837466, 837406, 552616, 768258, 593823, 178089, 573380, 782672, 718063, 247852, 824415, 732530, 648231, 264694, 758136, 566702,765583, 828302, 254443, 787306, 777866, 821354, 816815, 834991, 202304, 833831, 788248, 731397, 820312, 801678, 752943, 803861,802778, 813267, 765401, 256636, 262485, 592804, 805928, 741584, 758148, 567249, 293950, 578742, 597100, 804044, 804102, 816677,829982, 553972, 80…
vesicle membrane	820312, 804044, 829704, 752943, 552616, 567249, 824415, 821354
cytoplasmic membrane-bounded vesicle	820312, 804044, 829704, 752943, 552616, 567249, 824415, 821354
membrane coat	820312, 804044, 829704, 752943, 552616, 567249, 824415, 821354
vesicle coat	820312, 804044, 829704, 752943, 552616, 567249, 824415, 821354
coated vesicle	820312, 804044, 829704, 752943, 552616, 567249, 824415, 821354
cytoplasmic vesicle membrane	820312, 804044, 829704, 752943, 552616, 567249, 824415, 821354
coated vesicle membrane	820312, 804044, 829704, 752943, 552616, 567249, 824415, 821354
cytoplasmic vesicle	820312, 804044, 829704, 752943, 552616, 567249, 824415, 821354
vesicle	820312, 804044, 829704, 752943, 552616, 567249, 824415, 821354
membrane-bounded vesicle	820312, 804044, 829704, 752943, 552616, 567249, 824415, 821354
cytoplasmic vesicle part	820312, 804044, 829704, 752943, 552616, 567249, 824415, 821354
coated membrane	820312, 804044, 829704, 752943, 552616, 567249, 824415, 821354
Golgi membrane	552616, 765655, 820312, 804044, 824415, 752943, 837466, 292577
transport vesicle	552616, 820312, 804044, 824415, 752943
transport vesicle membrane	552616, 820312, 804044, 824415, 752943
macromolecular complex	171987, 725163, 728788, 837406, 825806, 573976, 552616, 814768, 767849, 249403, 806679, 712353, 832489, 828445, 711546, 552480,831453, 178089, 787203, 835543, 782672, 572550, 836277, 803890, 824415, 657542, 551863, 819318, 836143, 835439, 725133, 264694,750490, 768812, 828302, 761359, 232773, 755066, 568285, 798438, 777866, 821354, 834991, 594762, 832044, 816815, 581262, 817474,820446, 278745, 80…
membrane	196216, 837466, 578868, 799999, 773524, 837406, 824625, 566940, 573976, 552616, 803906, 768258, 836035, 808299, 593823, 176521,561655, 178089, 573380, 782672, 718063, 247852, 824415, 732530, 648231, 836224, 231287, 757127, 264694, 758136, 260956, 828781,566702, 765583, 828302, 754083, 755066, 254443, 787306, 766958, 576813, 777866, 821354, 834991, 578521, 816815, 757027, 202304,833831, 828572, 78…
Golgi apparatus part	552616, 765655, 820312, 804044, 824415, 752943, 837466, 292577
Golgi-associated vesicle	552616, 820312, 804044, 824415, 752943
Golgi-associated vesicle membrane	552616, 820312, 804044, 824415, 752943
integral to membrane	256636, 592804, 262485, 741584, 805928, 837466, 758148, 768258, 293950, 578742, 597100, 593823, 804102, 816677, 829982, 573380,802429, 247852, 718063, 732530, 705740, 648231, 230718, 758136, 566702, 767571, 765583, 254443, 765655, 787306, 777866, 816815,202304, 833831, 828261, 788248, 731397, 816970, 801678, 595505, 803861, 802778, 565720, 813267, 765401, 809238, 801072, 292577
intrinsic to membrane	256636, 592804, 262485, 741584, 805928, 837466, 758148, 768258, 293950, 578742, 597100, 593823, 804102, 816677, 829982, 573380,802429, 247852, 718063, 732530, 705740, 648231, 230718, 758136, 566702, 767571, 765583, 254443, 765655, 787306, 777866, 816815,202304, 833831, 828261, 788248, 731397, 816970, 801678, 595505, 803861, 802778, 565720, 813267, 765401, 809238, 801072, 292577

## Sheet: MPvsHP-biological process
Terms for MPvsHP_biological process
Terms from the Process Ontology with p-value as good or better than 0.05
Gene Ontology term	Cluster frequency	Genome frequency of use	Corrected P-value
transport	107 out of 397 genes, 27.0%	2082 out of 15053 genes, 13.8%	7.2e-10
establishment of localization	107 out of 397 genes, 27.0%	2082 out of 15053 genes, 13.8%	7.2e-10
localization	107 out of 397 genes, 27.0%	2111 out of 15053 genes, 14.0%	1.72e-09
ion transport	42 out of 397 genes, 10.6%	577 out of 15053 genes, 3.8%	7.74e-07
cation transport	35 out of 397 genes, 8.8%	495 out of 15053 genes, 3.3%	3.65e-05
monovalent inorganic cation transport	23 out of 397 genes, 5.8%	262 out of 15053 genes, 1.7%	0.00015
hydrogen transport	14 out of 397 genes, 3.5%	169 out of 15053 genes, 1.1%	0.0494
proton transport	14 out of 397 genes, 3.5%	169 out of 15053 genes, 1.1%	0.0494
Gene Ontology term	Genes annotated to the term
transport	578868, 799999, 837406, 566940, 573976, 552616, 768258, 832489, 548036, 573380, 718063, 247852, 824415, 732530, 648231, 836224,231287, 757127, 264694, 758136, 260956, 650703, 566702, 765583, 754083, 755066, 550521, 254443, 787306, 576813, 777866, 834991,816815, 217877, 202304, 833831, 828572, 788248, 731397, 830825, 820312, 801678, 752943, 751713, 803861, 802778, 813267, 571264,592282, 765401, 83…
establishment of localization	578868, 799999, 837406, 566940, 573976, 552616, 768258, 832489, 548036, 573380, 718063, 247852, 824415, 732530, 648231, 836224,231287, 757127, 264694, 758136, 260956, 650703, 566702, 765583, 754083, 755066, 550521, 254443, 787306, 576813, 777866, 834991,816815, 217877, 202304, 833831, 828572, 788248, 731397, 830825, 820312, 801678, 752943, 751713, 803861, 802778, 813267, 571264,592282, 765401, 83…
localization	578868, 799999, 837406, 566940, 573976, 552616, 768258, 832489, 548036, 573380, 718063, 247852, 824415, 732530, 648231, 836224,231287, 757127, 264694, 758136, 260956, 650703, 566702, 765583, 754083, 755066, 550521, 254443, 787306, 576813, 777866, 834991,816815, 217877, 202304, 833831, 828572, 788248, 731397, 830825, 820312, 801678, 752943, 751713, 803861, 802778, 813267, 571264,592282, 765401, 83…
ion transport	592804, 262485, 584008, 741584, 578868, 837406, 768258, 198631, 787659, 589614, 829973, 757573, 757335, 712230, 724813, 802429,553972, 247852, 231287, 264694, 757127, 230718, 260956, 725225, 585267, 566702, 754083, 254443, 834991, 674027, 828261, 731397,788248, 801678, 595505, 803861, 799359, 592282, 837245, 801528, 831271, 596946
cation transport	592804, 262485, 741584, 578868, 837406, 768258, 198631, 787659, 589614, 757573, 757335, 712230, 553972, 247852, 264694, 757127,230718, 260956, 725225, 585267, 566702, 754083, 254443, 834991, 674027, 828261, 731397, 801678, 595505, 803861, 799359, 801528,837245, 831271, 596946
monovalent inorganic cation transport	757127, 264694, 725225, 260956, 585267, 578868, 837406, 754083, 198631, 787659, 834991, 674027, 757573, 828261, 757335, 801678,595505, 799359, 712230, 553972, 801528, 831271, 596946
hydrogen transport	757127, 264694, 725225, 801678, 578868, 837406, 754083, 553972, 787659, 834991, 801528, 831271, 674027, 828261
proton transport	757127, 264694, 725225, 801678, 578868, 837406, 754083, 553972, 787659, 834991, 801528, 831271, 674027, 828261

## Sheet: HPvsPT-biological process
Terms for MPvsHP_biological process
Terms from the Process Ontology with p-value as good or better than 0.05
Gene Ontology term	Cluster frequency	Genome frequency of use	Corrected P-value
sphingolipid metabolic process	5 out of 450 genes, 1.1%	9 out of 15053 genes, 0.1%	0.00087
membrane lipid metabolic process	5 out of 450 genes, 1.1%	11 out of 15053 genes, 0.1%	0.00304
alcohol metabolic process	22 out of 450 genes, 4.9%	285 out of 15053 genes, 1.9%	0.01587
Gene Ontology term	Genes annotated to the term
sphingolipid metabolic process	752844, 828515, 833956, 837466, 642209
membrane lipid metabolic process	752844, 828515, 833956, 837466, 642209
alcohol metabolic process	564181, 821843, 575736, 708767, 836259, 548064, 575698, 246378, 823258, 575307, 219726, 596420, 822107, 818966,570537,280952, 820551, 253535, 829577, 832275, 593768, 659332
