# Supplementary material for: Digital Gene Expression Analysis of Populus simonii × P. nigra Pollen Germination and Tube Growth
Source: Front Plant Sci. 2016 Jun 15;7:825. doi: 10.3389/fpls.2016.00825 (PMC4908133; doi:10.3389/fpls.2016.00825)
Supplement: Supplementary Table S9 — Enriched pathways and DEGs in the pathways of MPvsHP. [file Table9.xls]

## Sheet: Enriched Pathways of MPvsHP
Enriched pathways of MPvsHP
NO	Pathway	DEGs with pathway annotation (620)	All genes with pathway annotation (22673)	Pvalue	Qvalue	Pathway ID
1	ErbB signaling pathway	13 (2.1%)	85 (0.37%)	5.12502e-07	9.35686e-05	ko04012
2	TGF-beta signaling pathway	13 (2.1%)	90 (0.4%)	1.00611e-06	9.35686e-05	ko04350
3	mTOR signaling pathway	13 (2.1%)	103 (0.45%)	4.73742e-06	0.00029372	ko04150
4	Dorso-ventral axis formation	11 (1.77%)	85 (0.37%)	1.99538e-05	0.000822388	ko04320
5	Natural killer cell mediated cytotoxicity	11 (1.77%)	86 (0.38%)	2.23235e-05	0.000822388	ko04650
6	MAPK signaling pathway	22 (3.55%)	299 (1.32%)	2.84095e-05	0.000822388	ko04010
7	Long-term depression	11 (1.77%)	89 (0.39%)	3.09501e-05	0.000822388	ko04730
8	Focal adhesion	17 (2.74%)	203 (0.9%)	4.61802e-05	0.000942361	ko04510
9	T cell receptor signaling pathway	11 (1.77%)	93 (0.41%)	4.68209e-05	0.000942361	ko04660
10	GnRH signaling pathway	16 (2.58%)	185 (0.82%)	5.2113e-05	0.000942361	ko04912
11	MAPK signaling pathway - fly	7 (1.13%)	37 (0.16%)	5.5731e-05	0.000942361	ko04013
12	Non-small cell lung cancer	10 (1.61%)	80 (0.35%)	6.40271e-05	0.000992421	ko05223
13	Renal cell carcinoma	10 (1.61%)	84 (0.37%)	9.73773e-05	0.00139324	ko05211
14	Acute myeloid leukemia	9 (1.45%)	70 (0.31%)	0.000118662	0.00157651	ko05221
15	Pathways in cancer	20 (3.23%)	290 (1.28%)	0.000156568	0.00194144	ko05200
16	Thyroid cancer	8 (1.29%)	58 (0.26%)	0.000171678	0.00199576	ko05216
17	Prostate cancer	13 (2.1%)	147 (0.65%)	0.000206339	0.00225759	ko05215
18	Gap junction	11 (1.77%)	113 (0.5%)	0.000273245	0.00282353	ko04540
19	VEGF signaling pathway	11 (1.77%)	114 (0.5%)	0.000295107	0.00288894	ko04370
20	Insulin signaling pathway	19 (3.06%)	294 (1.3%)	0.000509545	0.00473877	ko04910
21	Phosphatidylinositol signaling system	17 (2.74%)	253 (1.12%)	0.000639121	0.00566079	ko04070
22	Long-term potentiation	14 (2.26%)	188 (0.83%)	0.000695286	0.00587832	ko04720
23	Tight junction	18 (2.9%)	285 (1.26%)	0.000922378	0.00745923	ko04530
24	Type II diabetes mellitus	7 (1.13%)	62 (0.27%)	0.00147724	0.0114486	ko04930
25	Chemokine signaling pathway	9 (1.45%)	101 (0.45%)	0.00180598	0.0134365	ko04062
26	Melanogenesis	13 (2.1%)	189 (0.83%)	0.00217386	0.0155515	ko04916
27	Sphingolipid metabolism	8 (1.29%)	85 (0.37%)	0.00226614	0.0156112	ko00600
28	Fc epsilon RI signaling pathway	7 (1.13%)	70 (0.31%)	0.00298646	0.0191012	ko04664
29	B cell receptor signaling pathway	8 (1.29%)	89 (0.39%)	0.00302523	0.0191012	ko04662
30	Regulation of actin cytoskeleton	15 (2.42%)	244 (1.08%)	0.00308084	0.0191012	ko04810
31	Endometrial cancer	8 (1.29%)	92 (0.41%)	0.00371417	0.022285	ko05213
32	Inositol phosphate metabolism	12 (1.94%)	179 (0.79%)	0.00389554	0.0226428	ko00562
33	Glioma	12 (1.94%)	182 (0.8%)	0.00444814	0.0250713	ko05214
34	Chronic myeloid leukemia	7 (1.13%)	76 (0.34%)	0.00473562	0.0259066	ko05220
35	Axon guidance	8 (1.29%)	98 (0.43%)	0.00545044	0.0281606	ko04360
36	Colorectal cancer	8 (1.29%)	98 (0.43%)	0.00545044	0.0281606	ko05210
37	Wnt signaling pathway	13 (2.1%)	215 (0.95%)	0.0064672	0.0319244	ko04310
38	Adherens junction	8 (1.29%)	101 (0.45%)	0.00652218	0.0319244	ko04520
39	Vascular smooth muscle contraction	12 (1.94%)	192 (0.85%)	0.00675722	0.0322267	ko04270
40	Melanoma	7 (1.13%)	82 (0.36%)	0.00716347	0.0324977	ko05218
41	Bladder cancer	7 (1.13%)	82 (0.36%)	0.00716347	0.0324977	ko05219
42	Vibrio cholerae infection	8 (1.29%)	105 (0.46%)	0.00819048	0.0361447	ko05110
43	Progesterone-mediated oocyte maturation	10 (1.61%)	150 (0.66%)	0.00835603	0.0361447	ko04914
44	Pancreatic cancer	7 (1.13%)	93 (0.41%)	0.01384	0.0585052	ko05212
45	Glycosphingolipid biosynthesis - lacto and neolacto series	3 (0.48%)	19 (0.08%)	0.0142273	0.058806	ko00601
46	Alzheimer's disease	17 (2.74%)	350 (1.54%)	0.0166535	0.0661975	ko05010
47	Epithelial cell signaling in Helicobacter pylori infection	6 (0.97%)	75 (0.33%)	0.0167273	0.0661975	ko05120
48	Calcium signaling pathway	11 (1.77%)	204 (0.9%)	0.0251447	0.0974357	ko04020
49	ABC transporters	13 (2.1%)	279 (1.23%)	0.0441704	0.167667	ko02010
50	Other glycan degradation	4 (0.65%)	52 (0.23%)	0.0534875	0.198973	ko00511
51	Glycerophospholipid metabolism	13 (2.1%)	292 (1.29%)	0.0592012	0.21591	ko00564
52	MAPK signaling pathway - yeast	5 (0.81%)	78 (0.34%)	0.062466	0.223436	ko04011
53	SNARE interactions in vesicular transport	5 (0.81%)	80 (0.35%)	0.0681254	0.239081	ko04130
54	Regulation of autophagy	7 (1.13%)	133 (0.59%)	0.0730009	0.246876	ko04140
55	Antigen processing and presentation	7 (1.13%)	133 (0.59%)	0.0730009	0.246876	ko04612
56	Leukocyte transendothelial migration	5 (0.81%)	83 (0.37%)	0.0771286	0.256177	ko04670
57	1,4-Dichlorobenzene degradation	3 (0.48%)	37 (0.16%)	0.0797486	0.260232	ko00627
58	Glycosphingolipid biosynthesis - globo series	3 (0.48%)	38 (0.17%)	0.0849047	0.272281	ko00603
59	Ubiquitin mediated proteolysis	17 (2.74%)	435 (1.92%)	0.0906486	0.285774	ko04120
60	Galactose metabolism	8 (1.29%)	173 (0.76%)	0.103061	0.319488	ko00052
61	Oxidative phosphorylation	15 (2.42%)	383 (1.69%)	0.10555	0.321841	ko00190
62	Lysine degradation	8 (1.29%)	180 (0.79%)	0.121594	0.364783	ko00310
63	High-mannose type N-glycan biosynthesis	1 (0.16%)	5 (0.02%)	0.129461	0.382219	ko00513
64	Ether lipid metabolism	4 (0.65%)	73 (0.32%)	0.139358	0.405009	ko00565
65	Urea cycle and metabolism of amino groups	6 (0.97%)	133 (0.59%)	0.157767	0.450169	ko00220
66	Nucleotide sugars metabolism	4 (0.65%)	77 (0.34%)	0.159738	0.450169	ko00520
67	Circadian rhythm - fly	2 (0.32%)	30 (0.13%)	0.19756	0.544213	ko04711
68	Taste transduction	1 (0.16%)	8 (0.04%)	0.19896	0.544213	ko04742
69	Heparan sulfate biosynthesis	4 (0.65%)	86 (0.38%)	0.209093	0.563641	ko00534
70	Valine, leucine and isoleucine biosynthesis	4 (0.65%)	87 (0.38%)	0.214828	0.570829	ko00290
71	Adipocytokine signaling pathway	5 (0.81%)	121 (0.53%)	0.236881	0.620563	ko04920
72	Glycosaminoglycan degradation	2 (0.32%)	38 (0.17%)	0.278811	0.720262	ko00531
73	Huntington's disease	13 (2.1%)	394 (1.74%)	0.28382	0.723157	ko05016
74	Circadian rhythm - plant	9 (1.45%)	262 (1.16%)	0.290349	0.725533	ko04712
75	Fatty acid biosynthesis	4 (0.65%)	100 (0.44%)	0.292554	0.725533	ko00061
76	N-Glycan biosynthesis	3 (0.48%)	70 (0.31%)	0.299717	0.731192	ko00510
77	C5-Branched dibasic acid metabolism	1 (0.16%)	13 (0.06%)	0.302698	0.731192	ko00660
78	Starch and sucrose metabolism	21 (3.39%)	679 (2.99%)	0.312272	0.742748	ko00500
79	Fluorobenzoate degradation	2 (0.32%)	42 (0.19%)	0.319462	0.742748	ko00364
80	Cardiac muscle contraction	2 (0.32%)	42 (0.19%)	0.319462	0.742748	ko04260
81	Homologous recombination	4 (0.65%)	108 (0.48%)	0.342104	0.77685	ko03440
82	Amyotrophic lateral sclerosis (ALS)	5 (0.81%)	141 (0.62%)	0.342482	0.77685	ko05014
83	D-Glutamine and D-glutamate metabolism	1 (0.16%)	16 (0.07%)	0.358385	0.786755	ko00471
84	Ascorbate and aldarate metabolism	5 (0.81%)	144 (0.64%)	0.358758	0.786755	ko00053
85	Jak-STAT signaling pathway	2 (0.32%)	46 (0.2%)	0.359538	0.786755	ko04630
86	Hedgehog signaling pathway	2 (0.32%)	47 (0.21%)	0.369428	0.798995	ko04340
87	Tetracycline biosynthesis	1 (0.16%)	17 (0.07%)	0.375943	0.803317	ko00253
88	Notch signaling pathway	2 (0.32%)	49 (0.22%)	0.38902	0.803317	ko04330
89	Systemic lupus erythematosus	3 (0.48%)	82 (0.36%)	0.389603	0.803317	ko05322
90	Glycosphingolipid biosynthesis - ganglio series	1 (0.16%)	18 (0.08%)	0.393021	0.803317	ko00604
91	O-Glycan biosynthesis	1 (0.16%)	18 (0.08%)	0.393021	0.803317	ko00512
92	Reductive carboxylate cycle (CO2 fixation)	3 (0.48%)	85 (0.37%)	0.411739	0.832429	ko00720
93	Lipopolysaccharide biosynthesis	1 (0.16%)	20 (0.09%)	0.425789	0.851578	ko00540
94	Toll-like receptor signaling pathway	17 (2.74%)	588 (2.59%)	0.442045	0.868076	ko04620
95	Glycerolipid metabolism	7 (1.13%)	231 (1.02%)	0.445373	0.868076	ko00561
96	Riboflavin metabolism	3 (0.48%)	90 (0.4%)	0.448039	0.868076	ko00740
97	Biosynthesis of vancomycin group antibiotics	1 (0.16%)	22 (0.1%)	0.456791	0.875909	ko01055
98	Olfactory transduction	3 (0.48%)	92 (0.41%)	0.462309	0.877443	ko04740
99	Terpenoid biosynthesis	2 (0.32%)	58 (0.26%)	0.473417	0.88945	ko00900
100	Lysine biosynthesis	2 (0.32%)	60 (0.26%)	0.491208	0.907492	ko00300
101	PPAR signaling pathway	5 (0.81%)	170 (0.75%)	0.497986	0.907492	ko03320
102	Thiamine metabolism	2 (0.32%)	62 (0.27%)	0.508616	0.907492	ko00730
103	Toluene and xylene degradation	1 (0.16%)	26 (0.11%)	0.513872	0.907492	ko00622
104	Polyketide sugar unit biosynthesis	1 (0.16%)	26 (0.11%)	0.513872	0.907492	ko00523
105	Pathogenic Escherichia coli infection - EPEC	2 (0.32%)	63 (0.28%)	0.517173	0.907492	ko05131
106	Pathogenic Escherichia coli infection - EHEC	2 (0.32%)	63 (0.28%)	0.517173	0.907492	ko05130
107	One carbon pool by folate	2 (0.32%)	65 (0.29%)	0.533987	0.923477	ko00670
108	Purine metabolism	19 (3.06%)	696 (3.07%)	0.536213	0.923477	ko00230
109	Biosynthesis of steroids	5 (0.81%)	179 (0.79%)	0.543707	0.927794	ko00100
110	Ethylbenzene degradation	3 (0.48%)	107 (0.47%)	0.563459	0.952758	ko00642
111	Mismatch repair	3 (0.48%)	111 (0.49%)	0.588413	0.975833	ko03430
112	Taurine and hypotaurine metabolism	1 (0.16%)	32 (0.14%)	0.588461	0.975833	ko00430
113	Small cell lung cancer	4 (0.65%)	151 (0.67%)	0.595009	0.975833	ko05222
114	2,4-Dichlorobenzoate degradation	3 (0.48%)	113 (0.5%)	0.600542	0.975833	ko00623
115	Arginine and proline metabolism	6 (0.97%)	230 (1.01%)	0.603338	0.975833	ko00330
116	RNA polymerase	3 (0.48%)	115 (0.51%)	0.612433	0.982005	ko03020
117	Folate biosynthesis	6 (0.97%)	236 (1.04%)	0.628238	0.998738	ko00790
118	1- and 2-Methylnaphthalene degradation	5 (0.81%)	200 (0.88%)	0.641861	0.999998	ko00624
119	Pantothenate and CoA biosynthesis	2 (0.32%)	81 (0.36%)	0.653654	0.999998	ko00770
120	Pyrimidine metabolism	8 (1.29%)	325 (1.43%)	0.667507	0.999998	ko00240
121	Chondroitin sulfate biosynthesis	1 (0.16%)	40 (0.18%)	0.670446	0.999998	ko00532
122	Glycosylphosphatidylinositol(GPI)-anchor biosynthesis	1 (0.16%)	44 (0.19%)	0.705102	0.999998	ko00563
123	Glutamate metabolism	3 (0.48%)	135 (0.6%)	0.717977	0.999998	ko00251
124	Citrate cycle (TCA cycle)	3 (0.48%)	136 (0.6%)	0.722616	0.999998	ko00020
125	Methane metabolism	5 (0.81%)	223 (0.98%)	0.732948	0.999998	ko00680
126	Biosynthesis of unsaturated fatty acids	2 (0.32%)	99 (0.44%)	0.757571	0.999998	ko01040
127	Streptomycin biosynthesis	1 (0.16%)	52 (0.23%)	0.763878	0.999998	ko00521
128	Nicotinate and nicotinamide metabolism	1 (0.16%)	52 (0.23%)	0.763878	0.999998	ko00760
129	Nucleotide excision repair	4 (0.65%)	192 (0.85%)	0.773511	0.999998	ko03420
130	Nitrogen metabolism	4 (0.65%)	197 (0.87%)	0.790335	0.999998	ko00910
131	Fluorene degradation	1 (0.16%)	57 (0.25%)	0.794513	0.999998	ko00628
132	Pentose phosphate pathway	3 (0.48%)	154 (0.68%)	0.796235	0.999998	ko00030
133	Apoptosis	14 (2.26%)	625 (2.76%)	0.812361	0.999998	ko04210
134	Methionine metabolism	5 (0.81%)	249 (1.1%)	0.814218	0.999998	ko00271
135	Basal transcription factors	2 (0.32%)	118 (0.52%)	0.83692	0.999998	ko03022
136	Parkinson's disease	5 (0.81%)	263 (1.16%)	0.84904	0.999998	ko05012
137	DNA replication	3 (0.48%)	174 (0.77%)	0.858149	0.999998	ko03030
138	Phenylalanine, tyrosine and tryptophan biosynthesis	2 (0.32%)	128 (0.56%)	0.868505	0.999998	ko00400
139	3-Chloroacrylic acid degradation	1 (0.16%)	77 (0.34%)	0.882174	0.999998	ko00641
140	Fructose and mannose metabolism	5 (0.81%)	286 (1.26%)	0.894416	0.999998	ko00051
141	Alkaloid biosynthesis II	2 (0.32%)	139 (0.61%)	0.896692	0.999998	ko00960
142	p53 signaling pathway	3 (0.48%)	191 (0.84%)	0.897156	0.999998	ko04115
143	alpha-Linolenic acid metabolism	2 (0.32%)	142 (0.63%)	0.903341	0.999998	ko00592
144	Proteasome	2 (0.32%)	153 (0.67%)	0.924452	0.999998	ko03050
145	Flavonoid biosynthesis	5 (0.81%)	308 (1.36%)	0.926287	0.999998	ko00941
146	Phenylalanine metabolism	6 (0.97%)	360 (1.59%)	0.931049	0.999998	ko00360
147	Drug metabolism - other enzymes	1 (0.16%)	97 (0.43%)	0.932473	0.999998	ko00983
148	Porphyrin and chlorophyll metabolism	1 (0.16%)	97 (0.43%)	0.932473	0.999998	ko00860
149	Histidine metabolism	2 (0.32%)	159 (0.7%)	0.934054	0.999998	ko00340
150	Glutathione metabolism	3 (0.48%)	218 (0.96%)	0.939616	0.999998	ko00480
151	Pentose and glucuronate interconversions	4 (0.65%)	271 (1.2%)	0.940817	0.999998	ko00040
152	Benzoate degradation via CoA ligation	3 (0.48%)	219 (0.97%)	0.940822	0.999998	ko00632
153	Base excision repair	2 (0.32%)	166 (0.73%)	0.943796	0.999998	ko03410
154	Aminophosphonate metabolism	1 (0.16%)	104 (0.46%)	0.944434	0.999998	ko00440
155	Glucosinolate biosynthesis	1 (0.16%)	106 (0.47%)	0.947445	0.999998	ko00966
156	Cyanoamino acid metabolism	2 (0.32%)	170 (0.75%)	0.948732	0.999998	ko00460
157	Alanine and aspartate metabolism	1 (0.16%)	107 (0.47%)	0.948889	0.999998	ko00252
158	Bisphenol A degradation	1 (0.16%)	108 (0.48%)	0.950293	0.999998	ko00363
159	Fatty acid metabolism	3 (0.48%)	229 (1.01%)	0.951715	0.999998	ko00071
160	Arachidonic acid metabolism	1 (0.16%)	111 (0.49%)	0.954279	0.999998	ko00590
161	Carbon fixation in photosynthetic organisms	2 (0.32%)	177 (0.78%)	0.956391	0.999998	ko00710
162	Glycolysis / Gluconeogenesis	4 (0.65%)	290 (1.28%)	0.958504	0.999998	ko00010
163	Tyrosine metabolism	5 (0.81%)	350 (1.54%)	0.964368	0.999998	ko00350
164	Pyruvate metabolism	3 (0.48%)	245 (1.08%)	0.965333	0.999998	ko00620
165	Aminosugars metabolism	1 (0.16%)	127 (0.56%)	0.97073	0.999998	ko00530
166	Androgen and estrogen metabolism	1 (0.16%)	132 (0.58%)	0.974539	0.999998	ko00150
167	Diterpenoid biosynthesis	1 (0.16%)	141 (0.62%)	0.980192	0.999998	ko00904
168	Metabolism of xenobiotics by cytochrome P450	2 (0.32%)	211 (0.93%)	0.980425	0.999998	ko00980
169	Cell cycle	3 (0.48%)	277 (1.22%)	0.982465	0.999998	ko04110
170	Aminoacyl-tRNA biosynthesis	1 (0.16%)	146 (0.64%)	0.982772	0.999998	ko00970
171	Drug metabolism - cytochrome P450	2 (0.32%)	217 (0.96%)	0.983044	0.999998	ko00982
172	Butanoate metabolism	2 (0.32%)	223 (0.98%)	0.985322	0.999998	ko00650
173	Selenoamino acid metabolism	1 (0.16%)	163 (0.72%)	0.989282	0.999998	ko00450
174	Glyoxylate and dicarboxylate metabolism	1 (0.16%)	167 (0.74%)	0.990415	0.999998	ko00630
175	Retinol metabolism	1 (0.16%)	175 (0.77%)	0.992335	0.999998	ko00830
176	Two-component system	3 (0.48%)	316 (1.39%)	0.992577	0.999998	ko02020
177	Propanoate metabolism	1 (0.16%)	178 (0.79%)	0.992951	0.999998	ko00640
178	gamma-Hexachlorocyclohexane degradation	6 (0.97%)	500 (2.21%)	0.994053	0.999998	ko00361
179	Metabolic pathways	123 (19.84%)	5430 (23.95%)	0.994199	0.999998	ko01100
180	Glycine, serine and threonine metabolism	2 (0.32%)	264 (1.16%)	0.994602	0.999998	ko00260
181	Cell cycle - yeast	4 (0.65%)	392 (1.73%)	0.994683	0.999998	ko04111
182	Tryptophan metabolism	2 (0.32%)	311 (1.37%)	0.998328	0.999998	ko00380
183	Limonene and pinene degradation	5 (0.81%)	563 (2.48%)	0.999497	0.999998	ko00903
184	Phenylpropanoid biosynthesis	8 (1.29%)	803 (3.54%)	0.999856	0.999998	ko00940
185	Naphthalene and anthracene degradation	2 (0.32%)	490 (2.16%)	0.999984	0.999998	ko00626
186	Ribosome	3 (0.48%)	654 (2.88%)	0.999998	0.999998	ko03010

## Sheet: DEGs in enriched pathways
DEGs in enriched pathways of MPvsHP
NO	Pathway	Differentially expressed genes
1	ErbB signaling pathway	830131, 837209, 828548, 815822, 590042, 582752, 565310, 819242, 833036, 231035, 577198, 251530, 806337
2	TGF-beta signaling pathway	649204, 813631, 830131, 828548, 815822, 828090, 565310, 819242, 577198, 728788, 251530, 657542, 806337
3	mTOR signaling pathway	830131, 828548, 815822, 819733, 565310, 835543, 819242, 577198, 800443, 251530, 821684, 725163, 806337
4	Dorso-ventral axis formation	830131, 828548, 815822, 590042, 254726, 568529, 565310, 552695, 818953, 251530, 806337
5	Natural killer cell mediated cytotoxicity	835941, 830131, 837209, 828548, 815822, 590042, 582752, 565310, 231035, 251530, 806337
6	MAPK signaling pathway	822482, 587191, 563887, 835941, 830131, 837209, 828548, 815822, 590042, 561745, 582752, 832284, 565310, 275442, 231035, 424337, 218778, 251530, 208477, 805001, 837245, 806337
7	Long-term depression	830131, 837209, 828548, 815822, 590042, 582752, 565310, 728788, 251530, 657542, 806337
8	Focal adhesion	830131, 837209, 828548, 815822, 590042, 815440, 582752, 803890, 565310, 773029, 231035, 242488, 251530, 726294, 725163, 551643, 806337
9	T cell receptor signaling pathway	835941, 830131, 828548, 815822, 590042, 565310, 833036, 231035, 251530, 805001, 806337
10	GnRH signaling pathway	292686, 717167, 576061, 830131, 828548, 755219, 815822, 590042, 827396, 561745, 565310, 833366, 218778, 251530, 208477, 806337
11	MAPK signaling pathway - fly (no map in kegg database)	830131, 828548, 815822, 590042, 565310, 251530, 806337
12	Non-small cell lung cancer	830131, 837209, 828548, 815822, 590042, 582752, 565310, 251530, 725163, 806337
13	Renal cell carcinoma	830131, 828548, 815822, 590042, 828090, 565310, 231035, 251530, 552480, 806337
14	Acute myeloid leukemia	830131, 828548, 815822, 590042, 565310, 819242, 577198, 251530, 806337
15	Pathways in cancer	592912, 556104, 550613, 829205, 830131, 837209, 828548, 815822, 590042, 582752, 803890, 828090, 565310, 773029, 251530, 552480, 726294, 818818, 553737, 806337
16	Thyroid cancer	830131, 828548, 815822, 590042, 565310, 251530, 553737, 806337
17	Prostate cancer	592912, 556104, 550613, 830131, 828548, 815822, 590042, 828090, 565310, 251530, 818818, 725163, 806337
18	Gap junction	814768, 830131, 837209, 828548, 815822, 590042, 582752, 565310, 251530, 208477, 806337
19	VEGF signaling pathway	835941, 830131, 837209, 828548, 815822, 820152, 590042, 582752, 565310, 251530, 806337
20	Insulin signaling pathway	292686, 717167, 576061, 581849, 830131, 828548, 712800, 815822, 590042, 565310, 819242, 577198, 800443, 251530, 762724, 821684, 725163, 806337, 174621
21	Phosphatidylinositol signaling system	292686, 717167, 576061, 654326, 678076, 837209, 282262, 555053, 582752, 281696, 556445, 715832, 837406, 668308, 736729, 826242, 557279
22	Long-term potentiation	292686, 835941, 717167, 576061, 830131, 837209, 828548, 815822, 590042, 582752, 828090, 565310, 251530, 806337
23	Tight junction	578707, 837209, 754209, 582752, 832284, 833873, 803890, 275442, 827801, 424337, 728788, 657542, 832489, 592192, 805001, 421785, 553737, 832002
24	Type II diabetes mellitus	830131, 828548, 815822, 565310, 251530, 837245, 806337
25	Chemokine signaling pathway	830131, 828548, 815822, 590042, 565310, 231035, 424337, 251530, 806337
26	Melanogenesis	292686, 717167, 576061, 830131, 837209, 828548, 815822, 590042, 582752, 828090, 565310, 251530, 806337
27	Sphingolipid metabolism	820152, 797095, 568285, 770239, 767571, 802053, 589318, 837466
28	Fc epsilon RI signaling pathway	830131, 828548, 815822, 590042, 565310, 251530, 806337
29	B cell receptor signaling pathway	835941, 830131, 828548, 815822, 590042, 565310, 251530, 806337
30	Regulation of actin cytoskeleton	830131, 678076, 828548, 282262, 815822, 590042, 555053, 835900, 565310, 837406, 231035, 242488, 251530, 590013, 806337
31	Endometrial cancer	830131, 828548, 815822, 590042, 565310, 251530, 725163, 806337
32	Inositol phosphate metabolism	654326, 678076, 429275, 282262, 555053, 281696, 556445, 837406, 668308, 736729, 826242, 557279
33	Glioma	292686, 717167, 576061, 830131, 837209, 828548, 815822, 590042, 582752, 565310, 251530, 806337
34	Chronic myeloid leukemia	830131, 828548, 815822, 590042, 565310, 251530, 806337
35	Axon guidance	835941, 830131, 828548, 815822, 565310, 231035, 251530, 806337
36	Colorectal cancer	829205, 830131, 828548, 815822, 590042, 565310, 251530, 806337
37	Wnt signaling pathway	649204, 835941, 813631, 750490, 837209, 582752, 828090, 809534, 763913, 728788, 657542, 805001, 716975
38	Adherens junction	830131, 828548, 815822, 828090, 565310, 251530, 805001, 806337
39	Vascular smooth muscle contraction	292686, 717167, 576061, 830131, 837209, 828548, 815822, 590042, 582752, 565310, 251530, 806337
40	Melanoma	830131, 828548, 815822, 590042, 565310, 251530, 806337
41	Bladder cancer	830131, 828548, 815822, 590042, 565310, 251530, 806337
42	Vibrio cholerae infection	674027, 805928, 837209, 754083, 582752, 801528, 828572, 831271
43	Progesterone-mediated oocyte maturation	592912, 556104, 550613, 830131, 828548, 815822, 590042, 565310, 251530, 806337
44	Pancreatic cancer	830131, 828548, 815822, 590042, 565310, 251530, 806337
45	Glycosphingolipid biosynthesis - lacto and neolacto series	824625, 427676, 808299
46	Alzheimer's disease	292686, 708898, 829205, 835941, 717167, 264694, 576061, 830131, 828548, 815822, 565310, 721294, 731397, 251530, 768258, 659387, 806337
47	Epithelial cell signaling in Helicobacter pylori infection	674027, 754083, 801528, 231035, 831271, 590013
48	Calcium signaling pathway	292686, 835941, 717167, 576061, 837209, 820152, 582752, 787659, 731397, 768258, 837245
49	ABC transporters	573380, 179193, 816970, 831368, 642208, 765401, 282103, 758136, 424396, 816677, 758148, 833831, 787306
50	Other glycan degradation (no map in kegg database)	797095, 568285, 802053, 589318
51	Glycerophospholipid metabolism	755219, 827396, 582752, 833366, 715832, 576812, 179430, 822583, 828557, 570778, 676110, 819077, 801872
52	MAPK signaling pathway - yeast	837209, 590042, 582752, 231035, 553737
53	SNARE interactions in vesicular transport	256329, 427138, 738036, 219297, 226184
54	Regulation of autophagy	421892, 797252, 824474, 835543, 661646, 800443, 821684
55	Antigen processing and presentation	822482, 592912, 556104, 587191, 563887, 550613, 806082
56	Leukocyte transendothelial migration	837209, 815440, 582752, 762474, 551643
57	1,4-Dichlorobenzene degradation	763444, 732264, 799301
58	Glycosphingolipid biosynthesis - globo series	824625, 427676, 808299
59	Ubiquitin mediated proteolysis	649204, 813631, 750490, 256737, 815464, 816029, 561745, 803890, 773029, 766456, 836277, 554844, 716975, 725818, 726294, 825436, 563056
60	Galactose metabolism	570694, 797095, 268247, 568285, 817289, 802053, 592259, 589318
61	Oxidative phosphorylation	708898, 828781, 707493, 264694, 674027, 751961, 754083, 828261, 801528, 721294, 725225, 774032, 831271, 578868, 801678
62	Lysine degradation	204626, 432437, 551416, 208346, 753829, 739274, 594422, 551418
63	High-mannose type N-glycan biosynthesis	554180
64	Ether lipid metabolism	755219, 827396, 833366, 819077
65	Urea cycle and metabolism of amino groups	818967, 814076, 199105, 713160, 266064, 833794
66	Nucleotide sugars metabolism	835719, 566943, 832653, 828544
67	Circadian rhythm - fly	425906, 809534
68	Taste transduction	837245
69	Heparan sulfate biosynthesis	773524, 824625, 836035, 650525
70	Valine, leucine and isoleucine biosynthesis	216568, 831004, 666677, 755473
71	Adipocytokine signaling pathway	581849, 209890, 424337, 800443, 821684
72	Glycosaminoglycan degradation	568285, 179467
73	Huntington's disease	549817, 708898, 829205, 264694, 804044, 567249, 582752, 803865, 828090, 819556, 721294, 829704, 821354
74	Circadian rhythm - plant	804204, 562361, 553541, 784463, 731468, 745734, 552368, 561843, 755476
75	Fatty acid biosynthesis	576915, 267168, 739215, 568454
76	N-Glycan biosynthesis	568797, 836209, 554180
77	C5-Branched dibasic acid metabolism	666677
78	Starch and sucrose metabolism	229995, 828302, 711954, 712800, 570694, 758739, 837090, 816437, 835719, 779065, 268247, 830445, 817289, 782672, 178089, 589559, 783315, 566943, 832653, 592259, 802297
79	Fluorobenzoate degradation	732264, 799301
80	Cardiac muscle contraction	721294, 595505
81	Homologous recombination	675828, 552845, 195587, 766186
82	Amyotrophic lateral sclerosis (ALS)	829205, 835941, 558693, 586324, 550767
83	D-Glutamine and D-glutamate metabolism	575509
84	Ascorbate and aldarate metabolism	831312, 429275, 835719, 566943, 832653
85	Jak-STAT signaling pathway	828090, 424337
86	Hedgehog signaling pathway	425906, 809534
87	Tetracycline biosynthesis	576915
88	Notch signaling pathway	828090, 787442
89	Systemic lupus erythematosus	725114, 719701, 593806
90	Glycosphingolipid biosynthesis - ganglio series	568285
91	O-Glycan biosynthesis	577041
92	Reductive carboxylate cycle (CO2 fixation)	816803, 552480, 658962
93	Lipopolysaccharide biosynthesis	576764
94	Toll-like receptor signaling pathway	830131, 828548, 815822, 590042, 672635, 565310, 803486, 424337, 433599, 260154, 251530, 804184, 805001, 277265, 800791, 806337, 571054
95	Glycerolipid metabolism	230571, 816437, 715832, 817045, 823306, 823154, 819077
96	Riboflavin metabolism	821155, 430800, 825753
97	Biosynthesis of vancomycin group antibiotics	828544
98	Olfactory transduction	292686, 717167, 576061
99	Terpenoid biosynthesis	832433, 422674
100	Lysine biosynthesis	739274, 246339
101	PPAR signaling pathway	815396, 832274, 209890, 548326, 725163
102	Thiamine metabolism	430800, 245912
103	Toluene and xylene degradation	763444
104	Polyketide sugar unit biosynthesis	828544
105	Pathogenic Escherichia coli infection - EPEC	814768, 833036
106	Pathogenic Escherichia coli infection - EHEC	814768, 833036
107	One carbon pool by folate	737400, 648629
108	Purine metabolism	640355, 552845, 666645, 569943, 816970, 582752, 230554, 218255, 580109, 250497, 772547, 245912, 652750, 758148, 765804, 769957, 250697, 432557, 548396
109	Biosynthesis of steroids	832433, 823306, 829982, 422674, 826373
110	Ethylbenzene degradation	576812, 179430, 828557
111	Mismatch repair	675828, 552845, 562645
112	Taurine and hypotaurine metabolism	760175
113	Small cell lung cancer	829205, 803890, 773029, 726294
114	2,4-Dichlorobenzoate degradation	716668, 832669, 570778
115	Arginine and proline metabolism	818967, 199105, 575509, 713160, 266064, 833794
116	RNA polymerase	582752, 772547, 250697
117	Folate biosynthesis	737400, 826584, 648629, 800217, 245912, 770528
118	1- and 2-Methylnaphthalene degradation	763444, 562436, 576812, 179430, 828557
119	Pantothenate and CoA biosynthesis	831004, 666677
120	Pyrimidine metabolism	640355, 173884, 552845, 648629, 582752, 772547, 744904, 250697
121	Chondroitin sulfate biosynthesis	824625
122	Glycosylphosphatidylinositol(GPI)-anchor biosynthesis	829721
123	Glutamate metabolism	824538, 594762, 575509
124	Citrate cycle (TCA cycle)	816803, 552480, 755473
125	Methane metabolism	555257, 763444, 562436, 550767, 832669
126	Biosynthesis of unsaturated fatty acids (no map in kegg database)	832274, 561655
127	Streptomycin biosynthesis	828544
128	Nicotinate and nicotinamide metabolism	832339
129	Nucleotide excision repair	675828, 562645, 725818, 751297
130	Nitrogen metabolism	824538, 594762, 575509, 722643
131	Fluorene degradation	763444
132	Pentose phosphate pathway	230554, 580109, 720159
133	Apoptosis	829205, 835941, 803890, 672635, 773029, 803486, 424337, 433599, 260154, 804184, 726294, 277265, 800791, 571054
134	Methionine metabolism	830129, 429629, 814076, 199105, 266064
135	Basal transcription factors	831453, 651822
136	Parkinson's disease	708898, 829205, 264694, 815464, 721294
137	DNA replication	675828, 552845, 562645
138	Phenylalanine, tyrosine and tryptophan biosynthesis	770528, 590013
139	3-Chloroacrylic acid degradation	562436
140	Fructose and mannose metabolism	809657, 556346, 430800, 737826, 577718
141	Alkaloid biosynthesis II	832669, 570778
142	p53 signaling pathway	829205, 750490, 716975
143	alpha-Linolenic acid metabolism	832274, 825852
144	Proteasome	576812, 179430
145	Flavonoid biosynthesis	550478, 829835, 804204, 561843, 797845
146	Phenylalanine metabolism	555257, 763444, 576812, 179430, 832669, 828557
147	Drug metabolism - other enzymes	744904
148	Porphyrin and chlorophyll metabolism	771064
149	Histidine metabolism	763444, 816223
150	Glutathione metabolism	831312, 281791, 760175
151	Pentose and glucuronate interconversions	835719, 737826, 566943, 832653
152	Benzoate degradation via CoA ligation	576812, 179430, 828557
153	Base excision repair	562645, 765048
154	Aminophosphonate metabolism	801872
155	Glucosinolate biosynthesis (no map in kegg database)	768420
156	Cyanoamino acid metabolism	711954, 760175
157	Alanine and aspartate metabolism	722643
158	Bisphenol A degradation	763444
159	Fatty acid metabolism	832274, 209890, 562436
160	Arachidonic acid metabolism	760175
161	Carbon fixation in photosynthetic organisms	720159, 658962
162	Glycolysis / Gluconeogenesis	562436, 834917, 831004, 755473
163	Tyrosine metabolism	763444, 562436, 576812, 179430, 828557
164	Pyruvate metabolism	576915, 755473, 658962
165	Aminosugars metabolism	430800
166	Androgen and estrogen metabolism	763444
167	Diterpenoid biosynthesis	550478
168	Metabolism of xenobiotics by cytochrome P450	281791, 562436
169	Cell cycle	649204, 813631, 828090
170	Aminoacyl-tRNA biosynthesis	216568
171	Drug metabolism - cytochrome P450	281791, 562436
172	Butanoate metabolism	666677, 755473
173	Selenoamino acid metabolism	760175
174	Glyoxylate and dicarboxylate metabolism	816803
175	Retinol metabolism	562436
176	Two-component system	813267, 770528, 590013
177	Propanoate metabolism	576915
178	gamma-Hexachlorocyclohexane degradation	763444, 732264, 821155, 825753, 799301, 716668
179	Metabolic pathways (no map in kegg database)	555257, 550478, 763444, 832274, 640355, 708898, 737400, 829835, 264694, 674027, 229995, 732264, 773524, 230571, 804204, 824625, 552845, 654326, 809657, 678076, 282262, 755219, 209890, 820152, 570694, 556346, 824538, 827396, 576764, 754083, 830129, 555053, 648629, 582752, 230554, 816437, 429629, 556445, 835719, 779065, 562436, 427676, 430800, 267168, 818967, 739274, 833366, 568797, 715832, 808299,…
180	Glycine, serine and threonine metabolism	582752, 246339
181	Cell cycle - yeast	649204, 813631, 817330, 571307
182	Tryptophan metabolism	768420, 550767
183	Limonene and pinene degradation	763444, 576812, 716668, 179430, 828557
184	Phenylpropanoid biosynthesis	555257, 646335, 829835, 711954, 716668, 816627, 832669, 797845
185	Naphthalene and anthracene degradation	763444, 716668
186	Ribosome	835439, 836143, 722874
